# Supplementary material for: Differential Impact of Single-Dose Fe Ion and X-Ray Irradiation on Endothelial Cell Transcriptomic and Proteomic Responses
Source: Front Pharmacol. 2017 Sep 22;8:570. doi: 10.3389/fphar.2017.00570 (PMC5622284; doi:10.3389/fphar.2017.00570)
Supplement: Supplementary file 1 [file DataSheet1.XLSX]

## Sheet: X Day 1 2Gy
Gene_assignment	Gene Symbol	RefSeq	p-value(0 Gy * 1 Day vs. 2 Gy * 1 Day)	Ratio(0 Gy * 1 Day vs. 2 Gy * 1 Day)	Fold-Change(0 Gy * 1 Day vs. 2 Gy * 1 Day)	Fold-Change(0 Gy * 1 Day vs. 2 Gy * 1 Day) (Description)	Fold Change(0 Gy * 1 Day vs. 2 Gy * 1 Day) 95% lower limit	Fold Change(0 Gy * 1 Day vs. 2 Gy * 1 Day) 95% upper limit
NM_005322 // HIST1H1B // histone cluster 1, H1b // 6p22.1 // 3009 /// ENST00000331442 /	HIST1H1B	NM_005322	6.82326e-007	8.47215	8.47215	0 Gy * 1 Day up vs 2 Gy * 1 Day	5.31343	13.5087
NM_001142703 // FAM111B // family with sequence similarity 111, member B // 11q12.1 //	FAM111B	NM_001142703	8.89717e-011	6.67893	6.67893	0 Gy * 1 Day up vs 2 Gy * 1 Day	5.59589	7.97159
NM_001278945 // PBK // PDZ binding kinase // 8p21.2 // 55872 /// NM_018492 // PBK // PD	PBK	NM_001278945	6.50475e-009	5.48237	5.48237	0 Gy * 1 Day up vs 2 Gy * 1 Day	4.32664	6.94681
NM_003519 // HIST1H2BL // histone cluster 1, H2bl // 6p22.1 // 8340 /// ENST00000377401	HIST1H2BL	NM_003519	2.4945e-005	5.40365	5.40365	0 Gy * 1 Day up vs 2 Gy * 1 Day	3.16163	9.23556
NM_021062 // HIST1H2BB // histone cluster 1, H2bb // 6p21.3 // 3018 /// ENST00000615966	HIST1H2BB	NM_021062	0.000264625	5.24213	5.24213	0 Gy * 1 Day up vs 2 Gy * 1 Day	2.62402	10.4725
NM_003521 // HIST1H2BM // histone cluster 1, H2bm // 6p22.1 // 8342 /// ENST00000621112	HIST1H2BM	NM_003521	6.35254e-012	5.16588	5.16588	0 Gy * 1 Day up vs 2 Gy * 1 Day	4.58201	5.82416
NM_001039535 // SKA1 // spindle and kinetochore associated complex subunit 1 // 18q21.1	SKA1	NM_001039535	5.27361e-009	4.80938	4.80938	0 Gy * 1 Day up vs 2 Gy * 1 Day	3.88194	5.95839
NM_003509 // HIST1H2AI // histone cluster 1, H2ai // 6p22.1 // 8329 /// ENST00000358739	HIST1H2AI	NM_003509	6.98695e-006	4.78635	4.78635	0 Gy * 1 Day up vs 2 Gy * 1 Day	3.10162	7.38617
NM_001286229 // DTL // denticleless E3 ubiquitin protein ligase homolog (Drosophila) //	DTL	NM_001286229	1.5397e-013	4.49976	4.49976	0 Gy * 1 Day up vs 2 Gy * 1 Day	4.16161	4.86538
NM_003513 // HIST1H2AB // histone cluster 1, H2ab // 6p22.2 // 8335 /// ENST00000615868	HIST1H2AB	NM_003513	1.08167e-006	4.42453	4.42453	0 Gy * 1 Day up vs 2 Gy * 1 Day	3.14901	6.2167
NM_006101 // NDC80 // NDC80 kinetochore complex component // 18p11.32 // 10403 /// ENST	NDC80	NM_006101	1.65446e-008	4.38014	4.38014	0 Gy * 1 Day up vs 2 Gy * 1 Day	3.49915	5.48294
NM_016095 // GINS2 // GINS complex subunit 2 (Psf2 homolog) // 16q24.1 // 51659 /// ENS	GINS2	NM_016095	2.4498e-009	4.35866	4.35866	0 Gy * 1 Day up vs 2 Gy * 1 Day	3.61592	5.25395
NM_001286734 // CENPE // centromere protein E // 4q24-q25 // 1062 /// NM_001813 // CENP	CENPE	NM_001286734	5.55487e-009	4.31573	4.31573	0 Gy * 1 Day up vs 2 Gy * 1 Day	3.53186	5.27357
NM_001243142 // NUSAP1 // nucleolar and spindle associated protein 1 // 15q15.1 // 5120	NUSAP1	NM_001243142	9.12697e-011	4.22979	4.22979	0 Gy * 1 Day up vs 2 Gy * 1 Day	3.6968	4.83961
NM_001254 // CDC6 // cell division cycle 6 // 17q21.3 // 990 /// XM_011525541 // CDC6 /	CDC6	NM_001254	5.31923e-009	4.1759	4.1759	0 Gy * 1 Day up vs 2 Gy * 1 Day	3.43565	5.07566
NM_001145966 // MKI67 // marker of proliferation Ki-67 // 10q26.2 // 4288 /// NM_002417	MKI67	NM_001145966	5.51621e-010	4.16781	4.16781	0 Gy * 1 Day up vs 2 Gy * 1 Day	3.56029	4.87898
NM_001237 // CCNA2 // cyclin A2 // 4q27 // 890 /// ENST00000274026 // CCNA2 // cyclin A	CCNA2	NM_001237	9.24431e-012	4.12141	4.12141	0 Gy * 1 Day up vs 2 Gy * 1 Day	3.70293	4.58718
NM_207418 // FAM72D // family with sequence similarity 72, member D // 1q21.1 // 728833	FAM72D	NM_207418	0.000100503	4.10597	4.10597	0 Gy * 1 Day up vs 2 Gy * 1 Day	2.42811	6.94327
NM_020242 // KIF15 // kinesin family member 15 // 3p21.31 // 56992 /// XM_006713261 //	KIF15	NM_020242	1.19064e-009	4.07808	4.07808	0 Gy * 1 Day up vs 2 Gy * 1 Day	3.45189	4.81786
NM_022346 // NCAPG // non-SMC condensin I complex subunit G // 4p15.33 // 64151 /// NR_	NCAPG	NM_022346	1.39112e-012	4.06672	4.06672	0 Gy * 1 Day up vs 2 Gy * 1 Day	3.71993	4.44583
NM_001304361 // CKAP2L // cytoskeleton associated protein 2-like // 2q13 // 150468 ///	CKAP2L	NM_001304361	1.01736e-011	4.05093	4.05093	0 Gy * 1 Day up vs 2 Gy * 1 Day	3.64094	4.50708
NM_001099293 // KIF4B // kinesin family member 4B // 5q33.1 // 285643 /// ENST000004350	KIF4B	NM_001099293	3.14282e-007	4.01099	4.01099	0 Gy * 1 Day up vs 2 Gy * 1 Day	3.02896	5.31141
NM_005733 // KIF20A // kinesin family member 20A // 5q31 // 10112 /// XR_948224 // KIF2	KIF20A	NM_005733	9.16389e-012	3.98753	3.98753	0 Gy * 1 Day up vs 2 Gy * 1 Day	3.5919	4.42673
---		---	0.000341682	3.91715	3.91715	0 Gy * 1 Day up vs 2 Gy * 1 Day	2.17413	7.05756
NM_001286479 // ARHGAP11A // Rho GTPase activating protein 11A // 15q13.2 // 9824 /// N	ARHGAP11A	NM_001286479	9.10905e-009	3.91304	3.91304	0 Gy * 1 Day up vs 2 Gy * 1 Day	3.21664	4.76021
NM_001005464 // HIST2H3A // histone cluster 2, H3a // 1q21.2 // 333932 /// NM_021059 //	HIST2H3A	NM_001005464	5.20397e-007	3.86174	3.86174	0 Gy * 1 Day up vs 2 Gy * 1 Day	2.89787	5.14622
NM_001005464 // HIST2H3A // histone cluster 2, H3a // 1q21.2 // 333932 /// NM_021059 //	HIST2H3A	NM_001005464	5.20397e-007	3.86174	3.86174	0 Gy * 1 Day up vs 2 Gy * 1 Day	2.89787	5.14622
NM_001146015 // DLGAP5 // discs, large (Drosophila) homolog-associated protein 5 // 14q	DLGAP5	NM_001146015	1.02676e-010	3.81283	3.81283	0 Gy * 1 Day up vs 2 Gy * 1 Day	3.36023	4.32639
NM_001206846 // ASPM // abnormal spindle microtubule assembly // 1q31 // 259266 /// NM_	ASPM	NM_001206846	7.27257e-009	3.80816	3.80816	0 Gy * 1 Day up vs 2 Gy * 1 Day	3.15544	4.59591
NM_003537 // HIST1H3B // histone cluster 1, H3b // 6p22.2 // 8358 /// ENST00000621411 /	HIST1H3B	NM_003537	1.07699e-006	3.79615	3.79615	0 Gy * 1 Day up vs 2 Gy * 1 Day	2.79847	5.14951
NM_144508 // CASC5 // cancer susceptibility candidate 5 // 15q14 // 57082 /// NM_170589	CASC5	NM_144508	3.02141e-010	3.77927	3.77927	0 Gy * 1 Day up vs 2 Gy * 1 Day	3.28965	4.34176
NM_016343 // CENPF // centromere protein F // 1q41 // 1063 /// XM_011509082 // CENPF //	CENPF	NM_016343	1.81623e-008	3.7676	3.7676	0 Gy * 1 Day up vs 2 Gy * 1 Day	3.074	4.6177
NM_001278616 // BUB1 // BUB1 mitotic checkpoint serine/threonine kinase // 2q14 // 699	BUB1	NM_001278616	1.46435e-009	3.76751	3.76751	0 Gy * 1 Day up vs 2 Gy * 1 Day	3.20921	4.42292
NM_001034 // RRM2 // ribonucleotide reductase M2 // 2p25-p24 // 6241 /// NM_001165931 /	RRM2	NM_001034	1.62107e-010	3.7638	3.7638	0 Gy * 1 Day up vs 2 Gy * 1 Day	3.30316	4.28867
NM_031423 // NUF2 // NUF2, NDC80 kinetochore complex component // 1q23.3 // 83540 /// N	NUF2	NM_031423	1.25153e-006	3.75675	3.75675	0 Gy * 1 Day up vs 2 Gy * 1 Day	2.76324	5.10747
NM_001127182 // CEP55 // centrosomal protein 55kDa // 10q23.33 // 55165 /// NM_018131 /	CEP55	NM_001127182	8.11704e-011	3.67404	3.67404	0 Gy * 1 Day up vs 2 Gy * 1 Day	3.25788	4.14336
NM_005325 // HIST1H1A // histone cluster 1, H1a // 6p21.3 // 3024 /// ENST00000244573 /	HIST1H1A	NM_005325	2.63076e-008	3.65328	3.65328	0 Gy * 1 Day up vs 2 Gy * 1 Day	2.97348	4.48851
NM_001166691 // TTK // TTK protein kinase // 6q14.1 // 7272 /// NM_003318 // TTK // TTK	TTK	NM_001166691	1.64e-007	3.65324	3.65324	0 Gy * 1 Day up vs 2 Gy * 1 Day	2.85732	4.67086
NM_001284301 // ANLN // anillin actin binding protein // 7p15-p14 // 54443 /// NM_00128	ANLN	NM_001284301	8.16522e-010	3.64238	3.64238	0 Gy * 1 Day up vs 2 Gy * 1 Day	3.14133	4.22336
NM_006461 // SPAG5 // sperm associated antigen 5 // 17q11.2 // 10615 /// ENST0000032176	SPAG5	NM_006461	2.09868e-009	3.6417	3.6417	0 Gy * 1 Day up vs 2 Gy * 1 Day	3.09815	4.28061
NM_001012409 // SGOL1 // shugoshin-like 1 (S. pombe) // 3p24.3 // 151648 /// NM_0010124	SGOL1	NM_001012409	1.40314e-007	3.59458	3.59458	0 Gy * 1 Day up vs 2 Gy * 1 Day	2.83045	4.565
NM_024745 // SHCBP1 // SHC SH2-domain binding protein 1 // 16q11.2 // 79801 /// XM_0115	SHCBP1	NM_024745	6.02278e-007	3.58937	3.58937	0 Gy * 1 Day up vs 2 Gy * 1 Day	2.7248	4.72826
NM_001067 // TOP2A // topoisomerase (DNA) II alpha // 17q21.2 // 7153 /// XM_005257632	TOP2A	NM_001067	6.07691e-010	3.56462	3.56462	0 Gy * 1 Day up vs 2 Gy * 1 Day	3.09408	4.1067
NM_004523 // KIF11 // kinesin family member 11 // 10q24.1 // 3832 /// ENST00000260731 /	KIF11	NM_004523	2.49049e-009	3.55523	3.55523	0 Gy * 1 Day up vs 2 Gy * 1 Day	3.0259	4.17715
NM_001256685 // MELK // maternal embryonic leucine zipper kinase // 9p13.2 // 9833 ///	MELK	NM_001256685	2.00632e-008	3.54334	3.54334	0 Gy * 1 Day up vs 2 Gy * 1 Day	2.91297	4.31013
NM_182513 // SPC24 // SPC24, NDC80 kinetochore complex component // 19p13.2 // 147841 /	SPC24	NM_182513	1.11391e-011	3.53485	3.53485	0 Gy * 1 Day up vs 2 Gy * 1 Day	3.2077	3.89537
NM_001166017 // SKA3 // spindle and kinetochore associated complex subunit 3 // 13q12.1	SKA3	NM_001166017	6.10761e-010	3.5111	3.5111	0 Gy * 1 Day up vs 2 Gy * 1 Day	3.05257	4.0385
NM_007280 // OIP5 // Opa interacting protein 5 // 15q15.1 // 11339 /// XM_011521172 //	OIP5	NM_007280	1.2058e-008	3.48916	3.48916	0 Gy * 1 Day up vs 2 Gy * 1 Day	2.90174	4.1955
NM_001039841 // ARHGAP11B // Rho GTPase activating protein 11B // 15q13.2 // 89839 ///	ARHGAP11B	NM_001039841	3.78025e-007	3.47034	3.47034	0 Gy * 1 Day up vs 2 Gy * 1 Day	2.68606	4.48363
NM_012112 // TPX2 // TPX2, microtubule-associated // 20q11.2 // 22974 /// XM_011528697	TPX2	NM_012112	2.15769e-011	3.46458	3.46458	0 Gy * 1 Day up vs 2 Gy * 1 Day	3.12996	3.83498
NM_001281301 // KIF23 // kinesin family member 23 // 15q23 // 9493 /// NM_004856 // KIF	KIF23	NM_001281301	5.74788e-009	3.35747	3.35747	0 Gy * 1 Day up vs 2 Gy * 1 Day	2.84234	3.96596
NM_001170406 // CDK1 // cyclin-dependent kinase 1 // 10q21.1 // 983 /// NM_001170407 //	CDK1	NM_001170406	3.13735e-006	3.33392	3.33392	0 Gy * 1 Day up vs 2 Gy * 1 Day	2.45278	4.53162
NM_152562 // CDCA2 // cell division cycle associated 2 // 8p21.2 // 157313 /// XM_00527	CDCA2	NM_152562	1.61134e-010	3.31551	3.31551	0 Gy * 1 Day up vs 2 Gy * 1 Day	2.9465	3.73073
NM_001167941 // WDR76 // WD repeat domain 76 // 15q15.3 // 79968 /// NM_024908 // WDR76	WDR76	NM_001167941	2.65327e-009	3.29313	3.29313	0 Gy * 1 Day up vs 2 Gy * 1 Day	2.82768	3.8352
NM_001284259 // KIF20B // kinesin family member 20B // 10q23.31 // 9585 /// NM_016195 /	KIF20B	NM_001284259	1.12531e-007	3.27	3.27	0 Gy * 1 Day up vs 2 Gy * 1 Day	2.63315	4.06087
NM_005030 // PLK1 // polo-like kinase 1 // 16p12.2 // 5347 /// ENST00000300093 // PLK1	PLK1	NM_005030	7.51733e-012	3.26558	3.26558	0 Gy * 1 Day up vs 2 Gy * 1 Day	2.99113	3.56522
NM_020675 // SPC25 // SPC25, NDC80 kinetochore complex component // 2q31.1 // 57405 ///	SPC25	NM_020675	8.68889e-007	3.25845	3.25845	0 Gy * 1 Day up vs 2 Gy * 1 Day	2.50182	4.24391
NM_001281710 // NCAPH // non-SMC condensin I complex subunit H // 2q11.2 // 23397 /// N	NCAPH	NM_001281710	1.15332e-011	3.25017	3.25017	0 Gy * 1 Day up vs 2 Gy * 1 Day	2.96761	3.55963
NM_032043 // BRIP1 // BRCA1 interacting protein C-terminal helicase 1 // 17q22.2 // 839	BRIP1	NM_032043	5.29278e-008	3.24204	3.24204	0 Gy * 1 Day up vs 2 Gy * 1 Day	2.65463	3.95942
NM_001256875 // CDCA8 // cell division cycle associated 8 // 1p34.3 // 55143 /// NM_018	CDCA8	NM_001256875	1.07875e-009	3.22975	3.22975	0 Gy * 1 Day up vs 2 Gy * 1 Day	2.81408	3.70681
NM_001267580 // PRC1 // protein regulator of cytokinesis 1 // 15q26.1 // 9055 /// NM_00	PRC1	NM_001267580	1.71302e-007	3.22749	3.22749	0 Gy * 1 Day up vs 2 Gy * 1 Day	2.58191	4.03449
NM_001204182 // NEK2 // NIMA-related kinase 2 // 1q32.3 // 4751 /// NM_001204183 // NEK	NEK2	NM_001204182	2.78617e-009	3.21084	3.21084	0 Gy * 1 Day up vs 2 Gy * 1 Day	2.76406	3.72985
NM_001130851 // CDKN3 // cyclin-dependent kinase inhibitor 3 // 14q22 // 1033 /// NM_00	CDKN3	NM_001130851	9.78105e-013	3.20709	3.20709	0 Gy * 1 Day up vs 2 Gy * 1 Day	2.98522	3.44545
NM_001166260 // TRIP13 // thyroid hormone receptor interactor 13 // 5p15.33 // 9319 ///	TRIP13	NM_001166260	1.20133e-008	3.19721	3.19721	0 Gy * 1 Day up vs 2 Gy * 1 Day	2.6936	3.79497
NM_001256834 // AURKB // aurora kinase B // 17p13.1 // 9212 /// NM_001284526 // AURKB /	AURKB	NM_001256834	1.38567e-009	3.17697	3.17697	0 Gy * 1 Day up vs 2 Gy * 1 Day	2.76454	3.65092
NM_004701 // CCNB2 // cyclin B2 // 15q22.2 // 9133 /// ENST00000288207 // CCNB2 // cycl	CCNB2	NM_004701	9.43479e-010	3.16636	3.16636	0 Gy * 1 Day up vs 2 Gy * 1 Day	2.76995	3.61949
NM_057749 // CCNE2 // cyclin E2 // 8q22.1 // 9134 /// XM_011517364 // CCNE2 // cyclin E	CCNE2	NM_057749	1.42032e-008	3.16121	3.16121	0 Gy * 1 Day up vs 2 Gy * 1 Day	2.66046	3.75621
NM_001190799 // PLK4 // polo-like kinase 4 // 4q28 // 10733 /// NM_001190801 // PLK4 //	PLK4	NM_001190799	3.32652e-006	3.1523	3.1523	0 Gy * 1 Day up vs 2 Gy * 1 Day	2.34834	4.2315
NM_001278610 // MYBL2 // v-myb avian myeloblastosis viral oncogene homolog-like 2 // 20	MYBL2	NM_001278610	2.902e-012	3.14604	3.14604	0 Gy * 1 Day up vs 2 Gy * 1 Day	2.91026	3.40092
NM_001017420 // ESCO2 // establishment of sister chromatid cohesion N-acetyltransferase	ESCO2	NM_001017420	1.64978e-006	3.11981	3.11981	0 Gy * 1 Day up vs 2 Gy * 1 Day	2.37794	4.09312
NM_031966 // CCNB1 // cyclin B1 // 5q12 // 891 /// ENST00000256442 // CCNB1 // cyclin B	CCNB1	NM_031966	1.04926e-010	3.1165	3.1165	0 Gy * 1 Day up vs 2 Gy * 1 Day	2.79876	3.47033
NM_001164269 // RAD51 // RAD51 recombinase // 15q15.1 // 5888 /// NM_001164270 // RAD51	RAD51	NM_001164269	5.19751e-008	3.07353	3.07353	0 Gy * 1 Day up vs 2 Gy * 1 Day	2.54044	3.71849
NM_018154 // ASF1B // anti-silencing function 1B histone chaperone // 19p13.12 // 55723	ASF1B	NM_018154	1.40013e-008	3.06669	3.06669	0 Gy * 1 Day up vs 2 Gy * 1 Day	2.59327	3.62653
NM_024629 // CENPU // centromere protein U // 4q35.1 // 79682 /// NR_104593 // CENPU //	CENPU	NM_024629	1.0275e-008	3.05645	3.05645	0 Gy * 1 Day up vs 2 Gy * 1 Day	2.59847	3.59515
NM_001281520 // MCM8 // minichromosome maintenance 8 homologous recombination repair fa	MCM8	NM_001281520	1.3736e-006	3.0443	3.0443	0 Gy * 1 Day up vs 2 Gy * 1 Day	2.34545	3.95139
NM_002358 // MAD2L1 // MAD2 mitotic arrest deficient-like 1 (yeast) // 4q27 // 4085 ///	MAD2L1	NM_002358	4.13562e-009	3.03026	3.03026	0 Gy * 1 Day up vs 2 Gy * 1 Day	2.61392	3.5129
NM_175065 // HIST2H2AB // histone cluster 2, H2ab // 1q21 // 317772 /// ENST00000331128	HIST2H2AB	NM_175065	0.000340264	3.01038	3.01038	0 Gy * 1 Day up vs 2 Gy * 1 Day	1.87219	4.84051
NM_001255 // CDC20 // cell division cycle 20 // 1p34.1 // 991 /// ENST00000310955 // CD	CDC20	NM_001255	3.09434e-011	3.00737	3.00737	0 Gy * 1 Day up vs 2 Gy * 1 Day	2.74017	3.30063
NM_001310326 // UBE2T // ubiquitin conjugating enzyme E2T // 1q32.1 // 29089 /// NM_014	UBE2T	NM_001310326	4.95229e-010	3.00158	3.00158	0 Gy * 1 Day up vs 2 Gy * 1 Day	2.66188	3.38462
NM_001130862 // RAD51AP1 // RAD51 associated protein 1 // 12p13.2-p13.1 // 10635 /// NM	RAD51AP1	NM_001130862	5.11062e-006	3.00115	3.00115	0 Gy * 1 Day up vs 2 Gy * 1 Day	2.23517	4.02964
NM_006733 // CENPI // centromere protein I // Xq22.1 // 2491 /// XM_005262111 // CENPI	CENPI	NM_006733	2.02097e-010	2.99344	2.99344	0 Gy * 1 Day up vs 2 Gy * 1 Day	2.68102	3.34227
NM_001114120 // DEPDC1 // DEP domain containing 1 // 1p31.2 // 55635 /// NM_017779 // D	DEPDC1	NM_001114120	1.47835e-006	2.98766	2.98766	0 Gy * 1 Day up vs 2 Gy * 1 Day	2.30753	3.86825
NM_178229 // IQGAP3 // IQ motif containing GTPase activating protein 3 // 1q21.3 // 128	IQGAP3	NM_178229	8.177e-009	2.98241	2.98241	0 Gy * 1 Day up vs 2 Gy * 1 Day	2.55324	3.48371
NM_031217 // KIF18A // kinesin family member 18A // 11p14.1 // 81930 /// ENST0000026318	KIF18A	NM_031217	1.17147e-006	2.96899	2.96899	0 Gy * 1 Day up vs 2 Gy * 1 Day	2.31027	3.81553
NM_020890 // KIAA1524 // KIAA1524 // 3q13.13 // 57650 /// XM_006713716 // KIAA1524 // K	KIAA1524	NM_020890	3.46854e-007	2.96828	2.96828	0 Gy * 1 Day up vs 2 Gy * 1 Day	2.37709	3.70651
NM_001123375 // HIST2H3D // histone cluster 2, H3d // 1q21.2 // 653604 /// uc010pbl.2 /	HIST2H3D	NM_001123375	0.000227394	2.95842	2.95842	0 Gy * 1 Day up vs 2 Gy * 1 Day	1.89638	4.61524
NM_005914 // MCM4 // minichromosome maintenance complex component 4 // 8q11.2 // 4173 /	MCM4	NM_005914	8.97652e-010	2.95628	2.95628	0 Gy * 1 Day up vs 2 Gy * 1 Day	2.60838	3.35058
NM_001195228 // FAM64A // family with sequence similarity 64, member A // 17p13.2 // 54	FAM64A	NM_001195228	9.30884e-011	2.91983	2.91983	0 Gy * 1 Day up vs 2 Gy * 1 Day	2.6413	3.22772
NM_018518 // MCM10 // minichromosome maintenance 10 replication initiation factor // 10	MCM10	NM_018518	9.02064e-007	2.89224	2.89224	0 Gy * 1 Day up vs 2 Gy * 1 Day	2.27862	3.67111
NM_001113378 // FANCI // Fanconi anemia complementation group I // 15q26.1 // 55215 ///	FANCI	NM_001113378	5.7088e-008	2.83516	2.83516	0 Gy * 1 Day up vs 2 Gy * 1 Day	2.37191	3.38888
NM_001308025 // TICRR // TOPBP1-interacting checkpoint and replication regulator // 15q	TICRR	NM_001308025	7.05435e-007	2.77262	2.77262	0 Gy * 1 Day up vs 2 Gy * 1 Day	2.21752	3.46668
NM_001287582 // CDC25C // cell division cycle 25C // 5q31 // 995 /// NM_001287583 // CD	CDC25C	NM_001287582	2.30756e-008	2.75436	2.75436	0 Gy * 1 Day up vs 2 Gy * 1 Day	2.34945	3.22906
NM_001267038 // CENPK // centromere protein K // 5q12.3 // 64105 /// NM_022145 // CENPK	CENPK	NM_001267038	4.34313e-006	2.75427	2.75427	0 Gy * 1 Day up vs 2 Gy * 1 Day	2.10868	3.59753
NM_001305792 // KIF14 // kinesin family member 14 // 1q32.1 // 9928 /// NM_014875 // KI	KIF14	NM_001305792	4.48185e-007	2.75025	2.75025	0 Gy * 1 Day up vs 2 Gy * 1 Day	2.22521	3.39918
NM_001142556 // HMMR // hyaluronan-mediated motility receptor (RHAMM) // 5q34 // 3161 /	HMMR	NM_001142556	1.09434e-007	2.70111	2.70111	0 Gy * 1 Day up vs 2 Gy * 1 Day	2.25351	3.23761
NM_001198557 // LMNB1 // lamin B1 // 5q23.2 // 4001 /// NM_005573 // LMNB1 // lamin B1	LMNB1	NM_001198557	8.43076e-009	2.69073	2.69073	0 Gy * 1 Day up vs 2 Gy * 1 Day	2.33654	3.09861
NM_000946 // PRIM1 // primase, DNA, polypeptide 1 (49kDa) // 12q13 // 5557 /// ENST0000	PRIM1	NM_000946	1.15877e-006	2.68824	2.68824	0 Gy * 1 Day up vs 2 Gy * 1 Day	2.1408	3.37567
NM_003686 // EXO1 // exonuclease 1 // 1q43 // 9156 /// NM_006027 // EXO1 // exonuclease	EXO1	NM_003686	2.54656e-008	2.6805	2.6805	0 Gy * 1 Day up vs 2 Gy * 1 Day	2.29286	3.13368
NM_001048166 // STIL // SCL/TAL1 interrupting locus // 1p32 // 6491 /// NM_001282936 //	STIL	NM_001048166	1.37455e-010	2.67966	2.67966	0 Gy * 1 Day up vs 2 Gy * 1 Day	2.43532	2.94851
NM_021067 // GINS1 // GINS complex subunit 1 (Psf1 homolog) // 20p11.21 // 9837 /// XM_	GINS1	NM_021067	1.65731e-007	2.67546	2.67546	0 Gy * 1 Day up vs 2 Gy * 1 Day	2.21949	3.2251
NM_012291 // ESPL1 // extra spindle pole bodies like 1, separase // 12q // 9700 /// XM_	ESPL1	NM_012291	4.07114e-007	2.65788	2.65788	0 Gy * 1 Day up vs 2 Gy * 1 Day	2.17012	3.25527
NM_001289067 // HELLS // helicase, lymphoid-specific // 10q24.2 // 3070 /// NM_00128906	HELLS	NM_001289067	1.33815e-007	2.61941	2.61941	0 Gy * 1 Day up vs 2 Gy * 1 Day	2.19001	3.13301
NM_003258 // TK1 // thymidine kinase 1, soluble // 17q23.2-q25.3 // 7083 /// ENST000003	TK1	NM_003258	1.15724e-008	2.61468	2.61468	0 Gy * 1 Day up vs 2 Gy * 1 Day	2.27029	3.01132
NM_003514 // HIST1H2AM // histone cluster 1, H2am // 6p22.1 // 8336 /// ENST00000359611	HIST1H2AM	NM_003514	2.88879e-005	2.61336	2.61336	0 Gy * 1 Day up vs 2 Gy * 1 Day	1.91644	3.56373
NM_030919 // FAM83D // family with sequence similarity 83, member D // 20q11.23 // 8161	FAM83D	NM_030919	3.67089e-009	2.60812	2.60812	0 Gy * 1 Day up vs 2 Gy * 1 Day	2.29851	2.95943
NM_001142522 // FBXO5 // F-box protein 5 // 6q25.2 // 26271 /// NM_012177 // FBXO5 // F	FBXO5	NM_001142522	1.09314e-006	2.55625	2.55625	0 Gy * 1 Day up vs 2 Gy * 1 Day	2.06204	3.16892
NM_001251989 // GMNN // geminin, DNA replication inhibitor // 6p22.3 // 51053 /// NM_00	GMNN	NM_001251989	5.10347e-007	2.54695	2.54695	0 Gy * 1 Day up vs 2 Gy * 1 Day	2.08881	3.10557
NM_001042517 // DIAPH3 // diaphanous-related formin 3 // 13q21.2 // 81624 /// NM_001258	DIAPH3	NM_001042517	6.8266e-009	2.54309	2.54309	0 Gy * 1 Day up vs 2 Gy * 1 Day	2.23204	2.89748
NM_001197330 // POLE2 // polymerase (DNA directed), epsilon 2, accessory subunit // 14q	POLE2	NM_001197330	5.53709e-005	2.51983	2.51983	0 Gy * 1 Day up vs 2 Gy * 1 Day	1.82804	3.47342
NM_001297655 // KIF2C // kinesin family member 2C // 1p34.1 // 11004 /// NM_001297656 /	KIF2C	NM_001297655	9.59659e-009	2.51542	2.51542	0 Gy * 1 Day up vs 2 Gy * 1 Day	2.20181	2.8737
NM_005915 // MCM6 // minichromosome maintenance complex component 6 // 2q21 // 4175 ///	MCM6	NM_005915	5.5099e-008	2.50317	2.50317	0 Gy * 1 Day up vs 2 Gy * 1 Day	2.14045	2.92737
NM_001256269 // KIF22 // kinesin family member 22 // 16p11.2 // 3835 /// NM_001256270 /	KIF22	NM_001256269	3.83042e-009	2.48766	2.48766	0 Gy * 1 Day up vs 2 Gy * 1 Day	2.205	2.80657
NM_001005413 // ZWINT // ZW10 interacting kinetochore protein // 10q21-q22 // 11130 ///	ZWINT	NM_001005413	3.99955e-006	2.48644	2.48644	0 Gy * 1 Day up vs 2 Gy * 1 Day	1.95967	3.15482
NM_001282962 // HJURP // Holliday junction recognition protein // 2q37.1 // 55355 /// N	HJURP	NM_001282962	9.05263e-008	2.48198	2.48198	0 Gy * 1 Day up vs 2 Gy * 1 Day	2.10925	2.92057
NM_013939 // OR10H2 // olfactory receptor, family 10, subfamily H, member 2 // 19p13.1	OR10H2	NM_013939	0.000103916	2.48009	2.48009	0 Gy * 1 Day up vs 2 Gy * 1 Day	1.76677	3.48142
NM_014109 // ATAD2 // ATPase family, AAA domain containing 2 // 8q24.13 // 29028 /// XM	ATAD2	NM_014109	1.35225e-006	2.47179	2.47179	0 Gy * 1 Day up vs 2 Gy * 1 Day	2.00028	3.05445
NM_001253861 // MND1 // meiotic nuclear divisions 1 // 4q31.3 // 84057 /// NM_032117 //	MND1	NM_001253861	9.40773e-006	2.46782	2.46782	0 Gy * 1 Day up vs 2 Gy * 1 Day	1.90605	3.19516
NM_018248 // NEIL3 // nei-like DNA glycosylase 3 // 4q34.3 // 55247 /// ENST00000264596	NEIL3	NM_018248	8.82357e-007	2.46636	2.46636	0 Gy * 1 Day up vs 2 Gy * 1 Day	2.01475	3.0192
NM_002915 // RFC3 // replication factor C subunit 3 // 13q13.2 // 5983 /// NM_181558 //	RFC3	NM_002915	3.81985e-006	2.46029	2.46029	0 Gy * 1 Day up vs 2 Gy * 1 Day	1.9466	3.10954
NM_004526 // MCM2 // minichromosome maintenance complex component 2 // 3q21 // 4171 ///	MCM2	NM_004526	8.01116e-011	2.45799	2.45799	0 Gy * 1 Day up vs 2 Gy * 1 Day	2.26225	2.67066
NM_004111 // FEN1 // flap structure-specific endonuclease 1 // 11q12 // 2237 /// ENST00	FEN1	NM_004111	1.43665e-008	2.45509	2.45509	0 Gy * 1 Day up vs 2 Gy * 1 Day	2.14565	2.80917
NM_001160033 // SGOL2 // shugoshin-like 2 (S. pombe) // 2q33.1 // 151246 /// NM_0011600	SGOL2	NM_001160033	2.34389e-005	2.45479	2.45479	0 Gy * 1 Day up vs 2 Gy * 1 Day	1.84906	3.25896
NM_001281932 // NCAPG2 // non-SMC condensin II complex subunit G2 // 7q36.3 // 54892 //	NCAPG2	NM_001281932	2.62866e-007	2.44411	2.44411	0 Gy * 1 Day up vs 2 Gy * 1 Day	2.04656	2.91889
NM_001826 // CKS1B // CDC28 protein kinase regulatory subunit 1B // 1q21.2 // 1163 ///	CKS1B	NM_001826	2.06868e-007	2.41539	2.41539	0 Gy * 1 Day up vs 2 Gy * 1 Day	2.03554	2.86613
NM_001128628 // PAK6 // p21 protein (Cdc42/Rac)-activated kinase 6 // 15q14 // 56924 //	PAK6	NM_001128628	2.40478e-007	2.4026	2.4026	0 Gy * 1 Day up vs 2 Gy * 1 Day	2.02172	2.85524
NM_001243088 // FOXM1 // forkhead box M1 // 12p13 // 2305 /// NM_001243089 // FOXM1 //	FOXM1	NM_001243088	4.27285e-012	2.40023	2.40023	0 Gy * 1 Day up vs 2 Gy * 1 Day	2.2567	2.5529
NM_001008396 // WDHD1 // WD repeat and HMG-box DNA binding protein 1 // 14q22.2 // 1116	WDHD1	NM_001008396	2.09433e-005	2.39438	2.39438	0 Gy * 1 Day up vs 2 Gy * 1 Day	1.82393	3.14325
NM_001018115 // FANCD2 // Fanconi anemia complementation group D2 // 3p26 // 2177 /// N	FANCD2	NM_001018115	3.89716e-009	2.38011	2.38011	0 Gy * 1 Day up vs 2 Gy * 1 Day	2.12164	2.67006
NM_001048201 // UHRF1 // ubiquitin-like with PHD and ring finger domains 1 // 19p13.3 /	UHRF1	NM_001048201	1.46561e-007	2.33937	2.33937	0 Gy * 1 Day up vs 2 Gy * 1 Day	1.99461	2.74371
NM_018365 // MNS1 // meiosis-specific nuclear structural 1 // 15q21.3 // 55329 /// ENST	MNS1	NM_018365	6.03924e-006	2.33468	2.33468	0 Gy * 1 Day up vs 2 Gy * 1 Day	1.85247	2.94241
NM_000057 // BLM // Bloom syndrome, RecQ helicase-like // 15q26.1 // 641 /// NM_0012872	BLM	NM_000057	1.73965e-009	2.33286	2.33286	0 Gy * 1 Day up vs 2 Gy * 1 Day	2.10223	2.58879
NM_003600 // AURKA // aurora kinase A // 20q13 // 6790 /// NM_198433 // AURKA // aurora	AURKA	NM_003600	2.9523e-007	2.3311	2.3311	0 Gy * 1 Day up vs 2 Gy * 1 Day	1.96656	2.7632
XR_933751 // LOC105376774 // uncharacterized LOC105376774 // --- // 105376774	LOC105376774	XR_933751	0.000653033	2.3273	2.3273	0 Gy * 1 Day up vs 2 Gy * 1 Day	1.5666	3.45739
NM_001264573 // KIF18B // kinesin family member 18B // 17q21.31 // 146909 /// NM_001265	KIF18B	NM_001264573	9.72952e-011	2.32537	2.32537	0 Gy * 1 Day up vs 2 Gy * 1 Day	2.14814	2.51723
NM_021052 // HIST1H2AE // histone cluster 1, H2ae // 6p22.2 // 3012 /// ENST00000303910	HIST1H2AE	NM_021052	0.000333182	2.32406	2.32406	0 Gy * 1 Day up vs 2 Gy * 1 Day	1.61742	3.33943
NM_001042550 // SMC2 // structural maintenance of chromosomes 2 // 9q31.1 // 10592 ///	SMC2	NM_001042550	4.19403e-007	2.3157	2.3157	0 Gy * 1 Day up vs 2 Gy * 1 Day	1.94456	2.75768
NM_018186 // C1orf112 // chromosome 1 open reading frame 112 // 1q24.2 // 55732 /// XM_	C1orf112	NM_018186	2.71287e-006	2.30204	2.30204	0 Gy * 1 Day up vs 2 Gy * 1 Day	1.86717	2.83819
OTTHUMT00000098433 // HIST2H2BB // histone cluster 2, H2bb (pseudogene) // 1q21.2 // 33	HIST2H2BB	OTTHUMT00000098433	9.43435e-006	2.29678	2.29678	0 Gy * 1 Day up vs 2 Gy * 1 Day	1.81063	2.91347
NM_199420 // POLQ // polymerase (DNA directed), theta // 3q13.33 // 10721 /// XM_011512	POLQ	NM_199420	2.70601e-006	2.29467	2.29467	0 Gy * 1 Day up vs 2 Gy * 1 Day	1.86279	2.82667
NM_001145208 // DEPDC1B // DEP domain containing 1B // 5q12.1 // 55789 /// NM_018369 //	DEPDC1B	NM_001145208	5.45068e-005	2.29025	2.29025	0 Gy * 1 Day up vs 2 Gy * 1 Day	1.71842	3.05237
NM_013296 // GPSM2 // G-protein signaling modulator 2 // 1p13.3 // 29899 /// XM_0052707	GPSM2	NM_013296	2.78938e-006	2.2877	2.2877	0 Gy * 1 Day up vs 2 Gy * 1 Day	1.85735	2.81776
NM_006342 // TACC3 // transforming, acidic coiled-coil containing protein 3 // 4p16.3 /	TACC3	NM_006342	2.10662e-008	2.28648	2.28648	0 Gy * 1 Day up vs 2 Gy * 1 Day	2.01043	2.60043
NM_002895 // RBL1 // retinoblastoma-like 1 // 20q11.2 // 5933 /// NM_183404 // RBL1 //	RBL1	NM_002895	1.8031e-007	2.28454	2.28454	0 Gy * 1 Day up vs 2 Gy * 1 Day	1.95036	2.67598
NM_016426 // GTSE1 // G-2 and S-phase expressed 1 // 22q13.2-q13.3 // 51512 /// XM_0052	GTSE1	NM_016426	4.42459e-008	2.2806	2.2806	0 Gy * 1 Day up vs 2 Gy * 1 Day	1.98719	2.61733
NM_001142548 // RAD54L // RAD54-like (S. cerevisiae) // 1p32 // 8438 /// NM_003579 // R	RAD54L	NM_001142548	2.98789e-007	2.26978	2.26978	0 Gy * 1 Day up vs 2 Gy * 1 Day	1.92474	2.67667
NM_001029989 // KIAA0101 // KIAA0101 // 15q22.31 // 9768 /// NM_014736 // KIAA0101 // K	KIAA0101	NM_001029989	1.48749e-008	2.23144	2.23144	0 Gy * 1 Day up vs 2 Gy * 1 Day	1.97753	2.51794
NM_002105 // H2AFX // H2A histone family, member X // 11q23.3 // 3014 /// ENST000003751	H2AFX	NM_002105	4.25659e-008	2.23098	2.23098	0 Gy * 1 Day up vs 2 Gy * 1 Day	1.95208	2.54972
NM_001012507 // CENPW // centromere protein W // 6q22.32 // 387103 /// NM_001286524 //	CENPW	NM_001012507	5.18078e-006	2.23024	2.23024	0 Gy * 1 Day up vs 2 Gy * 1 Day	1.79809	2.76624
NM_001206999 // CIT // citron rho-interacting serine/threonine kinase // 12q24 // 11113	CIT	NM_001206999	5.45011e-010	2.20668	2.20668	0 Gy * 1 Day up vs 2 Gy * 1 Day	2.02228	2.40789
NR_027337 // HIST2H2BA // histone cluster 2, H2ba (pseudogene) // 1p11.2 // 337875 ///	HIST2H2BA	NR_027337	4.32423e-009	2.20559	2.20559	0 Gy * 1 Day up vs 2 Gy * 1 Day	1.98397	2.45195
NM_001193424 // SUV39H2 // suppressor of variegation 3-9 homolog 2 (Drosophila) // 10p1	SUV39H2	NM_001193424	2.48689e-006	2.20468	2.20468	0 Gy * 1 Day up vs 2 Gy * 1 Day	1.81091	2.68407
NM_001286746 // BORA // bora, aurora kinase A activator // 13q22.1 // 79866 /// NM_0012	BORA	NM_001286746	1.24601e-005	2.2039	2.2039	0 Gy * 1 Day up vs 2 Gy * 1 Day	1.74611	2.78172
NM_031965 // GSG2 // germ cell associated 2 (haspin) // 17p13 // 83903 /// ENST00000325	GSG2	NM_031965	1.64414e-010	2.18107	2.18107	0 Gy * 1 Day up vs 2 Gy * 1 Day	2.01961	2.35543
NM_001080449 // DNA2 // DNA replication helicase/nuclease 2 // 10q21.3-q22.1 // 1763 //	DNA2	NM_001080449	6.90751e-006	2.17498	2.17498	0 Gy * 1 Day up vs 2 Gy * 1 Day	1.75415	2.69677
---		---	0.00010498	2.17218	2.17218	0 Gy * 1 Day up vs 2 Gy * 1 Day	1.62538	2.90294
NM_012310 // KIF4A // kinesin family member 4A // Xq13.1 // 24137 /// XM_011530893 // K	KIF4A	NM_012310	2.79437e-007	2.16911	2.16911	0 Gy * 1 Day up vs 2 Gy * 1 Day	1.85814	2.53212
NM_001761 // CCNF // cyclin F // 16p13.3 // 899 /// ENST00000293968 // CCNF // cyclin F	CCNF	NM_001761	1.35629e-008	2.15766	2.15766	0 Gy * 1 Day up vs 2 Gy * 1 Day	1.9238	2.41995
NM_001287821 // ZWILCH // zwilch kinetochore protein // 15q22.31 // 55055 /// NM_001287	ZWILCH	NM_001287821	1.34808e-006	2.15681	2.15681	0 Gy * 1 Day up vs 2 Gy * 1 Day	1.80203	2.58145
NM_006716 // DBF4 // DBF4 zinc finger // 7q21.3 // 10926 /// XM_005250120 // DBF4 // DB	DBF4	NM_006716	2.11308e-006	2.13513	2.13513	0 Gy * 1 Day up vs 2 Gy * 1 Day	1.77335	2.5707
NM_014708 // KNTC1 // kinetochore associated 1 // 12q24.31 // 9735 /// XM_006719706 //	KNTC1	NM_014708	1.60806e-006	2.13314	2.13314	0 Gy * 1 Day up vs 2 Gy * 1 Day	1.78115	2.55469
NM_001080416 // MYBL1 // v-myb avian myeloblastosis viral oncogene homolog-like 1 // 8q	MYBL1	NM_001080416	0.000185842	2.1163	2.1163	0 Gy * 1 Day up vs 2 Gy * 1 Day	1.56791	2.8565
NM_015261 // NCAPD3 // non-SMC condensin II complex subunit D3 // 11q25 // 23310 /// XM	NCAPD3	NM_015261	2.75804e-010	2.11278	2.11278	0 Gy * 1 Day up vs 2 Gy * 1 Day	1.95542	2.28281
NM_005319 // HIST1H1C // histone cluster 1, H1c // 6p21.3 // 3006 /// ENST00000343677 /	HIST1H1C	NM_005319	4.55222e-005	2.11064	2.11064	0 Gy * 1 Day up vs 2 Gy * 1 Day	1.63765	2.72025
---		---	0.000524438	2.1023	2.1023	0 Gy * 1 Day up vs 2 Gy * 1 Day	1.49883	2.94874
NM_001002800 // SMC4 // structural maintenance of chromosomes 4 // 3q26.1 // 10051 ///	SMC4	NM_001002800	1.40571e-008	2.09678	2.09678	0 Gy * 1 Day up vs 2 Gy * 1 Day	1.87681	2.34253
NM_001145315 // DSN1 // DSN1 homolog, MIS12 kinetochore complex component // 20q11.23 /	DSN1	NM_001145315	1.24089e-005	2.08983	2.08983	0 Gy * 1 Day up vs 2 Gy * 1 Day	1.68202	2.5965
NM_001278595 // MCM7 // minichromosome maintenance complex component 7 // 7q21.3-q22.1	MCM7	NM_001278595	7.46018e-010	2.08306	2.08306	0 Gy * 1 Day up vs 2 Gy * 1 Day	1.91655	2.26403
NM_005225 // E2F1 // E2F transcription factor 1 // 20q11.2 // 1869 /// ENST00000343380	E2F1	NM_005225	1.30144e-007	2.08178	2.08178	0 Gy * 1 Day up vs 2 Gy * 1 Day	1.81714	2.38497
NM_001130009 // GEN1 // GEN1 Holliday junction 5 flap endonuclease // 2p24.2 // 348654	GEN1	NM_001130009	7.73001e-005	2.07689	2.07689	0 Gy * 1 Day up vs 2 Gy * 1 Day	1.5955	2.70351
NM_001142761 // KNSTRN // kinetochore-localized astrin/SPAG5 binding protein // 15q15.1	KNSTRN	NM_001142761	4.2567e-008	2.07251	2.07251	0 Gy * 1 Day up vs 2 Gy * 1 Day	1.8358	2.33975
NM_153695 // ZNF367 // zinc finger protein 367 // 9q22|9q22.32 // 195828 /// XM_0115183	ZNF367	NM_153695	2.92891e-005	2.061	2.061	0 Gy * 1 Day up vs 2 Gy * 1 Day	1.63122	2.604
NM_001258315 // ECT2 // epithelial cell transforming 2 // 3q26.1-q26.2 // 1894 /// NM_0	ECT2	NM_001258315	5.19e-007	2.05991	2.05991	0 Gy * 1 Day up vs 2 Gy * 1 Day	1.76671	2.40176
NM_001278791 // RFC2 // replication factor C subunit 2 // 7q11.23 // 5982 /// NM_001278	RFC2	NM_001278791	5.06205e-007	2.05942	2.05942	0 Gy * 1 Day up vs 2 Gy * 1 Day	1.76706	2.40016
NM_001168551 // NDC1 // NDC1 transmembrane nucleoporin // 1p32.3 // 55706 /// NM_018087	NDC1	NM_001168551	5.19034e-009	2.05653	2.05653	0 Gy * 1 Day up vs 2 Gy * 1 Day	1.86417	2.26874
NM_001281741 // UBE2C // ubiquitin-conjugating enzyme E2C // 20q13.12 // 11065 /// NM_0	UBE2C	NM_001281741	4.42739e-009	2.05347	2.05347	0 Gy * 1 Day up vs 2 Gy * 1 Day	1.8645	2.2616
NM_024857 // ATAD5 // ATPase family, AAA domain containing 5 // 17q11.2 // 79915 /// XM	ATAD5	NM_024857	1.77818e-005	2.0489	2.0489	0 Gy * 1 Day up vs 2 Gy * 1 Day	1.64491	2.55211
NM_198566 // C5orf34 // chromosome 5 open reading frame 34 // 5p12 // 375444 /// XM_011	C5orf34	NM_198566	5.80265e-006	2.03793	2.03793	0 Gy * 1 Day up vs 2 Gy * 1 Day	1.67948	2.47288
---		---	0.000120708	2.03148	2.03148	0 Gy * 1 Day up vs 2 Gy * 1 Day	1.55182	2.6594
NM_017785 // SPDL1 // spindle apparatus coiled-coil protein 1 // 5q35.1 // 54908 /// XM	SPDL1	NM_017785	6.31967e-006	2.02699	2.02699	0 Gy * 1 Day up vs 2 Gy * 1 Day	1.67003	2.46026
NM_002263 // KIFC1 // kinesin family member C1 // 6p21.3 // 3833 /// XM_005275403 // KI	KIFC1	NM_002263	2.2087e-006	2.02505	2.02505	0 Gy * 1 Day up vs 2 Gy * 1 Day	1.70253	2.40868
---		---	2.2087e-006	2.02505	2.02505	0 Gy * 1 Day up vs 2 Gy * 1 Day	1.70253	2.40868
NM_001130963 // NEMP1 // nuclear envelope integral membrane protein 1 // 12q13.3 // 233	NEMP1	NM_001130963	8.07077e-005	2.02459	2.02459	0 Gy * 1 Day up vs 2 Gy * 1 Day	1.56771	2.61461
NM_003533 // HIST1H3I // histone cluster 1, H3i // 6p22.1 // 8354 /// ENST00000616365 /	HIST1H3I	NM_003533	3.42907e-007	2.02084	2.02084	0 Gy * 1 Day up vs 2 Gy * 1 Day	1.75077	2.33257
NM_024094 // DSCC1 // DNA replication and sister chromatid cohesion 1 // 8q24.12 // 790	DSCC1	NM_024094	0.000168726	2.01816	2.01816	0 Gy * 1 Day up vs 2 Gy * 1 Day	1.52884	2.66411
NM_194313 // KIF24 // kinesin family member 24 // 9p13.3 // 347240 /// XM_005251450 //	KIF24	NM_194313	1.29728e-006	2.01577	2.01577	0 Gy * 1 Day up vs 2 Gy * 1 Day	1.71212	2.37328
NM_001033 // RRM1 // ribonucleotide reductase M1 // 11p15.5 // 6240 /// XM_011520277 //	RRM1	NM_001033	1.1124e-008	2.01181	2.01181	0 Gy * 1 Day up vs 2 Gy * 1 Day	1.81612	2.2286
NM_001040694 // INCENP // inner centromere protein // 11q12.3 // 3619 /// NM_020238 //	INCENP	NM_001040694	2.16513e-010	2.01028	2.01028	0 Gy * 1 Day up vs 2 Gy * 1 Day	1.87316	2.15745
NM_001130688 // HMGB2 // high mobility group box 2 // 4q31 // 3148 /// NM_001130689 //	HMGB2	NM_001130688	5.54721e-005	2.00651	2.00651	0 Gy * 1 Day up vs 2 Gy * 1 Day	1.5754	2.5556
NM_001178010 // CDC45 // cell division cycle 45 // 22q11.21 // 8318 /// NM_001178011 //	CDC45	NM_001178010	2.23474e-007	1.99789	1.99789	0 Gy * 1 Day up vs 2 Gy * 1 Day	1.74506	2.28734
---		---	3.20776e-006	1.99691	1.99691	0 Gy * 1 Day up vs 2 Gy * 1 Day	1.67349	2.38283
NM_001306076 // CCDC18 // coiled-coil domain containing 18 // 1p22.1 // 343099 /// NM_2	CCDC18	NM_001306076	9.29738e-006	1.99528	1.99528	0 Gy * 1 Day up vs 2 Gy * 1 Day	1.63806	2.43042
NM_001012270 // BIRC5 // baculoviral IAP repeat containing 5 // 17q25 // 332 /// NM_001	BIRC5	NM_001012270	1.06796e-007	1.99052	1.99052	0 Gy * 1 Day up vs 2 Gy * 1 Day	1.75625	2.25605
NM_000059 // BRCA2 // breast cancer 2, early onset // 13q12.3 // 675 /// XM_011535203 /	BRCA2	NM_000059	3.46956e-007	1.9873	1.9873	0 Gy * 1 Day up vs 2 Gy * 1 Day	1.72732	2.28641
NM_001256371 // E2F8 // E2F transcription factor 8 // 11p15.1 // 79733 /// NM_001256372	E2F8	NM_001256371	3.18518e-008	1.98459	1.98459	0 Gy * 1 Day up vs 2 Gy * 1 Day	1.7762	2.21743
---		---	0.00025985	1.98346	1.98346	0 Gy * 1 Day up vs 2 Gy * 1 Day	1.49096	2.63863
NM_001134419 // CDC7 // cell division cycle 7 // 1p22 // 8317 /// NM_001134420 // CDC7	CDC7	NM_001134419	7.75307e-006	1.98171	1.98171	0 Gy * 1 Day up vs 2 Gy * 1 Day	1.63617	2.40023
NM_001190818 // ORC1 // origin recognition complex subunit 1 // 1p32 // 4998 /// NM_001	ORC1	NM_001190818	7.52187e-010	1.97498	1.97498	0 Gy * 1 Day up vs 2 Gy * 1 Day	1.82803	2.13375
NM_000135 // FANCA // Fanconi anemia complementation group A // 16q24.3 // 2175 /// NM_	FANCA	NM_000135	2.45753e-007	1.97395	1.97395	0 Gy * 1 Day up vs 2 Gy * 1 Day	1.72607	2.25744
NM_018944 // MIS18A // MIS18 kinetochore protein A // 21q22.11 // 54069 /// ENST0000029	MIS18A	NM_018944	1.69797e-006	1.97339	1.97339	0 Gy * 1 Day up vs 2 Gy * 1 Day	1.67707	2.32206
NM_006739 // MCM5 // minichromosome maintenance complex component 5 // 22q13.1 // 4174	MCM5	NM_006739	5.64976e-010	1.97167	1.97167	0 Gy * 1 Day up vs 2 Gy * 1 Day	1.82903	2.12545
NM_018304 // PRR11 // proline rich 11 // 17q22 // 55771 /// ENST00000262293 // PRR11 //	PRR11	NM_018304	1.48581e-008	1.95782	1.95782	0 Gy * 1 Day up vs 2 Gy * 1 Day	1.76956	2.1661
NM_025004 // CCDC15 // coiled-coil domain containing 15 // 11q24.2 // 80071 /// ENST000	CCDC15	NM_025004	7.01499e-005	1.95726	1.95726	0 Gy * 1 Day up vs 2 Gy * 1 Day	1.54027	2.48715
NM_001136478 // ANP32E // acidic nuclear phosphoprotein 32 family member E // 1q21.2 //	ANP32E	NM_001136478	6.83292e-006	1.95718	1.95718	0 Gy * 1 Day up vs 2 Gy * 1 Day	1.62561	2.35638
NM_001304829 // SASS6 // SAS-6 centriolar assembly protein // 1p21.2 // 163786 /// NM_1	SASS6	NM_001304829	2.49025e-005	1.95666	1.95666	0 Gy * 1 Day up vs 2 Gy * 1 Day	1.58095	2.42166
NM_001270472 // MCM3 // minichromosome maintenance complex component 3 // 6p12 // 4172	MCM3	NM_001270472	1.19461e-008	1.95344	1.95344	0 Gy * 1 Day up vs 2 Gy * 1 Day	1.76986	2.15606
NM_001017415 // USP1 // ubiquitin specific peptidase 1 // 1p31.3 // 7398 /// NM_0010174	USP1	NM_001017415	0.000188631	1.94579	1.94579	0 Gy * 1 Day up vs 2 Gy * 1 Day	1.49014	2.54076
NM_002916 // RFC4 // replication factor C subunit 4 // 3q27 // 5984 /// NM_181573 // RF	RFC4	NM_002916	5.85049e-008	1.94307	1.94307	0 Gy * 1 Day up vs 2 Gy * 1 Day	1.73374	2.17768
NR_004422 // HPVC1 // human papillomavirus (type 18) E5 central sequence-like 1 // 7p11	HPVC1	NR_004422	0.000827458	1.94011	1.94011	0 Gy * 1 Day up vs 2 Gy * 1 Day	1.40817	2.67298
NM_181503 // EXOSC8 // exosome component 8 // 13q13.1 // 11340 /// XM_006719763 // EXOS	EXOSC8	NM_181503	6.8124e-007	1.93516	1.93516	0 Gy * 1 Day up vs 2 Gy * 1 Day	1.67543	2.23516
NM_001098802 // CEP78 // centrosomal protein 78kDa // 9q21.2 // 84131 /// NM_032171 //	CEP78	NM_001098802	2.14235e-006	1.92273	1.92273	0 Gy * 1 Day up vs 2 Gy * 1 Day	1.63806	2.25687
---		---	0.000467591	1.92263	1.92263	0 Gy * 1 Day up vs 2 Gy * 1 Day	1.43389	2.57795
NM_014573 // TMEM97 // transmembrane protein 97 // 17q11.2 // 27346 /// XM_005257965 //	TMEM97	NM_014573	6.14862e-011	1.91765	1.91765	0 Gy * 1 Day up vs 2 Gy * 1 Day	1.80846	2.03344
NM_001172303 // MASTL // microtubule associated serine/threonine kinase-like // 10p12.1	MASTL	NM_001172303	4.14341e-006	1.90866	1.90866	0 Gy * 1 Day up vs 2 Gy * 1 Day	1.61095	2.26139
---		---	0.00056067	1.90088	1.90088	0 Gy * 1 Day up vs 2 Gy * 1 Day	1.41522	2.55319
NR_110115 // LOC101927746 // uncharacterized LOC101927746 // --- // 101927746 /// ENST0	LOC101927746	NR_110115	0.000272041	1.89674	1.89674	0 Gy * 1 Day up vs 2 Gy * 1 Day	1.45039	2.48045
NM_001100620 // TROAP // trophinin associated protein // 12q13.12 // 10024 /// NM_00127	TROAP	NM_001100620	2.12902e-007	1.89589	1.89589	0 Gy * 1 Day up vs 2 Gy * 1 Day	1.67402	2.14718
---		---	0.000375994	1.89258	1.89258	0 Gy * 1 Day up vs 2 Gy * 1 Day	1.43266	2.50014
NM_005431 // XRCC2 // X-ray repair complementing defective repair in Chinese hamster ce	XRCC2	NM_005431	0.000177694	1.89063	1.89063	0 Gy * 1 Day up vs 2 Gy * 1 Day	1.46737	2.43598
---		---	0.000501913	1.88874	1.88874	0 Gy * 1 Day up vs 2 Gy * 1 Day	1.4162	2.51895
NM_031271 // TEX15 // testis expressed 15 // 8p12 // 56154 /// XM_005273575 // TEX15 //	TEX15	NM_031271	1.13912e-005	1.88025	1.88025	0 Gy * 1 Day up vs 2 Gy * 1 Day	1.56383	2.26069
NM_001297602 // CDCA3 // cell division cycle associated 3 // 12p13 // 83461 /// NM_0012	CDCA3	NM_001297602	5.02638e-005	1.87797	1.87797	0 Gy * 1 Day up vs 2 Gy * 1 Day	1.51245	2.33183
NM_001827 // CKS2 // CDC28 protein kinase regulatory subunit 2 // 9q22 // 1164 /// ENST	CKS2	NM_001827	3.25308e-006	1.87699	1.87699	0 Gy * 1 Day up vs 2 Gy * 1 Day	1.59771	2.20509
NM_030771 // CCDC34 // coiled-coil domain containing 34 // 11p14.1 // 91057 /// NM_0806	CCDC34	NM_030771	2.37437e-005	1.87429	1.87429	0 Gy * 1 Day up vs 2 Gy * 1 Day	1.53682	2.28586
NM_018132 // CENPQ // centromere protein Q // 6p12.3 // 55166 /// XM_005249205 // CENPQ	CENPQ	NM_018132	0.000667433	1.87395	1.87395	0 Gy * 1 Day up vs 2 Gy * 1 Day	1.39503	2.51727
NM_000527 // LDLR // low density lipoprotein receptor // 19p13.2 // 3949 /// NM_0011957	LDLR	NM_000527	1.07543e-006	1.87283	1.87283	0 Gy * 1 Day up vs 2 Gy * 1 Day	1.62264	2.16161
ENST00000534843 // APOLD1 // apolipoprotein L domain containing 1 // 12p13.1 // 81575 /	APOLD1	ENST00000534843	0.00118336	1.87265	1.87265	0 Gy * 1 Day up vs 2 Gy * 1 Day	1.3619	2.57494
NM_001099286 // MTFR2 // mitochondrial fission regulator 2 // 6q23.3 // 113115 /// NM_1	MTFR2	NM_001099286	5.54386e-006	1.8646	1.8646	0 Gy * 1 Day up vs 2 Gy * 1 Day	1.57548	2.20679
---		---	1.70057e-006	1.85961	1.85961	0 Gy * 1 Day up vs 2 Gy * 1 Day	1.60297	2.15735
---		---	1.70057e-006	1.85961	1.85961	0 Gy * 1 Day up vs 2 Gy * 1 Day	1.60297	2.15735
---		---	1.70057e-006	1.85961	1.85961	0 Gy * 1 Day up vs 2 Gy * 1 Day	1.60297	2.15735
---		---	1.70057e-006	1.85961	1.85961	0 Gy * 1 Day up vs 2 Gy * 1 Day	1.60297	2.15735
---		---	1.70057e-006	1.85961	1.85961	0 Gy * 1 Day up vs 2 Gy * 1 Day	1.60297	2.15735
---		---	1.70057e-006	1.85961	1.85961	0 Gy * 1 Day up vs 2 Gy * 1 Day	1.60297	2.15735
NM_031942 // CDCA7 // cell division cycle associated 7 // 2q31 // 83879 /// NM_145810 /	CDCA7	NM_031942	2.37661e-005	1.8569	1.8569	0 Gy * 1 Day up vs 2 Gy * 1 Day	1.52702	2.25803
NM_001243120 // SKP2 // S-phase kinase-associated protein 2, E3 ubiquitin protein ligas	SKP2	NM_001243120	8.02366e-008	1.85661	1.85661	0 Gy * 1 Day up vs 2 Gy * 1 Day	1.6641	2.0714
NM_001286775 // TEX30 // testis expressed 30 // 13q33.1 // 93081 /// NM_001286776 // TE	TEX30	NM_001286775	1.49469e-005	1.84654	1.84654	0 Gy * 1 Day up vs 2 Gy * 1 Day	1.53576	2.2202
NM_032737 // LMNB2 // lamin B2 // 19p13.3 // 84823 /// XM_011528378 // LMNB2 // lamin B	LMNB2	NM_032737	2.25034e-009	1.83693	1.83693	0 Gy * 1 Day up vs 2 Gy * 1 Day	1.70155	1.98308
NM_001032283 // TMPO // thymopoietin // 12q22 // 7112 /// NM_001032284 // TMPO // thymo	TMPO	NM_001032283	2.53956e-005	1.83636	1.83636	0 Gy * 1 Day up vs 2 Gy * 1 Day	1.51333	2.22835
NM_014762 // DHCR24 // 24-dehydrocholesterol reductase // 1p32.3 // 1718 /// ENST000003	DHCR24	NM_014762	2.17705e-009	1.8318	1.8318	0 Gy * 1 Day up vs 2 Gy * 1 Day	1.6978	1.97637
NM_017915 // PARPBP // PARP1 binding protein // 12q23.2 // 55010 /// XM_011538506 // PA	PARPBP	NM_017915	2.5725e-005	1.83073	1.83073	0 Gy * 1 Day up vs 2 Gy * 1 Day	1.50975	2.21996
NM_001289986 // TIPIN // TIMELESS interacting protein // 15q22.31 // 54962 /// NM_01785	TIPIN	NM_001289986	0.00011972	1.82141	1.82141	0 Gy * 1 Day up vs 2 Gy * 1 Day	1.4506	2.28702
---		---	0.000355403	1.82134	1.82134	0 Gy * 1 Day up vs 2 Gy * 1 Day	1.40461	2.36171
---		---	0.000166462	1.81628	1.81628	0 Gy * 1 Day up vs 2 Gy * 1 Day	1.43501	2.29885
NM_001190481 // CLSPN // claspin // 1p34.2 // 63967 /// NM_022111 // CLSPN // claspin /	CLSPN	NM_001190481	0.000132045	1.81445	1.81445	0 Gy * 1 Day up vs 2 Gy * 1 Day	1.44335	2.28096
---		---	0.00116788	1.8082	1.8082	0 Gy * 1 Day up vs 2 Gy * 1 Day	1.33935	2.44119
NM_001789 // CDC25A // cell division cycle 25A // 3p21 // 993 /// NM_201567 // CDC25A /	CDC25A	NM_001789	1.40184e-006	1.80799	1.80799	0 Gy * 1 Day up vs 2 Gy * 1 Day	1.57333	2.07765
---		---	0.000279098	1.80399	1.80399	0 Gy * 1 Day up vs 2 Gy * 1 Day	1.40766	2.3119
---		---	0.00102973	1.79924	1.79924	0 Gy * 1 Day up vs 2 Gy * 1 Day	1.3429	2.41065
NM_014317 // PDSS1 // prenyl (decaprenyl) diphosphate synthase, subunit 1 // 10p12.1 //	PDSS1	NM_014317	0.0002854	1.79823	1.79823	0 Gy * 1 Day up vs 2 Gy * 1 Day	1.40409	2.30299
NM_005441 // CHAF1B // chromatin assembly factor 1, subunit B (p60) // 21q22.13 // 8208	CHAF1B	NM_005441	4.57588e-006	1.79504	1.79504	0 Gy * 1 Day up vs 2 Gy * 1 Day	1.53719	2.09614
NM_001042426 // CENPA // centromere protein A // 2p23.3 // 1058 /// NM_001809 // CENPA	CENPA	NM_001042426	2.83625e-007	1.79173	1.79173	0 Gy * 1 Day up vs 2 Gy * 1 Day	1.59435	2.01354
NM_001111045 // CCNA1 // cyclin A1 // 13q12.3-q13 // 8900 /// NM_001111046 // CCNA1 //	CCNA1	NM_001111045	2.57577e-005	1.79154	1.79154	0 Gy * 1 Day up vs 2 Gy * 1 Day	1.48762	2.15756
NM_021063 // HIST1H2BD // histone cluster 1, H2bd // 6p21.3 // 3017 /// NM_138720 // HI	HIST1H2BD	NM_021063	9.99235e-005	1.78642	1.78642	0 Gy * 1 Day up vs 2 Gy * 1 Day	1.43988	2.21636
NM_001031720 // GSTCD // glutathione S-transferase, C-terminal domain containing // 4q2	GSTCD	NM_001031720	2.86817e-005	1.78033	1.78033	0 Gy * 1 Day up vs 2 Gy * 1 Day	1.47803	2.14446
NM_020165 // RAD18 // RAD18 E3 ubiquitin protein ligase // 3p25.3 // 56852 /// ENST0000	RAD18	NM_020165	2.18371e-006	1.77626	1.77626	0 Gy * 1 Day up vs 2 Gy * 1 Day	1.54253	2.04541
NM_001012968 // SPIN4 // spindlin family, member 4 // Xq11.1 // 139886 /// ENST00000335	SPIN4	NM_001012968	3.75688e-006	1.76285	1.76285	0 Gy * 1 Day up vs 2 Gy * 1 Day	1.52152	2.04246
NR_029836 // MIR101-2 // microRNA 101-2 // 9p24.1 // 406894 /// uc003ziu.1 // MIR101-2	MIR101-2	NR_029836	0.000875041	1.76231	1.76231	0 Gy * 1 Day up vs 2 Gy * 1 Day	1.33721	2.32256
NM_022909 // CENPH // centromere protein H // 5p15.2 // 64946 /// ENST00000283006 // CE	CENPH	NM_022909	0.000839156	1.76108	1.76108	0 Gy * 1 Day up vs 2 Gy * 1 Day	1.3388	2.31655
NM_006397 // RNASEH2A // ribonuclease H2, subunit A // 19p13.2 // 10535 /// XM_00672261	RNASEH2A	NM_006397	3.90227e-008	1.75241	1.75241	0 Gy * 1 Day up vs 2 Gy * 1 Day	1.59745	1.9224
NM_003546 // HIST1H4L // histone cluster 1, H4l // 6p22.1 // 8368 /// ENST00000618305 /	HIST1H4L	NM_003546	0.000192451	1.75088	1.75088	0 Gy * 1 Day up vs 2 Gy * 1 Day	1.39805	2.19276
NM_152446 // CEP128 // centrosomal protein 128kDa // 14q31.1 // 145508 /// XM_006720056	CEP128	NM_152446	4.13299e-005	1.7466	1.7466	0 Gy * 1 Day up vs 2 Gy * 1 Day	1.44816	2.10655
---		---	0.000315276	1.73893	1.73893	0 Gy * 1 Day up vs 2 Gy * 1 Day	1.37313	2.20218
NM_138441 // MB21D1 // Mab-21 domain containing 1 // 6q13 // 115004 /// XM_006715327 //	MB21D1	NM_138441	0.00087001	1.73375	1.73375	0 Gy * 1 Day up vs 2 Gy * 1 Day	1.32633	2.26633
NM_001100624 // CENPN // centromere protein N // 16q23.2 // 55839 /// NM_001100625 // C	CENPN	NM_001100624	1.627e-006	1.73164	1.73164	0 Gy * 1 Day up vs 2 Gy * 1 Day	1.51925	1.97373
---		---	2.88604e-005	1.72848	1.72848	0 Gy * 1 Day up vs 2 Gy * 1 Day	1.44856	2.0625
NM_001303130 // GAS2L3 // growth arrest-specific 2 like 3 // 12q23.1 // 283431 /// NM_0	GAS2L3	NM_001303130	0.000254032	1.72792	1.72792	0 Gy * 1 Day up vs 2 Gy * 1 Day	1.3766	2.16891
---		---	0.00128513	1.72074	1.72074	0 Gy * 1 Day up vs 2 Gy * 1 Day	1.3022	2.2738
XR_926478 // LOC105374928 // uncharacterized LOC105374928 // --- // 105374928 /// XR_92	LOC105374928	XR_926478	0.00111814	1.71855	1.71855	0 Gy * 1 Day up vs 2 Gy * 1 Day	1.30832	2.25742
NR_132785 // SGOL1-AS1 // SGOL1 antisense RNA 1 // --- // 100874028 /// ENST00000441442	SGOL1-AS1	NR_132785	1.323e-005	1.71287	1.71287	0 Gy * 1 Day up vs 2 Gy * 1 Day	1.4602	2.00926
NM_001114121 // CHEK1 // checkpoint kinase 1 // 11q24.2 // 1111 /// NM_001114122 // CHE	CHEK1	NM_001114121	3.73697e-006	1.70883	1.70883	0 Gy * 1 Day up vs 2 Gy * 1 Day	1.48697	1.96378
NM_001042762 // FIGNL1 // fidgetin-like 1 // 7p12.1 // 63979 /// NM_001287492 // FIGNL1	FIGNL1	NM_001042762	2.98782e-005	1.70582	1.70582	0 Gy * 1 Day up vs 2 Gy * 1 Day	1.43472	2.02814
NM_018122 // DARS2 // aspartyl-tRNA synthetase 2, mitochondrial // 1q25.1 // 55157 ///	DARS2	NM_018122	2.78666e-006	1.70403	1.70403	0 Gy * 1 Day up vs 2 Gy * 1 Day	1.49002	1.94878
NM_007294 // BRCA1 // breast cancer 1, early onset // 17q21 // 672 /// NM_007297 // BRC	BRCA1	NM_007294	0.000110512	1.70068	1.70068	0 Gy * 1 Day up vs 2 Gy * 1 Day	1.3928	2.07662
NM_001034077 // HIST2H4B // histone cluster 2, H4b // 1q21 // 554313 /// NM_003548 // H	HIST2H4B	NM_001034077	0.000361279	1.70047	1.70047	0 Gy * 1 Day up vs 2 Gy * 1 Day	1.35036	2.14136
NM_001034077 // HIST2H4B // histone cluster 2, H4b // 1q21 // 554313 /// NM_003548 // H	HIST2H4B	NM_001034077	0.000361279	1.70047	1.70047	0 Gy * 1 Day up vs 2 Gy * 1 Day	1.35036	2.14136
NM_001012267 // CENPP // centromere protein P // 9q22.31 // 401541 /// NM_001286969 //	CENPP	NM_001012267	0.000128009	1.69751	1.69751	0 Gy * 1 Day up vs 2 Gy * 1 Day	1.38635	2.0785
NM_000947 // PRIM2 // primase, DNA, polypeptide 2 (58kDa) // 6p12-p11.1 // 5558 /// NM_	PRIM2	NM_000947	0.000257398	1.69643	1.69643	0 Gy * 1 Day up vs 2 Gy * 1 Day	1.3614	2.11392
NM_001009936 // PHF19 // PHD finger protein 19 // 9q33.2 // 26147 /// NM_001286840 // P	PHF19	NM_001009936	2.74265e-007	1.69518	1.69518	0 Gy * 1 Day up vs 2 Gy * 1 Day	1.52578	1.88338
NM_018353 // MIS18BP1 // MIS18 binding protein 1 // 14q21.2 // 55320 /// XM_005267833 /	MIS18BP1	NM_018353	3.41773e-005	1.69063	1.69063	0 Gy * 1 Day up vs 2 Gy * 1 Day	1.42243	2.0094
NM_001165031 // DTYMK // deoxythymidylate kinase // 2q37.3 // 1841 /// NM_012145 // DTY	DTYMK	NM_001165031	2.90635e-007	1.68907	1.68907	0 Gy * 1 Day up vs 2 Gy * 1 Day	1.52047	1.87637
NM_014865 // NCAPD2 // non-SMC condensin I complex subunit D2 // 12p13.3 // 9918 /// EN	NCAPD2	NM_014865	2.7711e-010	1.68485	1.68485	0 Gy * 1 Day up vs 2 Gy * 1 Day	1.59627	1.77835
NM_003594 // TTF2 // transcription termination factor, RNA polymerase II // 1p22 // 845	TTF2	NM_003594	0.000498171	1.68278	1.68278	0 Gy * 1 Day up vs 2 Gy * 1 Day	1.32979	2.12947
NM_000185 // SERPIND1 // serpin peptidase inhibitor, clade D (heparin cofactor), member	SERPIND1	NM_000185	1.8136e-007	1.68118	1.68118	0 Gy * 1 Day up vs 2 Gy * 1 Day	1.52195	1.85706
NM_016937 // POLA1 // polymerase (DNA directed), alpha 1, catalytic subunit // Xp22.1-p	POLA1	NM_016937	5.52391e-006	1.67882	1.67882	0 Gy * 1 Day up vs 2 Gy * 1 Day	1.45942	1.93121
---		---	9.38471e-005	1.67456	1.67456	0 Gy * 1 Day up vs 2 Gy * 1 Day	1.38448	2.02541
NM_001203247 // EZH2 // enhancer of zeste 2 polycomb repressive complex 2 subunit // 7q	EZH2	NM_001203247	8.77157e-006	1.6719	1.6719	0 Gy * 1 Day up vs 2 Gy * 1 Day	1.44497	1.93448
NM_002689 // POLA2 // polymerase (DNA directed), alpha 2, accessory subunit // 11q13.1	POLA2	NM_002689	2.13841e-007	1.66732	1.66732	0 Gy * 1 Day up vs 2 Gy * 1 Day	1.50939	1.84177
NM_001042618 // PARP2 // poly(ADP-ribose) polymerase 2 // 14q11.2 // 10038 /// NM_00548	PARP2	NM_001042618	9.2599e-005	1.66713	1.66713	0 Gy * 1 Day up vs 2 Gy * 1 Day	1.38101	2.01253
---		---	9.20794e-005	1.66033	1.66033	0 Gy * 1 Day up vs 2 Gy * 1 Day	1.37761	2.00105
NM_001205262 // RAD54B // RAD54 homolog B (S. cerevisiae) // 8q22.1 // 25788 /// NM_001	RAD54B	NM_001205262	0.000257232	1.65806	1.65806	0 Gy * 1 Day up vs 2 Gy * 1 Day	1.34336	2.04649
NM_032336 // GINS4 // GINS complex subunit 4 (Sld5 homolog) // 8p11.21 // 84296 /// XM_	GINS4	NM_032336	0.00010184	1.65427	1.65427	0 Gy * 1 Day up vs 2 Gy * 1 Day	1.37143	1.99543
NM_001001888 // VCX3B // variable charge, X-linked 3B // Xp22.31 // 425054 /// ENST0000	VCX3B	NM_001001888	1.12678e-005	1.65346	1.65346	0 Gy * 1 Day up vs 2 Gy * 1 Day	1.42802	1.91449
NM_003920 // TIMELESS // timeless circadian clock // 12q13.3 // 8914 /// XM_011538939 /	TIMELESS	NM_003920	6.12534e-005	1.65328	1.65328	0 Gy * 1 Day up vs 2 Gy * 1 Day	1.38562	1.97263
NM_001080480 // MBOAT1 // membrane bound O-acyltransferase domain containing 1 // 6p22.	MBOAT1	NM_001080480	2.37556e-005	1.64787	1.64787	0 Gy * 1 Day up vs 2 Gy * 1 Day	1.40726	1.92961
NM_017613 // DONSON // downstream neighbor of SON // 21q22.1 // 29980 /// ENST000003030	DONSON	NM_017613	2.75885e-006	1.64728	1.64728	0 Gy * 1 Day up vs 2 Gy * 1 Day	1.45292	1.86764
NM_003384 // VRK1 // vaccinia related kinase 1 // 14q32 // 7443 /// NR_104113 // LINC00	VRK1	NM_003384	9.50269e-005	1.64529	1.64529	0 Gy * 1 Day up vs 2 Gy * 1 Day	1.3688	1.97764
NM_006467 // POLR3G // polymerase (RNA) III (DNA directed) polypeptide G (32kD) // 5q14	POLR3G	NM_006467	0.000767056	1.6392	1.6392	0 Gy * 1 Day up vs 2 Gy * 1 Day	1.29389	2.07666
NM_005321 // HIST1H1E // histone cluster 1, H1e // 6p21.3 // 3008 /// ENST00000304218 /	HIST1H1E	NM_005321	0.000611173	1.63845	1.63845	0 Gy * 1 Day up vs 2 Gy * 1 Day	1.30265	2.06083
NM_000745 // CHRNA5 // cholinergic receptor, nicotinic alpha 5 // 15q24 // 1138 /// NM_	CHRNA5	NM_000745	4.72321e-005	1.63425	1.63425	0 Gy * 1 Day up vs 2 Gy * 1 Day	1.38216	1.93231
NM_021154 // PSAT1 // phosphoserine aminotransferase 1 // 9q21.2 // 29968 /// NM_058179	PSAT1	NM_021154	1.21044e-006	1.6331	1.6331	0 Gy * 1 Day up vs 2 Gy * 1 Day	1.45796	1.82928
NM_001256894 // USP17L15 // ubiquitin specific peptidase 17-like family member 15 // 4p	USP17L15	NM_001256894	0.0007637	1.62945	1.62945	0 Gy * 1 Day up vs 2 Gy * 1 Day	1.29005	2.05814
NM_000465 // BARD1 // BRCA1 associated RING domain 1 // 2q35 // 580 /// NM_001282543 //	BARD1	NM_000465	8.6523e-005	1.62844	1.62844	0 Gy * 1 Day up vs 2 Gy * 1 Day	1.3626	1.94615
NM_014501 // UBE2S // ubiquitin-conjugating enzyme E2S // 19q13.43 // 27338 /// XM_0115	UBE2S	NM_014501	6.91597e-005	1.62706	1.62706	0 Gy * 1 Day up vs 2 Gy * 1 Day	1.36806	1.93511
NM_001199803 // CENPO // centromere protein O // 2p23.3 // 79172 /// NM_024322 // CENPO	CENPO	NM_001199803	3.68505e-007	1.62643	1.62643	0 Gy * 1 Day up vs 2 Gy * 1 Day	1.47181	1.79728
---		---	0.000378995	1.61817	1.61817	0 Gy * 1 Day up vs 2 Gy * 1 Day	1.31133	1.99681
NM_015653 // RIBC2 // RIB43A domain with coiled-coils 2 // 22q13.31 // 26150 /// XM_005	RIBC2	NM_015653	9.62589e-005	1.61811	1.61811	0 Gy * 1 Day up vs 2 Gy * 1 Day	1.35414	1.93355
NM_005956 // MTHFD1 // methylenetetrahydrofolate dehydrogenase (NADP+ dependent) 1, met	MTHFD1	NM_005956	1.1107e-006	1.61755	1.61755	0 Gy * 1 Day up vs 2 Gy * 1 Day	1.44867	1.80611
NM_017669 // ERCC6L // excision repair cross-complementation group 6-like // Xq13.1 //	ERCC6L	NM_017669	0.00101486	1.61556	1.61556	0 Gy * 1 Day up vs 2 Gy * 1 Day	1.27284	2.05055
NM_001130823 // DNMT1 // DNA (cytosine-5-)-methyltransferase 1 // 19p13.2 // 1786 /// N	DNMT1	NM_001130823	2.57791e-009	1.61327	1.61327	0 Gy * 1 Day up vs 2 Gy * 1 Day	1.51783	1.71471
NM_003486 // SLC7A5 // solute carrier family 7 (amino acid transporter light chain, L s	SLC7A5	NM_003486	9.5618e-007	1.61163	1.61163	0 Gy * 1 Day up vs 2 Gy * 1 Day	1.44695	1.79505
NM_001308097 // G2E3 // G2/M-phase specific E3 ubiquitin protein ligase // 14q12 // 556	G2E3	NM_001308097	0.000168287	1.60888	1.60888	0 Gy * 1 Day up vs 2 Gy * 1 Day	1.33315	1.94164
NM_001161580 // POC1A // POC1 centriolar protein A // 3p21.2 // 25886 /// NM_001161581	POC1A	NM_001161580	2.9656e-007	1.60839	1.60839	0 Gy * 1 Day up vs 2 Gy * 1 Day	1.46185	1.76962
NM_002106 // H2AFZ // H2A histone family, member Z // 4q24 // 3015 /// ENST00000296417	H2AFZ	NM_002106	5.46139e-008	1.59985	1.59985	0 Gy * 1 Day up vs 2 Gy * 1 Day	1.47669	1.73327
NM_203394 // E2F7 // E2F transcription factor 7 // 12q21.2 // 144455 /// XM_011537966 /	E2F7	NM_203394	7.50652e-005	1.59862	1.59862	0 Gy * 1 Day up vs 2 Gy * 1 Day	1.35047	1.89236
NM_018392 // ZGRF1 // zinc finger, GRF-type containing 1 // 4q25 // 55345 /// XM_005263	ZGRF1	NM_018392	0.0011431	1.59795	1.59795	0 Gy * 1 Day up vs 2 Gy * 1 Day	1.261	2.02492
---		---	0.00116279	1.59755	1.59755	0 Gy * 1 Day up vs 2 Gy * 1 Day	1.26015	2.02529
NM_022836 // DCLRE1B // DNA cross-link repair 1B // 1p13.2 // 64858 /// XM_005271130 //	DCLRE1B	NM_022836	1.00887e-005	1.59708	1.59708	0 Gy * 1 Day up vs 2 Gy * 1 Day	1.39557	1.82768
NM_016653 // ZAK // sterile alpha motif and leucine zipper containing kinase AZK // 2q2	ZAK	NM_016653	3.55857e-005	1.59472	1.59472	0 Gy * 1 Day up vs 2 Gy * 1 Day	1.36682	1.86062
NM_001282408 // IL1RL1 // interleukin 1 receptor-like 1 // 2q12 // 9173 /// NM_003856 /	IL1RL1	NM_001282408	2.46829e-006	1.59256	1.59256	0 Gy * 1 Day up vs 2 Gy * 1 Day	1.41853	1.78794
NM_001288980 // C18orf54 // chromosome 18 open reading frame 54 // 18q21.2 // 162681 //	C18orf54	NM_001288980	9.65229e-005	1.59087	1.59087	0 Gy * 1 Day up vs 2 Gy * 1 Day	1.33966	1.8892
NM_001287584 // NUP35 // nucleoporin 35kDa // 2q32.1 // 129401 /// NM_001287585 // NUP3	NUP35	NM_001287584	9.00542e-005	1.59057	1.59057	0 Gy * 1 Day up vs 2 Gy * 1 Day	1.34135	1.8861
NM_001145725 // LYAR // Ly1 antibody reactive // 4p16.3 // 55646 /// NM_017816 // LYAR	LYAR	NM_001145725	0.000522184	1.58987	1.58987	0 Gy * 1 Day up vs 2 Gy * 1 Day	1.28742	1.96338
NM_001126129 // GINS3 // GINS complex subunit 3 (Psf3 homolog) // 16q21 // 64785 /// NM	GINS3	NM_001126129	3.9999e-006	1.58795	1.58795	0 Gy * 1 Day up vs 2 Gy * 1 Day	1.40716	1.79198
NM_005483 // CHAF1A // chromatin assembly factor 1, subunit A (p150) // 19p13.3 // 1003	CHAF1A	NM_005483	6.96222e-005	1.58767	1.58767	0 Gy * 1 Day up vs 2 Gy * 1 Day	1.34647	1.87209
NM_003527 // HIST1H2BO // histone cluster 1, H2bo // 6p22.1 // 8348 /// ENST00000616182	HIST1H2BO	NM_003527	0.00074077	1.58719	1.58719	0 Gy * 1 Day up vs 2 Gy * 1 Day	1.27363	1.97795
NM_004629 // FANCG // Fanconi anemia complementation group G // 9p13 // 2189 /// ENST00	FANCG	NM_004629	3.20539e-006	1.58204	1.58204	0 Gy * 1 Day up vs 2 Gy * 1 Day	1.40711	1.77873
NM_001126121 // SLC25A19 // solute carrier family 25 (mitochondrial thiamine pyrophosph	SLC25A19	NM_001126121	8.79758e-006	1.57639	1.57639	0 Gy * 1 Day up vs 2 Gy * 1 Day	1.3853	1.79384
NM_001002876 // CENPM // centromere protein M // 22q13.2 // 79019 /// NM_001110215 // C	CENPM	NM_001002876	4.1559e-006	1.57623	1.57623	0 Gy * 1 Day up vs 2 Gy * 1 Day	1.39882	1.77615
NM_001008708 // CHAC2 // ChaC, cation transport regulator homolog 2 (E. coli) // 2p16 /	CHAC2	NM_001008708	0.000193687	1.57604	1.57604	0 Gy * 1 Day up vs 2 Gy * 1 Day	1.31259	1.89236
NM_001303253 // ACAT2 // acetyl-CoA acetyltransferase 2 // 6q25.3 // 39 /// NM_005891 /	ACAT2	NM_001303253	0.000187174	1.5742	1.5742	0 Gy * 1 Day up vs 2 Gy * 1 Day	1.31266	1.88786
NM_006088 // TUBB4B // tubulin, beta 4B class IVb // 9q34 // 10383 /// ENST00000340384	TUBB4B	NM_006088	1.11648e-007	1.57231	1.57231	0 Gy * 1 Day up vs 2 Gy * 1 Day	1.44755	1.70783
XR_939484 // LOC105377545 // uncharacterized LOC105377545 // --- // 105377545 /// XR_93	LOC105377545	XR_939484	8.65789e-005	1.57107	1.57107	0 Gy * 1 Day up vs 2 Gy * 1 Day	1.33192	1.85315
---		---	0.00110822	1.56714	1.56714	0 Gy * 1 Day up vs 2 Gy * 1 Day	1.25013	1.96455
NM_015190 // DNAJC9 // DnaJ (Hsp40) homolog, subfamily C, member 9 // 10q22.2 // 23234	DNAJC9	NM_015190	4.14406e-005	1.5669	1.5669	0 Gy * 1 Day up vs 2 Gy * 1 Day	1.34737	1.82221
NM_001270707 // NRM // nurim (nuclear envelope membrane protein) // 6p21.33 // 11270 //	NRM	NM_001270707	1.50345e-006	1.56475	1.56475	0 Gy * 1 Day up vs 2 Gy * 1 Day	1.40758	1.73946
---		---	1.50345e-006	1.56475	1.56475	0 Gy * 1 Day up vs 2 Gy * 1 Day	1.40758	1.73946
---		---	1.50345e-006	1.56475	1.56475	0 Gy * 1 Day up vs 2 Gy * 1 Day	1.40758	1.73946
---		---	1.50345e-006	1.56475	1.56475	0 Gy * 1 Day up vs 2 Gy * 1 Day	1.40758	1.73946
---		---	1.50345e-006	1.56475	1.56475	0 Gy * 1 Day up vs 2 Gy * 1 Day	1.40758	1.73946
---		---	1.50345e-006	1.56475	1.56475	0 Gy * 1 Day up vs 2 Gy * 1 Day	1.40758	1.73946
---		---	1.50345e-006	1.56475	1.56475	0 Gy * 1 Day up vs 2 Gy * 1 Day	1.40758	1.73946
NM_001070 // TUBG1 // tubulin, gamma 1 // 17q21 // 7283 /// ENST00000251413 // TUBG1 //	TUBG1	NM_001070	1.58131e-006	1.56222	1.56222	0 Gy * 1 Day up vs 2 Gy * 1 Day	1.40508	1.73692
NM_001281786 // SHMT1 // serine hydroxymethyltransferase 1 (soluble) // 17p11.2 // 6470	SHMT1	NM_001281786	5.60891e-007	1.56078	1.56078	0 Gy * 1 Day up vs 2 Gy * 1 Day	1.41887	1.71687
NM_030928 // CDT1 // chromatin licensing and DNA replication factor 1 // 16q24.3 // 816	CDT1	NM_030928	2.49647e-006	1.55911	1.55911	0 Gy * 1 Day up vs 2 Gy * 1 Day	1.39591	1.7414
NR_110880 // THCAT158 // thyroid cancer-associated transcript 158 // 17q21.32 // 102724	THCAT158	NR_110880	0.000116984	1.55345	1.55345	0 Gy * 1 Day up vs 2 Gy * 1 Day	1.31483	1.83536
NM_175055 // HIST3H2BB // histone cluster 3, H2bb // 1q42.13 // 128312 /// ENST00000620	HIST3H2BB	NM_175055	0.000515177	1.54993	1.54993	0 Gy * 1 Day up vs 2 Gy * 1 Day	1.27013	1.89135
NM_001130721 // ELOVL6 // ELOVL fatty acid elongase 6 // 4q25 // 79071 /// NM_024090 //	ELOVL6	NM_001130721	1.27205e-007	1.54524	1.54524	0 Gy * 1 Day up vs 2 Gy * 1 Day	1.4257	1.6748
---		---	0.0010412	1.54283	1.54283	0 Gy * 1 Day up vs 2 Gy * 1 Day	1.24276	1.91536
---		---	0.00077145	1.54014	1.54014	0 Gy * 1 Day up vs 2 Gy * 1 Day	1.25232	1.89411
XR_943243 // LOC105378120 // uncharacterized LOC105378120 // --- // 105378120 /// XR_94	LOC105378120	XR_943243	9.62712e-005	1.53907	1.53907	0 Gy * 1 Day up vs 2 Gy * 1 Day	1.31208	1.80534
NM_001098525 // CKAP2 // cytoskeleton associated protein 2 // 13q14 // 26586 /// NM_001	CKAP2	NM_001098525	0.000208668	1.53862	1.53862	0 Gy * 1 Day up vs 2 Gy * 1 Day	1.29183	1.83255
NM_003528 // HIST2H2BE // histone cluster 2, H2be // 1q21.2 // 8349 /// ENST00000369160	HIST2H2BE	NM_003528	0.000373774	1.53618	1.53618	0 Gy * 1 Day up vs 2 Gy * 1 Day	1.2739	1.85245
NM_173630 // RTTN // rotatin // 18q22.2 // 25914 /// XM_005266679 // RTTN // rotatin //	RTTN	NM_173630	1.22053e-005	1.5345	1.5345	0 Gy * 1 Day up vs 2 Gy * 1 Day	1.35298	1.74037
NM_032818 // ARHGEF39 // Rho guanine nucleotide exchange factor 39 // 9p13.3 // 84904 /	ARHGEF39	NM_032818	0.000118002	1.52686	1.52686	0 Gy * 1 Day up vs 2 Gy * 1 Day	1.30059	1.7925
NM_178821 // DAW1 // dynein assembly factor with WDR repeat domains 1 // 2q36.3 // 1647	DAW1	NM_178821	4.66801e-005	1.52654	1.52654	0 Gy * 1 Day up vs 2 Gy * 1 Day	1.32169	1.76313
NM_018451 // CENPJ // centromere protein J // 13q12.12 // 55835 /// NR_047594 // CENPJ	CENPJ	NM_018451	7.95851e-005	1.52454	1.52454	0 Gy * 1 Day up vs 2 Gy * 1 Day	1.30871	1.77597
NM_001142497 // MLKL // mixed lineage kinase domain-like // 16q23.1 // 197259 /// NM_15	MLKL	NM_001142497	4.77217e-006	1.52454	1.52454	0 Gy * 1 Day up vs 2 Gy * 1 Day	1.36265	1.70567
NM_002894 // RBBP8 // retinoblastoma binding protein 8 // 18q11.2 // 5932 /// NM_203291	RBBP8	NM_002894	0.00108785	1.52235	1.52235	0 Gy * 1 Day up vs 2 Gy * 1 Day	1.23291	1.87976
NM_001270890 // HAUS6 // HAUS augmin like complex subunit 6 // 9p22.1 // 54801 /// NM_0	HAUS6	NM_001270890	0.000554222	1.52139	1.52139	0 Gy * 1 Day up vs 2 Gy * 1 Day	1.25505	1.84426
---		---	0.000191917	1.52002	1.52002	0 Gy * 1 Day up vs 2 Gy * 1 Day	1.28473	1.7984
NM_080668 // CDCA5 // cell division cycle associated 5 // 11q12.1 // 113130 /// XM_0052	CDCA5	NM_080668	2.28837e-005	1.51982	1.51982	0 Gy * 1 Day up vs 2 Gy * 1 Day	1.33223	1.73381
NM_020401 // NUP107 // nucleoporin 107kDa // 12q15 // 57122 /// XM_005269037 // NUP107	NUP107	NM_020401	3.04948e-005	1.51843	1.51843	0 Gy * 1 Day up vs 2 Gy * 1 Day	1.32579	1.73907
NM_001282708 // EXOSC2 // exosome component 2 // 9q34 // 23404 /// NM_001282709 // EXOS	EXOSC2	NM_001282708	1.21149e-005	1.51652	1.51652	0 Gy * 1 Day up vs 2 Gy * 1 Day	1.3419	1.71386
NM_001282166 // SUV39H1 // suppressor of variegation 3-9 homolog 1 (Drosophila) // Xp11	SUV39H1	NM_001282166	3.08549e-008	1.51507	1.51507	0 Gy * 1 Day up vs 2 Gy * 1 Day	1.41683	1.62012
NR_003075 // SNORD93 // small nucleolar RNA, C/D box 93 // 7p15.3 // 692210 /// ENST000	SNORD93	NR_003075	8.77411e-005	1.51355	1.51355	0 Gy * 1 Day up vs 2 Gy * 1 Day	1.30047	1.76155
NM_001278312 // NUP155 // nucleoporin 155kDa // 5p13.1 // 9631 /// NM_004298 // NUP155	NUP155	NM_001278312	6.34039e-008	1.51058	1.51058	0 Gy * 1 Day up vs 2 Gy * 1 Day	1.40658	1.62228
NM_015135 // NUP205 // nucleoporin 205kDa // 7q33 // 23165 /// XM_005250235 // NUP205 /	NUP205	NM_015135	9.15872e-007	1.51017	1.51017	0 Gy * 1 Day up vs 2 Gy * 1 Day	1.37647	1.65685
NM_001134709 // DEK // DEK proto-oncogene // 6p22.3 // 7913 /// NM_003472 // DEK // DEK	DEK	NM_001134709	2.34515e-005	1.50788	1.50788	0 Gy * 1 Day up vs 2 Gy * 1 Day	1.32459	1.71653
NM_001130112 // RFC5 // replication factor C subunit 5 // 12q24.23 // 5985 /// NM_00120	RFC5	NM_001130112	3.7777e-005	1.50225	1.50225	0 Gy * 1 Day up vs 2 Gy * 1 Day	1.31205	1.72003
NM_001142519 // FAM111A // family with sequence similarity 111, member A // 11q12.1 //	FAM111A	NM_001142519	0.000183886	1.4994	1.4994	0 Gy * 1 Day up vs 2 Gy * 1 Day	1.27534	1.76283
NR_027127 // LOC340074 // uncharacterized LOC340074 // 5q31.1 // 340074 /// ENST0000050	LOC340074	NR_027127	7.37326e-005	1.49691	1.49691	0 Gy * 1 Day up vs 2 Gy * 1 Day	1.29519	1.73005
NM_001043351 // TPM3 // tropomyosin 3 // 1q21.2 // 7170 /// NM_001043352 // TPM3 // tro	TPM3	NM_001043351	0.000564481	1.49679	1.49679	0 Gy * 1 Day up vs 2 Gy * 1 Day	1.24347	1.80172
NM_018124 // RFWD3 // ring finger and WD repeat domain 3 // 16q23.1 // 55159 /// XM_005	RFWD3	NM_018124	6.98061e-005	1.49671	1.49671	0 Gy * 1 Day up vs 2 Gy * 1 Day	1.29625	1.72817
NM_145018 // DDIAS // DNA damage-induced apoptosis suppressor // 11q14.1 // 220042 ///	DDIAS	NM_145018	2.10192e-005	1.49638	1.49638	0 Gy * 1 Day up vs 2 Gy * 1 Day	1.31967	1.69676
NR_029950 // MIR20B // microRNA 20b // Xq26.2 // 574032 /// ENST00000384977 // MIR20B /	MIR20B	NR_029950	0.000463134	1.49506	1.49506	0 Gy * 1 Day up vs 2 Gy * 1 Day	1.2485	1.79032
NM_001300945 // NR2C2AP // nuclear receptor 2C2-associated protein // 19p13.11 // 12638	NR2C2AP	NM_001300945	8.29838e-006	1.49477	1.49477	0 Gy * 1 Day up vs 2 Gy * 1 Day	1.33449	1.6743
NM_001166588 // EIF2B3 // eukaryotic translation initiation factor 2B, subunit 3 gamma,	EIF2B3	NM_001166588	2.38833e-006	1.49359	1.49359	0 Gy * 1 Day up vs 2 Gy * 1 Day	1.35222	1.64973
NM_001290230 // CDK2 // cyclin-dependent kinase 2 // 12q13 // 1017 /// NM_001798 // CDK	CDK2	NM_001290230	6.45838e-005	1.49309	1.49309	0 Gy * 1 Day up vs 2 Gy * 1 Day	1.29587	1.72032
NM_001031684 // SRSF7 // serine/arginine-rich splicing factor 7 // 2p22.1 // 6432 /// N	SRSF7	NM_001031684	0.000241883	1.48994	1.48994	0 Gy * 1 Day up vs 2 Gy * 1 Day	1.26366	1.75673
NR_024372 // FLJ25758 // MAP/microtubule affinity-regulating kinase 1 pseudogene // 19p	FLJ25758	NR_024372	0.0003694	1.48931	1.48931	0 Gy * 1 Day up vs 2 Gy * 1 Day	1.25216	1.77138
NR_029429 // PGCP1 // progastricsin (pepsinogen C) pseudogene 1 // 1p13.2 // 441897 ///	PGCP1	NR_029429	0.00110446	1.4875	1.4875	0 Gy * 1 Day up vs 2 Gy * 1 Day	1.21826	1.81626
NM_013300 // FAM216A // family with sequence similarity 216, member A // 12q24.11 // 29	FAM216A	NM_013300	0.000351114	1.48616	1.48616	0 Gy * 1 Day up vs 2 Gy * 1 Day	1.25204	1.76406
NM_001079675 // ETV4 // ets variant 4 // 17q21.31 // 2118 /// NM_001261437 // ETV4 // e	ETV4	NM_001079675	0.00024426	1.48542	1.48542	0 Gy * 1 Day up vs 2 Gy * 1 Day	1.26116	1.74955
NM_017547 // FOXRED1 // FAD-dependent oxidoreductase domain containing 1 // 11q24.2 //	FOXRED1	NM_017547	0.000321935	1.48216	1.48216	0 Gy * 1 Day up vs 2 Gy * 1 Day	1.25243	1.75403
NM_005804 // DDX39A // DEAD (Asp-Glu-Ala-Asp) box polypeptide 39A // 19p13.12 // 10212	DDX39A	NM_005804	3.78854e-006	1.48202	1.48202	0 Gy * 1 Day up vs 2 Gy * 1 Day	1.33797	1.64158
AY455283 // NANOGP1 // Nanog homeobox pseudogene 1 // 12p13 // 404635 /// KC713782 // N	NANOGP1	AY455283	0.000162705	1.48014	1.48014	0 Gy * 1 Day up vs 2 Gy * 1 Day	1.26838	1.72725
NM_004770 // KCNB2 // potassium channel, voltage gated Shab related subfamily B, member	KCNB2	NM_004770	8.05133e-005	1.47909	1.47909	0 Gy * 1 Day up vs 2 Gy * 1 Day	1.28344	1.70456
NM_001136039 // NIF3L1 // NIF3 NGG1 interacting factor 3-like 1 // 2q33 // 60491 /// NM	NIF3L1	NM_001136039	4.61739e-005	1.47808	1.47808	0 Gy * 1 Day up vs 2 Gy * 1 Day	1.29409	1.68823
NM_145257 // CCSAP // centriole, cilia and spindle-associated protein // 1q42.13 // 126	CCSAP	NM_145257	0.000199173	1.47353	1.47353	0 Gy * 1 Day up vs 2 Gy * 1 Day	1.26019	1.72299
NM_001128217 // PSIP1 // PC4 and SFRS1 interacting protein 1 // 9p22.3 // 11168 /// NM_	PSIP1	NM_001128217	0.0010698	1.47197	1.47197	0 Gy * 1 Day up vs 2 Gy * 1 Day	1.21294	1.7863
---		---	0.0011401	1.47102	1.47102	0 Gy * 1 Day up vs 2 Gy * 1 Day	1.2105	1.78762
NM_020188 // CMC2 // C-x(9)-C motif containing 2 // 16q23.2 // 56942 /// XM_011523244 /	CMC2	NM_020188	7.91389e-009	1.46875	1.46875	0 Gy * 1 Day up vs 2 Gy * 1 Day	1.39086	1.551
NM_024769 // CLMP // CXADR-like membrane protein // 11q24.1 // 79827 /// XM_011542998 /	CLMP	NM_024769	6.13259e-007	1.46798	1.46798	0 Gy * 1 Day up vs 2 Gy * 1 Day	1.35115	1.59491
NM_001145454 // STMN1 // stathmin 1 // 1p36.11 // 3925 /// NM_005563 // STMN1 // stathm	STMN1	NM_001145454	1.27132e-006	1.46763	1.46763	0 Gy * 1 Day up vs 2 Gy * 1 Day	1.34242	1.60451
NM_007257 // PNMA2 // paraneoplastic Ma antigen 2 // 8p21.2 // 10687 /// XM_011544365 /	PNMA2	NM_007257	0.000276602	1.46667	1.46667	0 Gy * 1 Day up vs 2 Gy * 1 Day	1.24875	1.72263
NM_003642 // HAT1 // histone acetyltransferase 1 // 2q31.2-q33.1 // 8520 /// NR_027862	HAT1	NM_003642	4.53943e-006	1.46559	1.46559	0 Gy * 1 Day up vs 2 Gy * 1 Day	1.32448	1.62173
NM_001278639 // RANBP1 // RAN binding protein 1 // 22q11.21 // 5902 /// NM_001278640 //	RANBP1	NM_001278639	2.59616e-008	1.46296	1.46296	0 Gy * 1 Day up vs 2 Gy * 1 Day	1.37723	1.55402
NM_012393 // PFAS // phosphoribosylformylglycinamidine synthase // 17p13.1 // 5198 ///	PFAS	NM_012393	3.89643e-005	1.46217	1.46217	0 Gy * 1 Day up vs 2 Gy * 1 Day	1.28802	1.65987
NM_001024674 // LIN52 // lin-52 DREAM MuvB core complex component // 14q24.3 // 91750 /	LIN52	NM_001024674	1.77923e-005	1.461	1.461	0 Gy * 1 Day up vs 2 Gy * 1 Day	1.30088	1.64084
---		---	1.54421e-005	1.46027	1.46027	0 Gy * 1 Day up vs 2 Gy * 1 Day	1.30272	1.63687
---		---	1.54421e-005	1.46027	1.46027	0 Gy * 1 Day up vs 2 Gy * 1 Day	1.30272	1.63687
---		---	1.54421e-005	1.46027	1.46027	0 Gy * 1 Day up vs 2 Gy * 1 Day	1.30272	1.63687
NM_152329 // LRR1 // leucine rich repeat protein 1 // 14q21.3 // 122769 /// NM_203467 /	LRR1	NM_152329	0.000216407	1.45718	1.45718	0 Gy * 1 Day up vs 2 Gy * 1 Day	1.2499	1.69883
NM_001002032 // HN1 // hematological and neurological expressed 1 // 17q25.1 // 51155 /	HN1	NM_001002032	4.76661e-006	1.45483	1.45483	0 Gy * 1 Day up vs 2 Gy * 1 Day	1.31665	1.6075
---		---	1.71091e-005	1.45325	1.45325	0 Gy * 1 Day up vs 2 Gy * 1 Day	1.29671	1.62869
NM_001308317 // CCDC14 // coiled-coil domain containing 14 // 3q21.1 // 64770 /// NM_02	CCDC14	NM_001308317	0.000526721	1.45178	1.45178	0 Gy * 1 Day up vs 2 Gy * 1 Day	1.225	1.72054
NM_017906 // PAK1IP1 // PAK1 interacting protein 1 // 6p24.2 // 55003 /// XM_005249204	PAK1IP1	NM_017906	0.000954836	1.45146	1.45146	0 Gy * 1 Day up vs 2 Gy * 1 Day	1.20794	1.74408
NM_024945 // RMI1 // RecQ mediated genome instability 1 // 9q21.32 // 80010 /// XM_0052	RMI1	NM_024945	2.74235e-005	1.45028	1.45028	0 Gy * 1 Day up vs 2 Gy * 1 Day	1.28712	1.63411
NM_145207 // SPATA5 // spermatogenesis associated 5 // 4q28.1 // 166378 /// XM_00526278	SPATA5	NM_145207	5.20731e-005	1.44969	1.44969	0 Gy * 1 Day up vs 2 Gy * 1 Day	1.27543	1.64776
NM_001238 // CCNE1 // cyclin E1 // 19q12 // 898 /// XM_005259370 // CCNE1 // cyclin E1	CCNE1	NM_001238	0.00116491	1.44961	1.44961	0 Gy * 1 Day up vs 2 Gy * 1 Day	1.20107	1.74957
NM_001011649 // CDK5RAP2 // CDK5 regulatory subunit associated protein 2 // 9q33.2 // 5	CDK5RAP2	NM_001011649	5.28681e-005	1.44789	1.44789	0 Gy * 1 Day up vs 2 Gy * 1 Day	1.27412	1.64537
NM_001303276 // NUP85 // nucleoporin 85kDa // 17q25.1 // 79902 /// NM_024844 // NUP85 /	NUP85	NM_001303276	4.16052e-005	1.44772	1.44772	0 Gy * 1 Day up vs 2 Gy * 1 Day	1.27836	1.63951
NM_001289111 // RPF2 // ribosome production factor 2 homolog // 6q21 // 84154 /// NM_03	RPF2	NM_001289111	0.000205734	1.44591	1.44591	0 Gy * 1 Day up vs 2 Gy * 1 Day	1.24531	1.67881
NM_003864 // SAP30 // Sin3A associated protein 30kDa // 4q34.1 // 8819 /// ENST00000296	SAP30	NM_003864	2.07689e-005	1.44543	1.44543	0 Gy * 1 Day up vs 2 Gy * 1 Day	1.28877	1.62114
NM_001042424 // WHSC1 // Wolf-Hirschhorn syndrome candidate 1 // 4p16.3 // 7468 /// NM_	WHSC1	NM_001042424	2.70638e-006	1.44474	1.44474	0 Gy * 1 Day up vs 2 Gy * 1 Day	1.31728	1.58455
NM_001199261 // UCHL5 // ubiquitin C-terminal hydrolase L5 // 1q32 // 51377 /// NM_0011	UCHL5	NM_001199261	0.000381092	1.44243	1.44243	0 Gy * 1 Day up vs 2 Gy * 1 Day	1.22898	1.69295
NM_001204402 // PRPS1 // phosphoribosyl pyrophosphate synthetase 1 // Xq22.3 // 5631 //	PRPS1	NM_001204402	6.23705e-005	1.44163	1.44163	0 Gy * 1 Day up vs 2 Gy * 1 Day	1.26746	1.63972
NM_001242524 // HLA-DPA1 // major histocompatibility complex, class II, DP alpha 1 // 6	HLA-DPA1	NM_001242524	2.00299e-005	1.44133	1.44133	0 Gy * 1 Day up vs 2 Gy * 1 Day	1.28683	1.61438
---		---	2.00299e-005	1.44133	1.44133	0 Gy * 1 Day up vs 2 Gy * 1 Day	1.28683	1.61438
NM_001244926 // PRPF4 // pre-mRNA processing factor 4 // 9q31-q33 // 9128 /// NM_004697	PRPF4	NM_001244926	6.45592e-005	1.43893	1.43893	0 Gy * 1 Day up vs 2 Gy * 1 Day	1.26529	1.63641
NR_026757 // OIP5-AS1 // OIP5 antisense RNA 1 // 15q15.1 // 729082 /// BC037835 // OIP5	OIP5-AS1	NR_026757	0.000284815	1.43764	1.43764	0 Gy * 1 Day up vs 2 Gy * 1 Day	1.23367	1.67535
NM_001244189 // KIAA0586 // KIAA0586 // 14q23.1 // 9786 /// NM_001244190 // KIAA0586 //	KIAA0586	NM_001244189	3.01016e-006	1.43746	1.43746	0 Gy * 1 Day up vs 2 Gy * 1 Day	1.31099	1.57615
NM_001126123 // ENOSF1 // enolase superfamily member 1 // 18p11.32 // 55556 /// NM_0175	ENOSF1	NM_001126123	1.52586e-005	1.43655	1.43655	0 Gy * 1 Day up vs 2 Gy * 1 Day	1.28809	1.60213
NM_181716 // CENPV // centromere protein V // 17p11.2 // 201161 /// ENST00000299736 //	CENPV	NM_181716	6.64903e-006	1.43632	1.43632	0 Gy * 1 Day up vs 2 Gy * 1 Day	1.29989	1.58706
NM_001107 // ACYP1 // acylphosphatase 1, erythrocyte (common) type // 14q24.3 // 97 ///	ACYP1	NM_001107	0.000393001	1.43578	1.43578	0 Gy * 1 Day up vs 2 Gy * 1 Day	1.22503	1.68278
NM_001078166 // SRSF1 // serine/arginine-rich splicing factor 1 // 17q22 // 6426 /// NM	SRSF1	NM_001078166	0.000503615	1.43501	1.43501	0 Gy * 1 Day up vs 2 Gy * 1 Day	1.21843	1.69008
NR_027157 // TMPO-AS1 // TMPO antisense RNA 1 // 12q23.1 // 100128191 /// ENST000005464	TMPO-AS1	NR_027157	0.000290399	1.43356	1.43356	0 Gy * 1 Day up vs 2 Gy * 1 Day	1.23119	1.6692
NM_001034194 // EXOSC9 // exosome component 9 // 4q27 // 5393 /// NM_005033 // EXOSC9 /	EXOSC9	NM_001034194	0.000151538	1.43027	1.43027	0 Gy * 1 Day up vs 2 Gy * 1 Day	1.24378	1.64472
NM_001135175 // NEDD1 // neural precursor cell expressed, developmentally down-regulate	NEDD1	NM_001135175	0.000611472	1.4281	1.4281	0 Gy * 1 Day up vs 2 Gy * 1 Day	1.21023	1.6852
---		---	0.00132652	1.42735	1.42735	0 Gy * 1 Day up vs 2 Gy * 1 Day	1.18803	1.71488
NM_152485 // C1orf74 // chromosome 1 open reading frame 74 // 1q32.2 // 148304 /// ENST	C1orf74	NM_152485	0.000521299	1.42661	1.42661	0 Gy * 1 Day up vs 2 Gy * 1 Day	1.21366	1.67694
NM_001313858 // ARL6IP1 // ADP-ribosylation factor like GTPase 6 interacting protein 1	ARL6IP1	NM_001313858	3.023e-005	1.42545	1.42545	0 Gy * 1 Day up vs 2 Gy * 1 Day	1.27056	1.59923
---		---	1.24315e-005	1.425	1.425	0 Gy * 1 Day up vs 2 Gy * 1 Day	1.28382	1.58171
NM_001047160 // NET1 // neuroepithelial cell transforming 1 // 10p15 // 10276 /// NM_00	NET1	NM_001047160	6.16666e-005	1.42395	1.42395	0 Gy * 1 Day up vs 2 Gy * 1 Day	1.25757	1.61234
NM_001195193 // NASP // nuclear autoantigenic sperm protein (histone-binding) // 1p34.1	NASP	NM_001195193	0.00062325	1.42368	1.42368	0 Gy * 1 Day up vs 2 Gy * 1 Day	1.20772	1.67825
NM_018321 // BRIX1 // BRX1, biogenesis of ribosomes // 5p13.2 // 55299 /// ENST00000336	BRIX1	NM_018321	5.08453e-005	1.42347	1.42347	0 Gy * 1 Day up vs 2 Gy * 1 Day	1.26068	1.60727
NM_153332 // ERI1 // exoribonuclease 1 // 8p23.1 // 90459 /// XM_005272401 // ERI1 // e	ERI1	NM_153332	0.000191316	1.42229	1.42229	0 Gy * 1 Day up vs 2 Gy * 1 Day	1.23471	1.63837
NM_024091 // FASTKD3 // FAST kinase domains 3 // 5p15.31 // 79072 /// NR_036553 // FAST	FASTKD3	NM_024091	0.000182515	1.42074	1.42074	0 Gy * 1 Day up vs 2 Gy * 1 Day	1.2349	1.63456
NM_001243251 // NARS2 // asparaginyl-tRNA synthetase 2, mitochondrial (putative) // 11q	NARS2	NM_001243251	0.000822057	1.42051	1.42051	0 Gy * 1 Day up vs 2 Gy * 1 Day	1.19894	1.68301
NM_016183 // MRTO4 // MRT4 homolog, ribosome maturation factor // 1p36.13 // 51154 ///	MRTO4	NM_016183	9.78564e-007	1.41887	1.41887	0 Gy * 1 Day up vs 2 Gy * 1 Day	1.31083	1.53581
NM_001291832 // FAM132B // family with sequence similarity 132, member B // 2q37.3 // 1	FAM132B	NM_001291832	0.000882686	1.41704	1.41704	0 Gy * 1 Day up vs 2 Gy * 1 Day	1.19549	1.67965
NM_002266 // KPNA2 // karyopherin alpha 2 (RAG cohort 1, importin alpha 1) // 17q24.2 /	KPNA2	NM_002266	1.43737e-008	1.41657	1.41657	0 Gy * 1 Day up vs 2 Gy * 1 Day	1.34447	1.49253
NM_001071 // TYMS // thymidylate synthetase // 18p11.32 // 7298 /// ENST00000323224 //	TYMS	NM_001071	0.000239404	1.41634	1.41634	0 Gy * 1 Day up vs 2 Gy * 1 Day	1.22687	1.63508
NR_033896 // FLJ46906 // uncharacterized LOC441172 // 6q24.1 // 441172 /// AK128874 //	FLJ46906	NR_033896	7.26567e-005	1.41587	1.41587	0 Gy * 1 Day up vs 2 Gy * 1 Day	1.25004	1.6037
NM_001005290 // PSRC1 // proline/serine-rich coiled-coil 1 // 1p13.3 // 84722 /// NM_00	PSRC1	NM_001005290	0.00121382	1.41578	1.41578	0 Gy * 1 Day up vs 2 Gy * 1 Day	1.18597	1.69013
NM_001287516 // CDC25B // cell division cycle 25B // 20p13 // 994 /// NM_001287517 // C	CDC25B	NM_001287516	2.01501e-010	1.4157	1.4157	0 Gy * 1 Day up vs 2 Gy * 1 Day	1.3671	1.46604
NM_001195427 // SRSF2 // serine/arginine-rich splicing factor 2 // 17q25.1 // 6427 ///	SRSF2	NM_001195427	0.000420851	1.4105	1.4105	0 Gy * 1 Day up vs 2 Gy * 1 Day	1.21129	1.64248
NM_197975 // BTNL3 // butyrophilin-like 3 // 5q35.3 // 10917 /// ENST00000342868 // BTN	BTNL3	NM_197975	0.000822737	1.40984	1.40984	0 Gy * 1 Day up vs 2 Gy * 1 Day	1.19426	1.66433
NM_001258450 // PKMYT1 // protein kinase, membrane associated tyrosine/threonine 1 // 1	PKMYT1	NM_001258450	0.00107976	1.40742	1.40742	0 Gy * 1 Day up vs 2 Gy * 1 Day	1.18583	1.67042
NM_001270888 // SLC25A10 // solute carrier family 25 (mitochondrial carrier; dicarboxyl	SLC25A10	NM_001270888	4.54562e-005	1.4063	1.4063	0 Gy * 1 Day up vs 2 Gy * 1 Day	1.25253	1.57895
NM_005590 // MRE11A // MRE11 homolog A, double strand break repair nuclease // 11q21 //	MRE11A	NM_005590	0.000341688	1.40589	1.40589	0 Gy * 1 Day up vs 2 Gy * 1 Day	1.21382	1.62834
NM_001008938 // CKAP5 // cytoskeleton associated protein 5 // 11p11.2 // 9793 /// NM_01	CKAP5	NM_001008938	7.08929e-007	1.40529	1.40529	0 Gy * 1 Day up vs 2 Gy * 1 Day	1.3043	1.51409
NM_001102610 // TUBGCP5 // tubulin, gamma complex associated protein 5 // 15q11.2 // 11	TUBGCP5	NM_001102610	0.000114075	1.40367	1.40367	0 Gy * 1 Day up vs 2 Gy * 1 Day	1.23502	1.59536
NM_001079524 // PAICS // phosphoribosylaminoimidazole carboxylase, phosphoribosylaminoi	PAICS	NM_001079524	6.35498e-005	1.39998	1.39998	0 Gy * 1 Day up vs 2 Gy * 1 Day	1.2433	1.57641
NM_001142463 // DKC1 // dyskeratosis congenita 1, dyskerin // Xq28 // 1736 /// NM_00128	DKC1	NM_001142463	0.000204362	1.3988	1.3988	0 Gy * 1 Day up vs 2 Gy * 1 Day	1.22115	1.6023
NM_006231 // POLE // polymerase (DNA directed), epsilon, catalytic subunit // 12q24.3 /	POLE	NM_006231	4.19383e-005	1.39769	1.39769	0 Gy * 1 Day up vs 2 Gy * 1 Day	1.24874	1.5644
NM_001039792 // HRCT1 // histidine rich carboxyl terminus 1 // 9p13.3 // 646962 /// ENS	HRCT1	NM_001039792	0.000274851	1.39685	1.39685	0 Gy * 1 Day up vs 2 Gy * 1 Day	1.21405	1.60718
NM_001145088 // TBC1D31 // TBC1 domain family, member 31 // 8q24.13 // 93594 /// NM_145	TBC1D31	NM_001145088	0.000315533	1.39559	1.39559	0 Gy * 1 Day up vs 2 Gy * 1 Day	1.21048	1.609
NM_001127897 // RPGRIP1L // RPGRIP1-like // 16q12.2 // 23322 /// NM_001308334 // RPGRIP	RPGRIP1L	NM_001127897	0.000153507	1.39422	1.39422	0 Gy * 1 Day up vs 2 Gy * 1 Day	1.22433	1.58768
XR_939462 // LOC105377540 // uncharacterized LOC105377540 // --- // 105377540 /// XR_93	LOC105377540	XR_939462	0.000632319	1.3925	1.3925	0 Gy * 1 Day up vs 2 Gy * 1 Day	1.19317	1.62514
NM_015934 // NOP58 // NOP58 ribonucleoprotein // 2q33.1 // 51602 /// ENST00000264279 //	NOP58	NM_015934	0.0012325	1.38803	1.38803	0 Gy * 1 Day up vs 2 Gy * 1 Day	1.17409	1.64095
NM_001281463 // SMC1A // structural maintenance of chromosomes 1A // Xp11.22-p11.21 //	SMC1A	NM_001281463	1.07358e-005	1.38734	1.38734	0 Gy * 1 Day up vs 2 Gy * 1 Day	1.26168	1.52551
NM_001282399 // IL18R1 // interleukin 18 receptor 1 // 2q12 // 8809 /// NM_003855 // IL	IL18R1	NM_001282399	8.29937e-005	1.38682	1.38682	0 Gy * 1 Day up vs 2 Gy * 1 Day	1.23129	1.56199
NM_004301 // ACTL6A // actin-like 6A // 3q26.33 // 86 /// NM_177989 // ACTL6A // actin-	ACTL6A	NM_004301	0.000101584	1.38416	1.38416	0 Gy * 1 Day up vs 2 Gy * 1 Day	1.22634	1.5623
NM_004282 // BAG2 // BCL2-associated athanogene 2 // 6p12.1-p11.2 // 9532 /// XM_005249	BAG2	NM_004282	7.05199e-005	1.38391	1.38391	0 Gy * 1 Day up vs 2 Gy * 1 Day	1.23235	1.55411
NM_005687 // FARSB // phenylalanyl-tRNA synthetase beta subunit // 2q36.1 // 10056 ///	FARSB	NM_005687	2.53159e-007	1.38295	1.38295	0 Gy * 1 Day up vs 2 Gy * 1 Day	1.297	1.47459
NM_001143990 // WRAP53 // WD repeat containing, antisense to TP53 // 17p13.1 // 55135 /	WRAP53	NM_001143990	0.000366678	1.38273	1.38273	0 Gy * 1 Day up vs 2 Gy * 1 Day	1.20091	1.59207
NM_001142279 // RNASEH2B // ribonuclease H2, subunit B // 13q14.3 // 79621 /// NM_02457	RNASEH2B	NM_001142279	0.000134712	1.38242	1.38242	0 Gy * 1 Day up vs 2 Gy * 1 Day	1.22039	1.56597
NM_001270409 // LIN9 // lin-9 DREAM MuvB core complex component // 1q42.12 // 286826 //	LIN9	NM_001270409	0.000111041	1.38223	1.38223	0 Gy * 1 Day up vs 2 Gy * 1 Day	1.22372	1.56128
NM_033518 // SLC38A5 // solute carrier family 38, member 5 // Xp11.23 // 92745 /// XM_0	SLC38A5	NM_033518	3.94279e-006	1.38191	1.38191	0 Gy * 1 Day up vs 2 Gy * 1 Day	1.27003	1.50364
NM_052966 // FAM129A // family with sequence similarity 129, member A // 1q25 // 116496	FAM129A	NM_052966	0.000349836	1.37905	1.37905	0 Gy * 1 Day up vs 2 Gy * 1 Day	1.2001	1.5847
NM_001135239 // LDHA // lactate dehydrogenase A // 11p15.4 // 3939 /// NM_001165414 //	LDHA	NM_001135239	2.59116e-005	1.37723	1.37723	0 Gy * 1 Day up vs 2 Gy * 1 Day	1.24354	1.5253
NM_001145860 // POP1 // POP1 homolog, ribonuclease P/MRP subunit // 8q22.1 // 10940 ///	POP1	NM_001145860	0.000810022	1.37516	1.37516	0 Gy * 1 Day up vs 2 Gy * 1 Day	1.17936	1.60346
NM_000596 // IGFBP1 // insulin like growth factor binding protein 1 // 7p12.3 // 3484 /	IGFBP1	NM_000596	0.000416985	1.37483	1.37483	0 Gy * 1 Day up vs 2 Gy * 1 Day	1.19431	1.58262
NM_001271762 // DUS2 // dihydrouridine synthase 2 // 16q22.1 // 54920 /// NM_001271763	DUS2	NM_001271762	4.06825e-005	1.37393	1.37393	0 Gy * 1 Day up vs 2 Gy * 1 Day	1.23506	1.5284
NM_001618 // PARP1 // poly(ADP-ribose) polymerase 1 // 1q41-q42 // 142 /// ENST00000366	PARP1	NM_001618	4.85894e-005	1.37387	1.37387	0 Gy * 1 Day up vs 2 Gy * 1 Day	1.23238	1.53161
NM_018128 // TSR1 // TSR1, 20S rRNA accumulation, homolog (S. cerevisiae) // 17p13.3 //	TSR1	NM_018128	0.00107436	1.37275	1.37275	0 Gy * 1 Day up vs 2 Gy * 1 Day	1.17129	1.60885
NM_005805 // PSMD14 // proteasome 26S subunit, non-ATPase 14 // 2q24.2 // 10213 /// ENS	PSMD14	NM_005805	6.77164e-005	1.37146	1.37146	0 Gy * 1 Day up vs 2 Gy * 1 Day	1.22585	1.53437
NM_001271602 // HERC3 // HECT and RLD domain containing E3 ubiquitin protein ligase 3 /	HERC3	NM_001271602	0.000161341	1.37045	1.37045	0 Gy * 1 Day up vs 2 Gy * 1 Day	1.21068	1.55129
NM_001271634 // RQCD1 // RCD1 required for cell differentiation1 homolog (S. pombe) //	RQCD1	NM_001271634	3.70446e-005	1.36963	1.36963	0 Gy * 1 Day up vs 2 Gy * 1 Day	1.23385	1.52035
---		---	0.00137675	1.36926	1.36926	0 Gy * 1 Day up vs 2 Gy * 1 Day	1.16339	1.61157
NM_001001790 // TOMM5 // translocase of outer mitochondrial membrane 5 homolog (yeast)	TOMM5	NM_001001790	0.000783551	1.36925	1.36925	0 Gy * 1 Day up vs 2 Gy * 1 Day	1.17753	1.5922
NM_178858 // SFXN2 // sideroflexin 2 // 10q24.32 // 118980 /// XM_011539261 // SFXN2 //	SFXN2	NM_178858	0.0002716	1.36825	1.36825	0 Gy * 1 Day up vs 2 Gy * 1 Day	1.19979	1.56036
OTTHUMT00000450391 // HSD17B1P1 // hydroxysteroid (17-beta) dehydrogenase 1 pseudogene	HSD17B1P1	OTTHUMT00000450391	0.00101437	1.3666	1.3666	0 Gy * 1 Day up vs 2 Gy * 1 Day	1.17011	1.5961
NM_001271907 // SPATA33 // spermatogenesis associated 33 // 16q24.3 // 124045 /// NM_00	SPATA33	NM_001271907	0.000182263	1.36582	1.36582	0 Gy * 1 Day up vs 2 Gy * 1 Day	1.20601	1.5468
XR_918012 // LOC105371586 // uncharacterized LOC105371586 // --- // 105371586 /// XR_92	LOC105371586	XR_918012	0.00106879	1.36573	1.36573	0 Gy * 1 Day up vs 2 Gy * 1 Day	1.16843	1.59635
XR_250944 // LOC91548 // uncharacterized LOC91548 // 1q32.3 // 91548 /// XR_920742 // L	LOC91548	XR_250944	0.0010336	1.36484	1.36484	0 Gy * 1 Day up vs 2 Gy * 1 Day	1.16888	1.59365
NM_001161342 // TMEM171 // transmembrane protein 171 // 5q13.2 // 134285 /// NM_173490	TMEM171	NM_001161342	0.000897211	1.36427	1.36427	0 Gy * 1 Day up vs 2 Gy * 1 Day	1.17208	1.58796
NM_001300953 // ACER3 // alkaline ceramidase 3 // 11q13.5 // 55331 /// NM_001300954 //	ACER3	NM_001300953	6.28985e-005	1.36413	1.36413	0 Gy * 1 Day up vs 2 Gy * 1 Day	1.22276	1.52185
NM_001931 // DLAT // dihydrolipoamide S-acetyltransferase // 11q23.1 // 1737 /// XM_011	DLAT	NM_001931	0.000131534	1.36344	1.36344	0 Gy * 1 Day up vs 2 Gy * 1 Day	1.21046	1.53575
NM_001242795 // NUP93 // nucleoporin 93kDa // 16q13 // 9688 /// NM_001242796 // NUP93 /	NUP93	NM_001242795	0.000190575	1.36297	1.36297	0 Gy * 1 Day up vs 2 Gy * 1 Day	1.2037	1.54331
NM_001017919 // RCCD1 // RCC1 domain containing 1 // 15q26.1 // 91433 /// NM_033544 //	RCCD1	NM_001017919	5.31612e-005	1.36184	1.36184	0 Gy * 1 Day up vs 2 Gy * 1 Day	1.22395	1.51527
NM_014177 // TIMM21 // translocase of inner mitochondrial membrane 21 homolog (yeast) /	TIMM21	NM_014177	9.78026e-005	1.36068	1.36068	0 Gy * 1 Day up vs 2 Gy * 1 Day	1.21385	1.52527
NM_018663 // PXMP2 // peroxisomal membrane protein 2 // 12q24.33 // 5827 /// ENST000003	PXMP2	NM_018663	1.61131e-006	1.35961	1.35961	0 Gy * 1 Day up vs 2 Gy * 1 Day	1.26372	1.46277
NM_005251 // FOXC2 // forkhead box C2 // 16q24.1 // 2303 /// ENST00000320354 // FOXC2 /	FOXC2	NM_005251	0.00108141	1.35876	1.35876	0 Gy * 1 Day up vs 2 Gy * 1 Day	1.16516	1.58452
NM_015231 // NUP160 // nucleoporin 160kDa // 11p11.2 // 23279 /// XM_006718170 // NUP16	NUP160	NM_015231	9.21307e-005	1.35818	1.35818	0 Gy * 1 Day up vs 2 Gy * 1 Day	1.21341	1.52024
NM_001009894 // C12orf29 // chromosome 12 open reading frame 29 // 12q21.32 // 91298 //	C12orf29	NM_001009894	2.21809e-007	1.35712	1.35712	0 Gy * 1 Day up vs 2 Gy * 1 Day	1.27853	1.44055
NM_001135597 // CCDC88A // coiled-coil domain containing 88A // 2p16.1 // 55704 /// NM_	CCDC88A	NM_001135597	0.00111012	1.35523	1.35523	0 Gy * 1 Day up vs 2 Gy * 1 Day	1.16301	1.57921
NM_001127181 // CENPL // centromere protein L // 1q25.1 // 91687 /// NM_001171182 // CE	CENPL	NM_001127181	0.0012443	1.35454	1.35454	0 Gy * 1 Day up vs 2 Gy * 1 Day	1.1599	1.58184
---		---	0.00078413	1.35451	1.35451	0 Gy * 1 Day up vs 2 Gy * 1 Day	1.1709	1.56691
NM_001256135 // CSE1L // CSE1 chromosome segregation 1-like (yeast) // 20q13 // 1434 //	CSE1L	NM_001256135	2.28837e-008	1.35414	1.35414	0 Gy * 1 Day up vs 2 Gy * 1 Day	1.29128	1.42008
NM_001167924 // CMSS1 // cms1 ribosomal small subunit homolog (yeast) // 3q12.1 // 8431	CMSS1	NM_001167924	4.53889e-005	1.3538	1.3538	0 Gy * 1 Day up vs 2 Gy * 1 Day	1.22147	1.50046
NM_001134336 // STRIP2 // striatin interacting protein 2 // 7q32.1 // 57464 /// NM_0207	STRIP2	NM_001134336	0.000527878	1.35331	1.35331	0 Gy * 1 Day up vs 2 Gy * 1 Day	1.179	1.5534
NM_012405 // ICMT // isoprenylcysteine carboxyl methyltransferase // 1p36.21 // 23463 /	ICMT	NM_012405	3.67295e-005	1.35215	1.35215	0 Gy * 1 Day up vs 2 Gy * 1 Day	1.22342	1.49442
---		---	0.000109992	1.35211	1.35211	0 Gy * 1 Day up vs 2 Gy * 1 Day	1.20717	1.51445
NM_001171251 // C17orf53 // chromosome 17 open reading frame 53 // 17q21.31 // 78995 //	C17orf53	NM_001171251	0.000109004	1.35032	1.35032	0 Gy * 1 Day up vs 2 Gy * 1 Day	1.20631	1.51151
NM_001735 // C5 // complement component 5 // 9q33-q34 // 727 /// XM_011518980 // C5 //	C5	NM_001735	7.18958e-005	1.34984	1.34984	0 Gy * 1 Day up vs 2 Gy * 1 Day	1.21247	1.50278
NM_016059 // PPIL1 // peptidylprolyl isomerase (cyclophilin)-like 1 // 6p21.1 // 51645	PPIL1	NM_016059	6.53599e-009	1.34912	1.34912	0 Gy * 1 Day up vs 2 Gy * 1 Day	1.29404	1.40655
NM_152308 // RMI2 // RecQ mediated genome instability 2 // 16p13.13 // 116028 /// ENST0	RMI2	NM_152308	0.00057304	1.34584	1.34584	0 Gy * 1 Day up vs 2 Gy * 1 Day	1.17375	1.54317
NM_017882 // CLN6 // ceroid-lipofuscinosis, neuronal 6, late infantile, variant // 15q2	CLN6	NM_017882	0.000478668	1.34577	1.34577	0 Gy * 1 Day up vs 2 Gy * 1 Day	1.17741	1.53819
XR_429789 // LOC102724344 // uncharacterized LOC102724344 // --- // 102724344 /// XR_42	LOC102724344	XR_429789	0.000520615	1.34533	1.34533	0 Gy * 1 Day up vs 2 Gy * 1 Day	1.17549	1.5397
---		---	3.74657e-005	1.34532	1.34532	0 Gy * 1 Day up vs 2 Gy * 1 Day	1.21902	1.4847
NM_025104 // DBF4B // DBF4 zinc finger B // 17q21.31|17q21 // 80174 /// NM_145663 // DB	DBF4B	NM_025104	0.000483457	1.34525	1.34525	0 Gy * 1 Day up vs 2 Gy * 1 Day	1.17696	1.53759
NM_014740 // EIF4A3 // eukaryotic translation initiation factor 4A3 // 17q25.3 // 9775	EIF4A3	NM_014740	0.000248702	1.34509	1.34509	0 Gy * 1 Day up vs 2 Gy * 1 Day	1.18954	1.52097
NR_003941 // SNORD75 // small nucleolar RNA, C/D box 75 // 1q25.1 // 692195 /// uc009ww	SNORD75	NR_003941	0.000836653	1.34273	1.34273	0 Gy * 1 Day up vs 2 Gy * 1 Day	1.16416	1.54869
NM_000373 // UMPS // uridine monophosphate synthetase // 3q13 // 7372 /// NR_033434 //	UMPS	NM_000373	0.00124337	1.34169	1.34169	0 Gy * 1 Day up vs 2 Gy * 1 Day	1.15453	1.5592
NM_001134793 // HYLS1 // hydrolethalus syndrome 1 // 11q24.2 // 219844 /// NM_145014 //	HYLS1	NM_001134793	0.000706318	1.34086	1.34086	0 Gy * 1 Day up vs 2 Gy * 1 Day	1.16701	1.54061
NM_001098621 // TMEM251 // transmembrane protein 251 // 14q32.12 // 26175 /// NM_015676	TMEM251	NM_001098621	0.000741639	1.34036	1.34036	0 Gy * 1 Day up vs 2 Gy * 1 Day	1.16573	1.54115
NM_016048 // ISOC1 // isochorismatase domain containing 1 // 5q22.1-q33.3 // 51015 ///	ISOC1	NM_016048	0.000976822	1.34029	1.34029	0 Gy * 1 Day up vs 2 Gy * 1 Day	1.15958	1.54916
NM_012207 // HNRNPH3 // heterogeneous nuclear ribonucleoprotein H3 (2H9) // 10q22 // 31	HNRNPH3	NM_012207	2.69703e-005	1.3388	1.3388	0 Gy * 1 Day up vs 2 Gy * 1 Day	1.2193	1.47001
NM_003714 // STC2 // stanniocalcin 2 // 5q35.1 // 8614 /// ENST00000265087 // STC2 // s	STC2	NM_003714	0.000158421	1.33779	1.33779	0 Gy * 1 Day up vs 2 Gy * 1 Day	1.1934	1.49966
NM_001300950 // YEATS4 // YEATS domain containing 4 // 12q15 // 8089 /// NM_006530 // Y	YEATS4	NM_001300950	0.00112971	1.33681	1.33681	0 Gy * 1 Day up vs 2 Gy * 1 Day	1.15473	1.5476
NM_001256910 // DDX21 // DEAD (Asp-Glu-Ala-Asp) box helicase 21 // 10q21 // 9188 /// NM	DDX21	NM_001256910	0.00107723	1.33615	1.33615	0 Gy * 1 Day up vs 2 Gy * 1 Day	1.15554	1.54499
NM_025232 // REEP4 // receptor accessory protein 4 // 8p21.3 // 80346 /// XR_949484 //	REEP4	NM_025232	3.81862e-005	1.33605	1.33605	0 Gy * 1 Day up vs 2 Gy * 1 Day	1.21316	1.47138
NM_001083961 // WDR62 // WD repeat domain 62 // 19q13.12 // 284403 /// NM_173636 // WDR	WDR62	NM_001083961	0.000549465	1.33597	1.33597	0 Gy * 1 Day up vs 2 Gy * 1 Day	1.16995	1.52555
NR_024157 // DGCR11 // DiGeorge syndrome critical region gene 11 (non-protein coding) /	DGCR11	NR_024157	4.40717e-005	1.33533	1.33533	0 Gy * 1 Day up vs 2 Gy * 1 Day	1.21083	1.47262
---		---	5.34269e-005	1.33527	1.33527	0 Gy * 1 Day up vs 2 Gy * 1 Day	1.2082	1.4757
NM_004044 // ATIC // 5-aminoimidazole-4-carboxamide ribonucleotide formyltransferase/IM	ATIC	NM_004044	9.90114e-006	1.33513	1.33513	0 Gy * 1 Day up vs 2 Gy * 1 Day	1.22867	1.45082
NM_144570 // HN1L // hematological and neurological expressed 1-like // 16p13.3 // 9086	HN1L	NM_144570	9.64028e-005	1.33422	1.33422	0 Gy * 1 Day up vs 2 Gy * 1 Day	1.19916	1.48449
NM_001104587 // SLFN11 // schlafen family member 11 // 17q12 // 91607 /// NM_001104588	SLFN11	NM_001104587	3.52371e-005	1.33163	1.33163	0 Gy * 1 Day up vs 2 Gy * 1 Day	1.21151	1.46365
NM_002532 // NUP88 // nucleoporin 88kDa // 17p13.2 // 4927 /// XM_005256659 // NUP88 //	NUP88	NM_002532	2.30423e-005	1.33112	1.33112	0 Gy * 1 Day up vs 2 Gy * 1 Day	1.21645	1.45659
ENST00000624156 // NDST1 // N-deacetylase/N-sulfotransferase (heparan glucosaminyl) 1 /	NDST1	ENST00000624156	0.000436377	1.33093	1.33093	0 Gy * 1 Day up vs 2 Gy * 1 Day	1.17203	1.51137
NM_001256849 // POLD1 // polymerase (DNA directed), delta 1, catalytic subunit // 19q13	POLD1	NM_001256849	9.71054e-007	1.32975	1.32975	0 Gy * 1 Day up vs 2 Gy * 1 Day	1.24673	1.41829
---		---	0.000124778	1.32827	1.32827	0 Gy * 1 Day up vs 2 Gy * 1 Day	1.19193	1.48019
---		---	0.000124778	1.32827	1.32827	0 Gy * 1 Day up vs 2 Gy * 1 Day	1.19193	1.48019
---		---	4.31068e-006	1.32817	1.32817	0 Gy * 1 Day up vs 2 Gy * 1 Day	1.23249	1.43126
---		---	0.000242784	1.3269	1.3269	0 Gy * 1 Day up vs 2 Gy * 1 Day	1.18051	1.49145
---		---	0.000242784	1.3269	1.3269	0 Gy * 1 Day up vs 2 Gy * 1 Day	1.18051	1.49145
NM_148893 // SVIP // small VCP/p97-interacting protein // 11p14.2 // 258010 /// ENST000	SVIP	NM_148893	0.00114535	1.32634	1.32634	0 Gy * 1 Day up vs 2 Gy * 1 Day	1.14992	1.52981
NM_001242617 // NXT2 // nuclear transport factor 2-like export factor 2 // Xq23 // 5591	NXT2	NM_001242617	0.000387347	1.32545	1.32545	0 Gy * 1 Day up vs 2 Gy * 1 Day	1.17155	1.49957
NM_032340 // UQCC2 // ubiquinol-cytochrome c reductase complex assembly factor 2 // 6p2	UQCC2	NM_032340	0.000198209	1.32416	1.32416	0 Gy * 1 Day up vs 2 Gy * 1 Day	1.18243	1.48289
NM_006636 // MTHFD2 // methylenetetrahydrofolate dehydrogenase (NADP+ dependent) 2, met	MTHFD2	NM_006636	0.00122135	1.32368	1.32368	0 Gy * 1 Day up vs 2 Gy * 1 Day	1.14733	1.52714
NM_001242352 // ODF2 // outer dense fiber of sperm tails 2 // 9q34.11 // 4957 /// NM_00	ODF2	NM_001242352	2.82425e-005	1.3233	1.3233	0 Gy * 1 Day up vs 2 Gy * 1 Day	1.20913	1.44824
---		---	5.16011e-006	1.32251	1.32251	0 Gy * 1 Day up vs 2 Gy * 1 Day	1.22692	1.42556
NM_024619 // FN3KRP // fructosamine 3 kinase related protein // 17q25.3 // 79672 /// NR	FN3KRP	NM_024619	0.000175226	1.32133	1.32133	0 Gy * 1 Day up vs 2 Gy * 1 Day	1.18288	1.47599
NM_212555 // PATE2 // prostate and testis expressed 2 // 11q24.2 // 399967 /// XR_42897	PATE2	NM_212555	0.00134987	1.32082	1.32082	0 Gy * 1 Day up vs 2 Gy * 1 Day	1.14383	1.52518
NM_001040668 // BCL2L12 // BCL2-like 12 (proline rich) // 19q13.3 // 83596 /// NM_00128	BCL2L12	NM_001040668	0.000161323	1.32062	1.32062	0 Gy * 1 Day up vs 2 Gy * 1 Day	1.18379	1.47328
NM_006392 // NOP56 // NOP56 ribonucleoprotein // 20p13 // 10528 /// NR_004399 // SNORD8	NOP56	NM_006392	3.50666e-005	1.3196	1.3196	0 Gy * 1 Day up vs 2 Gy * 1 Day	1.20423	1.44602
NM_001253900 // MEST // mesoderm specific transcript // 7q32 // 4232 /// NM_001253901 /	MEST	NM_001253900	0.000132912	1.31781	1.31781	0 Gy * 1 Day up vs 2 Gy * 1 Day	1.18518	1.46527
NM_015169 // RRS1 // ribosome biogenesis regulator homolog // 8q13.1 // 23212 /// ENST0	RRS1	NM_015169	0.000387939	1.31667	1.31667	0 Gy * 1 Day up vs 2 Gy * 1 Day	1.16715	1.48533
NM_001303272 // NOL11 // nucleolar protein 11 // 17q24.2 // 25926 /// NM_015462 // NOL1	NOL11	NM_001303272	0.000613079	1.31595	1.31595	0 Gy * 1 Day up vs 2 Gy * 1 Day	1.15832	1.49503
NM_000598 // IGFBP3 // insulin like growth factor binding protein 3 // 7p12.3 // 3486 /	IGFBP3	NM_000598	0.00087049	1.31455	1.31455	0 Gy * 1 Day up vs 2 Gy * 1 Day	1.15067	1.50176
NM_012456 // TIMM10 // translocase of inner mitochondrial membrane 10 homolog (yeast) /	TIMM10	NM_012456	0.000801437	1.31442	1.31442	0 Gy * 1 Day up vs 2 Gy * 1 Day	1.15231	1.49934
NM_022782 // MPHOSPH9 // M-phase phosphoprotein 9 // 12q24.31 // 10198 /// NR_103517 //	MPHOSPH9	NM_022782	0.00137222	1.31352	1.31352	0 Gy * 1 Day up vs 2 Gy * 1 Day	1.14041	1.51291
NM_014161 // MRPL18 // mitochondrial ribosomal protein L18 // 6q25.3 // 29074 /// XM_00	MRPL18	NM_014161	0.000318047	1.31256	1.31256	0 Gy * 1 Day up vs 2 Gy * 1 Day	1.16853	1.47433
NM_002145 // HOXB2 // homeobox B2 // 17q21.32 // 3212 /// XM_005257275 // HOXB2 // home	HOXB2	NM_002145	0.000285323	1.31236	1.31236	0 Gy * 1 Day up vs 2 Gy * 1 Day	1.17025	1.47171
NM_003017 // SRSF3 // serine/arginine-rich splicing factor 3 // 6p21 // 6428 /// NR_036	SRSF3	NM_003017	0.000541205	1.31232	1.31232	0 Gy * 1 Day up vs 2 Gy * 1 Day	1.15896	1.48597
NM_001173466 // AAAS // achalasia, adrenocortical insufficiency, alacrimia // 12q13 //	AAAS	NM_001173466	0.000243718	1.30972	1.30972	0 Gy * 1 Day up vs 2 Gy * 1 Day	1.17145	1.4643
NM_016445 // PLEK2 // pleckstrin 2 // 14q23.3 // 26499 /// XM_011536644 // PLEK2 // ple	PLEK2	NM_016445	0.00101467	1.30969	1.30969	0 Gy * 1 Day up vs 2 Gy * 1 Day	1.14533	1.49763
NM_001278055 // SACS // sacsin molecular chaperone // 13q12 // 26278 /// NM_014363 // S	SACS	NM_001278055	0.00036301	1.30885	1.30885	0 Gy * 1 Day up vs 2 Gy * 1 Day	1.1644	1.47122
NM_001082486 // ACD // adrenocortical dysplasia homolog (mouse) // 16q22.1 // 65057 ///	ACD	NM_001082486	4.96149e-005	1.30796	1.30796	0 Gy * 1 Day up vs 2 Gy * 1 Day	1.1929	1.43412
NM_024956 // TMEM62 // transmembrane protein 62 // 15q15.2 // 80021 /// XM_005254682 //	TMEM62	NM_024956	2.7736e-005	1.30745	1.30745	0 Gy * 1 Day up vs 2 Gy * 1 Day	1.1995	1.4251
NM_001271006 // STRA13 // stimulated by retinoic acid 13 // 17q25.3 // 201254 /// NM_00	STRA13	NM_001271006	4.02221e-005	1.30571	1.30571	0 Gy * 1 Day up vs 2 Gy * 1 Day	1.1941	1.42775
NM_013233 // STK39 // serine threonine kinase 39 // 2q24.3 // 27347 /// XM_005246465 //	STK39	NM_013233	0.000101473	1.30182	1.30182	0 Gy * 1 Day up vs 2 Gy * 1 Day	1.18004	1.43616
NM_032299 // DCUN1D5 // DCN1, defective in cullin neddylation 1, domain containing 5 //	DCUN1D5	NM_032299	0.000849714	1.30111	1.30111	0 Gy * 1 Day up vs 2 Gy * 1 Day	1.1451	1.47838
NM_001005376 // PLAUR // plasminogen activator, urokinase receptor // 19q13 // 5329 ///	PLAUR	NM_001005376	0.000146275	1.30036	1.30036	0 Gy * 1 Day up vs 2 Gy * 1 Day	1.17414	1.44015
---		---	7.94538e-007	1.30014	1.30014	0 Gy * 1 Day up vs 2 Gy * 1 Day	1.22665	1.37803
---		---	7.94538e-007	1.30014	1.30014	0 Gy * 1 Day up vs 2 Gy * 1 Day	1.22665	1.37803
NM_003362 // UNG // uracil DNA glycosylase // 12q23-q24.1 // 7374 /// NM_080911 // UNG	UNG	NM_003362	0.000164382	1.29952	1.29952	0 Gy * 1 Day up vs 2 Gy * 1 Day	1.172	1.44091
NM_005282 // GPR4 // G protein-coupled receptor 4 // 19q13.3 // 2828 /// ENST0000032304	GPR4	NM_005282	0.000190607	1.29936	1.29936	0 Gy * 1 Day up vs 2 Gy * 1 Day	1.16974	1.44334
NM_016060 // MED31 // mediator complex subunit 31 // 17p13.1 // 51003 /// ENST000002257	MED31	NM_016060	0.000925919	1.29785	1.29785	0 Gy * 1 Day up vs 2 Gy * 1 Day	1.14194	1.47505
NM_005729 // PPIF // peptidylprolyl isomerase F // 10q22.3 // 10105 /// XM_005269379 //	PPIF	NM_005729	0.000741439	1.29773	1.29773	0 Gy * 1 Day up vs 2 Gy * 1 Day	1.14618	1.46933
NM_001198719 // RBBP7 // retinoblastoma binding protein 7 // Xp22.2 // 5931 /// NM_0028	RBBP7	NM_001198719	6.2791e-005	1.29751	1.29751	0 Gy * 1 Day up vs 2 Gy * 1 Day	1.18376	1.42218
NM_001127218 // POLD2 // polymerase (DNA directed), delta 2, accessory subunit // 7p13	POLD2	NM_001127218	0.000172715	1.29748	1.29748	0 Gy * 1 Day up vs 2 Gy * 1 Day	1.17017	1.43864
NM_001197294 // DPYSL3 // dihydropyrimidinase-like 3 // 5q32 // 1809 /// NM_001387 // D	DPYSL3	NM_001197294	4.18139e-005	1.2973	1.2973	0 Gy * 1 Day up vs 2 Gy * 1 Day	1.18853	1.41603
NM_016270 // KLF2 // Kruppel-like factor 2 // 19p13.11 // 10365 /// ENST00000248071 //	KLF2	NM_016270	6.18053e-006	1.29718	1.29718	0 Gy * 1 Day up vs 2 Gy * 1 Day	1.20807	1.39286
NM_006617 // NES // nestin // 1q23.1 // 10763 /// ENST00000368223 // NES // nestin // 1	NES	NM_006617	2.27954e-007	1.29711	1.29711	0 Gy * 1 Day up vs 2 Gy * 1 Day	1.23267	1.36492
NM_001252156 // GEMIN5 // gem nuclear organelle associated protein 5 // 5q33.2 // 25929	GEMIN5	NM_001252156	0.000247436	1.29671	1.29671	0 Gy * 1 Day up vs 2 Gy * 1 Day	1.16438	1.44407
NM_021937 // EEFSEC // eukaryotic elongation factor, selenocysteine-tRNA-specific // 3q	EEFSEC	NM_021937	2.26765e-006	1.29596	1.29596	0 Gy * 1 Day up vs 2 Gy * 1 Day	1.21572	1.3815
NM_005530 // IDH3A // isocitrate dehydrogenase 3 (NAD+) alpha // 15q25.1-q25.2 // 3419	IDH3A	NM_005530	0.000506236	1.29385	1.29385	0 Gy * 1 Day up vs 2 Gy * 1 Day	1.15124	1.45412
NM_018130 // SHQ1 // SHQ1, H/ACA ribonucleoprotein assembly factor // 3p13 // 55164 ///	SHQ1	NM_018130	0.000911881	1.29383	1.29383	0 Gy * 1 Day up vs 2 Gy * 1 Day	1.14043	1.46786
NM_001008744 // TDP1 // tyrosyl-DNA phosphodiesterase 1 // 14q32.11 // 55775 /// NM_018	TDP1	NM_001008744	1.08747e-005	1.29343	1.29343	0 Gy * 1 Day up vs 2 Gy * 1 Day	1.20031	1.39377
NM_021044 // DHH // desert hedgehog // 12q13.1 // 50846 /// ENST00000266991 // DHH // d	DHH	NM_021044	0.000902413	1.29293	1.29293	0 Gy * 1 Day up vs 2 Gy * 1 Day	1.14023	1.46608
---		---	0.000753168	1.29129	1.29129	0 Gy * 1 Day up vs 2 Gy * 1 Day	1.14291	1.45894
NM_018233 // OGFOD1 // 2-oxoglutarate and iron-dependent oxygenase domain containing 1	OGFOD1	NM_018233	2.58004e-005	1.29095	1.29095	0 Gy * 1 Day up vs 2 Gy * 1 Day	1.18999	1.40048
NM_001145144 // SLC1A5 // solute carrier family 1 (neutral amino acid transporter), mem	SLC1A5	NM_001145144	0.000123365	1.28957	1.28957	0 Gy * 1 Day up vs 2 Gy * 1 Day	1.17049	1.42076
NM_145806 // ZNF511 // zinc finger protein 511 // 10q26.3 // 118472 /// NR_130127 // ZN	ZNF511	NM_145806	0.000315276	1.28954	1.28954	0 Gy * 1 Day up vs 2 Gy * 1 Day	1.15689	1.43739
NM_000280 // PAX6 // paired box 6 // 11p13 // 5080 /// NM_001127612 // PAX6 // paired b	PAX6	NM_000280	0.00115157	1.28896	1.28896	0 Gy * 1 Day up vs 2 Gy * 1 Day	1.13367	1.46552
NM_001174152 // RABEPK // Rab9 effector protein with kelch motifs // 9q33.3 // 10244 //	RABEPK	NM_001174152	0.00123433	1.28571	1.28571	0 Gy * 1 Day up vs 2 Gy * 1 Day	1.13087	1.46175
NM_138443 // HAUS1 // HAUS augmin like complex subunit 1 // 18q21.1 // 115106 /// NR_02	HAUS1	NM_138443	3.82636e-005	1.28496	1.28496	0 Gy * 1 Day up vs 2 Gy * 1 Day	1.18199	1.39689
NM_183241 // C9orf142 // chromosome 9 open reading frame 142 // 9q34.3 // 286257 /// EN	C9orf142	NM_183241	0.000953528	1.2849	1.2849	0 Gy * 1 Day up vs 2 Gy * 1 Day	1.13557	1.45387
NM_016207 // CPSF3 // cleavage and polyadenylation specific factor 3 // 2p25.1 // 51692	CPSF3	NM_016207	0.000222455	1.28487	1.28487	0 Gy * 1 Day up vs 2 Gy * 1 Day	1.1597	1.42355
NM_000143 // FH // fumarate hydratase // 1q42.1 // 2271 /// XM_011544132 // FH // fumar	FH	NM_000143	0.00029447	1.28401	1.28401	0 Gy * 1 Day up vs 2 Gy * 1 Day	1.15509	1.42732
NM_017671 // FERMT1 // fermitin family member 1 // 20p12.3 // 55612 /// ENST00000217289	FERMT1	NM_017671	0.00115549	1.28242	1.28242	0 Gy * 1 Day up vs 2 Gy * 1 Day	1.13076	1.45442
NM_001297418 // HNRNPM // heterogeneous nuclear ribonucleoprotein M // 19p13.2 // 4670	HNRNPM	NM_001297418	1.55551e-005	1.28225	1.28225	0 Gy * 1 Day up vs 2 Gy * 1 Day	1.18957	1.38215
NM_001010866 // TMEM201 // transmembrane protein 201 // 1p36.22 // 199953 /// NM_001130	TMEM201	NM_001010866	0.000722954	1.28216	1.28216	0 Gy * 1 Day up vs 2 Gy * 1 Day	1.13941	1.44279
NM_002165 // ID1 // inhibitor of DNA binding 1, dominant negative helix-loop-helix prot	ID1	NM_002165	0.00135518	1.2818	1.2818	0 Gy * 1 Day up vs 2 Gy * 1 Day	1.12731	1.45747
NM_002156 // HSPD1 // heat shock 60kDa protein 1 (chaperonin) // 2q33.1 // 3329 /// NM_	HSPD1	NM_002156	1.45484e-005	1.28178	1.28178	0 Gy * 1 Day up vs 2 Gy * 1 Day	1.18991	1.38075
NR_037893 // TMCC1-AS1 // TMCC1 antisense RNA 1 (head to head) // 3q22.1 // 100507032 /	TMCC1-AS1	NR_037893	9.13863e-005	1.28164	1.28164	0 Gy * 1 Day up vs 2 Gy * 1 Day	1.16984	1.40413
NM_001198978 // SMAP2 // small ArfGAP2 // 1p35.3-p34.1 // 64744 /// NM_001198979 // SMA	SMAP2	NM_001198978	0.00105618	1.28133	1.28133	0 Gy * 1 Day up vs 2 Gy * 1 Day	1.13202	1.45033
NM_001436 // FBL // fibrillarin // 19q13.1 // 2091 /// XM_005258651 // FBL // fibrillar	FBL	NM_001436	1.14351e-005	1.28035	1.28035	0 Gy * 1 Day up vs 2 Gy * 1 Day	1.19122	1.37614
NM_001170634 // FUS // FUS RNA binding protein // 16p11.2 // 2521 /// NM_001170937 // F	FUS	NM_001170634	9.67293e-006	1.27978	1.27978	0 Gy * 1 Day up vs 2 Gy * 1 Day	1.19237	1.37361
NM_003764 // STX11 // syntaxin 11 // 6q24.2 // 8676 /// XM_011536213 // STX11 // syntax	STX11	NM_003764	0.000632095	1.27961	1.27961	0 Gy * 1 Day up vs 2 Gy * 1 Day	1.14056	1.43561
NM_001286503 // HSPH1 // heat shock 105kDa/110kDa protein 1 // 13q12.3 // 10808 /// NM_	HSPH1	NM_001286503	1.12985e-006	1.27923	1.27923	0 Gy * 1 Day up vs 2 Gy * 1 Day	1.20888	1.35367
NM_001136493 // MFSD2A // major facilitator superfamily domain containing 2A // 1p34.2	MFSD2A	NM_001136493	0.00123973	1.27892	1.27892	0 Gy * 1 Day up vs 2 Gy * 1 Day	1.12786	1.45022
NM_006166 // NFYB // nuclear transcription factor Y subunit beta // 12q23.3 // 4801 ///	NFYB	NM_006166	0.000565201	1.27888	1.27888	0 Gy * 1 Day up vs 2 Gy * 1 Day	1.14211	1.43203
---		---	0.000123162	1.27776	1.27776	0 Gy * 1 Day up vs 2 Gy * 1 Day	1.16386	1.4028
NM_020870 // SH3RF1 // SH3 domain containing ring finger 1 // 4q32.3 // 57630 /// ENST0	SH3RF1	NM_020870	0.000385398	1.27712	1.27712	0 Gy * 1 Day up vs 2 Gy * 1 Day	1.14743	1.42147
NM_016063 // HDDC2 // HD domain containing 2 // 6q13-q24.3 // 51020 /// XR_245538 // HD	HDDC2	NM_016063	0.000750363	1.27649	1.27649	0 Gy * 1 Day up vs 2 Gy * 1 Day	1.13611	1.43421
NM_004805 // POLR2D // polymerase (RNA) II (DNA directed) polypeptide D // 2q21 // 5433	POLR2D	NM_004805	0.00102858	1.27638	1.27638	0 Gy * 1 Day up vs 2 Gy * 1 Day	1.13033	1.4413
NM_001195218 // DCXR // dicarbonyl/L-xylulose reductase // 17q25.3 // 51181 /// NM_0162	DCXR	NM_001195218	0.000899928	1.2759	1.2759	0 Gy * 1 Day up vs 2 Gy * 1 Day	1.13258	1.43735
NM_001100595 // SKA2 // spindle and kinetochore associated complex subunit 2 // 17q22 /	SKA2	NM_001100595	0.000236807	1.27587	1.27587	0 Gy * 1 Day up vs 2 Gy * 1 Day	1.15401	1.4106
NM_001144030 // NAT10 // N-acetyltransferase 10 (GCN5-related) // 11p13 // 55226 /// NM	NAT10	NM_001144030	0.000797347	1.27549	1.27549	0 Gy * 1 Day up vs 2 Gy * 1 Day	1.13457	1.43391
---		---	0.000273618	1.27533	1.27533	0 Gy * 1 Day up vs 2 Gy * 1 Day	1.15165	1.41229
NM_001271834 // RSRC1 // arginine/serine-rich coiled-coil 1 // 3q25.32 // 51319 /// NM_	RSRC1	NM_001271834	0.0010707	1.27526	1.27526	0 Gy * 1 Day up vs 2 Gy * 1 Day	1.12908	1.44037
NM_022776 // OSBPL11 // oxysterol binding protein-like 11 // 3q21 // 114885 /// XM_0115	OSBPL11	NM_022776	0.000625597	1.27438	1.27438	0 Gy * 1 Day up vs 2 Gy * 1 Day	1.13824	1.42679
NM_001204284 // PPP5C // protein phosphatase 5, catalytic subunit // 19q13.3 // 5536 //	PPP5C	NM_001204284	0.000364647	1.27415	1.27415	0 Gy * 1 Day up vs 2 Gy * 1 Day	1.14677	1.41567
NM_006010 // MANF // mesencephalic astrocyte-derived neurotrophic factor // 3p21.1 // 7	MANF	NM_006010	1.4922e-005	1.27367	1.27367	0 Gy * 1 Day up vs 2 Gy * 1 Day	1.18439	1.36967
NM_052844 // WDR34 // WD repeat domain 34 // 9q34.11 // 89891 /// XM_011519179 // WDR34	WDR34	NM_052844	0.000234226	1.27318	1.27318	0 Gy * 1 Day up vs 2 Gy * 1 Day	1.15274	1.40622
NM_001166010 // ECI2 // enoyl-CoA delta isomerase 2 // 6p24.3 // 10455 /// NM_006117 //	ECI2	NM_001166010	8.86978e-006	1.27284	1.27284	0 Gy * 1 Day up vs 2 Gy * 1 Day	1.18851	1.36316
NM_001013437 // SEH1L // SEH1-like nucleoporin // 18p11.21 // 81929 /// NM_031216 // SE	SEH1L	NM_001013437	0.00102121	1.27261	1.27261	0 Gy * 1 Day up vs 2 Gy * 1 Day	1.12879	1.43476
---		---	2.13779e-005	1.27066	1.27066	0 Gy * 1 Day up vs 2 Gy * 1 Day	1.17905	1.36938
NM_080626 // BRI3BP // BRI3 binding protein // 12q24.31 // 140707 /// XM_011537940 // B	BRI3BP	NM_080626	0.00124705	1.27037	1.27037	0 Gy * 1 Day up vs 2 Gy * 1 Day	1.12405	1.43573
NM_000144 // FXN // frataxin // 9q21.11 // 2395 /// NM_001161706 // FXN // frataxin //	FXN	NM_000144	0.000877291	1.2703	1.2703	0 Gy * 1 Day up vs 2 Gy * 1 Day	1.13049	1.42739
NM_001301237 // CTPS1 // CTP synthase 1 // 1p34.1 // 1503 /// NM_001905 // CTPS1 // CTP	CTPS1	NM_001301237	0.000756813	1.26987	1.26987	0 Gy * 1 Day up vs 2 Gy * 1 Day	1.13288	1.42342
NM_003249 // THOP1 // thimet oligopeptidase 1 // 19p13.3 // 7064 /// XM_011528228 // TH	THOP1	NM_003249	1.79117e-006	1.26982	1.26982	0 Gy * 1 Day up vs 2 Gy * 1 Day	1.19888	1.34496
NM_001306153 // CCT5 // chaperonin containing TCP1, subunit 5 (epsilon) // 5p15.2 // 22	CCT5	NM_001306153	0.000412698	1.26812	1.26812	0 Gy * 1 Day up vs 2 Gy * 1 Day	1.14184	1.40836
NM_001123 // ADK // adenosine kinase // 10q22|10q11-q24 // 132 /// NM_001202449 // ADK	ADK	NM_001123	1.40972e-005	1.26765	1.26765	0 Gy * 1 Day up vs 2 Gy * 1 Day	1.18099	1.36067
NM_152307 // TRMT61A // tRNA methyltransferase 61A // 14q32 // 115708 /// ENST000002992	TRMT61A	NM_152307	0.000653729	1.26606	1.26606	0 Gy * 1 Day up vs 2 Gy * 1 Day	1.13355	1.41405
NM_018959 // DAZAP1 // DAZ associated protein 1 // 19p13.3 // 26528 /// NM_170711 // DA	DAZAP1	NM_018959	7.23576e-005	1.26504	1.26504	0 Gy * 1 Day up vs 2 Gy * 1 Day	1.16291	1.37614
NM_000262 // NAGA // N-acetylgalactosaminidase, alpha- // 22q11 // 4668 /// XM_00526161	NAGA	NM_000262	1.62147e-005	1.26451	1.26451	0 Gy * 1 Day up vs 2 Gy * 1 Day	1.17768	1.35775
---		---	0.000427843	1.26408	1.26408	0 Gy * 1 Day up vs 2 Gy * 1 Day	1.13927	1.40257
NM_015547 // ACOT11 // acyl-CoA thioesterase 11 // 1p32.3 // 26027 /// NM_147161 // ACO	ACOT11	NM_015547	0.000367801	1.26356	1.26356	0 Gy * 1 Day up vs 2 Gy * 1 Day	1.14125	1.39898
NM_005630 // SLCO2A1 // solute carrier organic anion transporter family, member 2A1 //	SLCO2A1	NM_005630	0.000311763	1.26348	1.26348	0 Gy * 1 Day up vs 2 Gy * 1 Day	1.14359	1.39593
NM_004294 // MTRF1 // mitochondrial translational release factor 1 // 13q14.1-q14.3 //	MTRF1	NM_004294	0.000370596	1.26264	1.26264	0 Gy * 1 Day up vs 2 Gy * 1 Day	1.14067	1.39766
NM_005654 // NR2F1 // nuclear receptor subfamily 2, group F, member 1 // 5q14 // 7025 /	NR2F1	NM_005654	3.27621e-006	1.26216	1.26216	0 Gy * 1 Day up vs 2 Gy * 1 Day	1.18912	1.33969
NM_001185060 // AQP1 // aquaporin 1 (Colton blood group) // 7p14 // 358 /// NM_00118506	AQP1	NM_001185060	0.000319974	1.26196	1.26196	0 Gy * 1 Day up vs 2 Gy * 1 Day	1.14244	1.39399
NM_016310 // POLR3K // polymerase (RNA) III (DNA directed) polypeptide K, 12.3 kDa // 1	POLR3K	NM_016310	0.000707387	1.26195	1.26195	0 Gy * 1 Day up vs 2 Gy * 1 Day	1.1303	1.40893
NM_013285 // GNL2 // guanine nucleotide binding protein-like 2 (nucleolar) // 1p34.3 //	GNL2	NM_013285	0.000168013	1.26118	1.26118	0 Gy * 1 Day up vs 2 Gy * 1 Day	1.15066	1.38233
NM_032864 // PRPF38A // pre-mRNA processing factor 38A // 1p32.3 // 84950 /// XM_011542	PRPF38A	NM_032864	0.00103597	1.2611	1.2611	0 Gy * 1 Day up vs 2 Gy * 1 Day	1.12339	1.41569
NR_120664 // LOC101926941 // uncharacterized LOC101926941 // 5q31.3 // 101926941 /// EN	LOC101926941	NR_120664	0.000736183	1.26102	1.26102	0 Gy * 1 Day up vs 2 Gy * 1 Day	1.12921	1.40822
NM_000179 // MSH6 // mutS homolog 6 // 2p16 // 2956 /// NM_001281492 // MSH6 // mutS ho	MSH6	NM_000179	0.000233214	1.25973	1.25973	0 Gy * 1 Day up vs 2 Gy * 1 Day	1.14561	1.38521
NM_032830 // UTP4 // UTP4 small subunit (SSU) processome component // 16q22.1 // 84916	UTP4	NM_032830	0.000460349	1.2592	1.2592	0 Gy * 1 Day up vs 2 Gy * 1 Day	1.13573	1.3961
NM_001128148 // TFRC // transferrin receptor // 3q29 // 7037 /// NM_001313965 // TFRC /	TFRC	NM_001128148	0.000204475	1.25913	1.25913	0 Gy * 1 Day up vs 2 Gy * 1 Day	1.14701	1.3822
---		---	0.000139321	1.25892	1.25892	0 Gy * 1 Day up vs 2 Gy * 1 Day	1.15172	1.3761
NM_001316341 // PSMD12 // proteasome 26S subunit, non-ATPase 12 // 17q24.2 // 5718 ///	PSMD12	NM_001316341	3.45989e-005	1.25861	1.25861	0 Gy * 1 Day up vs 2 Gy * 1 Day	1.16678	1.35768
NM_012259 // HEY2 // hes-related family bHLH transcription factor with YRPW motif 2 //	HEY2	NM_012259	9.58602e-008	1.25844	1.25844	0 Gy * 1 Day up vs 2 Gy * 1 Day	1.20743	1.3116
NM_002531 // NTSR1 // neurotensin receptor 1 (high affinity) // 20q13 // 4923 /// XM_01	NTSR1	NM_002531	0.00106421	1.25819	1.25819	0 Gy * 1 Day up vs 2 Gy * 1 Day	1.12162	1.4114
NM_005803 // FLOT1 // flotillin 1 // 6p21.3 // 10211 /// XM_005248780 // FLOT1 // floti	FLOT1	NM_005803	0.000570425	1.25773	1.25773	0 Gy * 1 Day up vs 2 Gy * 1 Day	1.13173	1.39776
---		---	0.000570425	1.25773	1.25773	0 Gy * 1 Day up vs 2 Gy * 1 Day	1.13173	1.39776
---		---	0.000570425	1.25773	1.25773	0 Gy * 1 Day up vs 2 Gy * 1 Day	1.13173	1.39776
---		---	0.000570425	1.25773	1.25773	0 Gy * 1 Day up vs 2 Gy * 1 Day	1.13173	1.39776
NM_138395 // MARS2 // methionyl-tRNA synthetase 2, mitochondrial // 2q33.1 // 92935 ///	MARS2	NM_138395	0.000532983	1.25763	1.25763	0 Gy * 1 Day up vs 2 Gy * 1 Day	1.13273	1.39631
NM_005451 // PDLIM7 // PDZ and LIM domain 7 (enigma) // 5q35.3 // 9260 /// NM_203352 //	PDLIM7	NM_005451	1.99857e-005	1.25755	1.25755	0 Gy * 1 Day up vs 2 Gy * 1 Day	1.17128	1.35016
NM_001270622 // SLC16A7 // solute carrier family 16 (monocarboxylate transporter), memb	SLC16A7	NM_001270622	0.000452705	1.2561	1.2561	0 Gy * 1 Day up vs 2 Gy * 1 Day	1.13443	1.39082
NM_030806 // C1orf21 // chromosome 1 open reading frame 21 // 1q25 // 81563 /// ENST000	C1orf21	NM_030806	2.29163e-006	1.25579	1.25579	0 Gy * 1 Day up vs 2 Gy * 1 Day	1.18715	1.3284
NM_002486 // NCBP1 // nuclear cap binding protein subunit 1 // 9q34.1 // 4686 /// XM_01	NCBP1	NM_002486	0.000159209	1.25503	1.25503	0 Gy * 1 Day up vs 2 Gy * 1 Day	1.14792	1.37214
---		---	3.72339e-005	1.25482	1.25482	0 Gy * 1 Day up vs 2 Gy * 1 Day	1.1637	1.35307
NR_046691 // HS6ST2-AS1 // HS6ST2 antisense RNA 1 // --- // 100874102 /// ENST000004552	HS6ST2-AS1	NR_046691	0.000930685	1.25474	1.25474	0 Gy * 1 Day up vs 2 Gy * 1 Day	1.12238	1.40271
NM_020170 // NCLN // nicalin // 19p13.3 // 56926 /// XM_005259596 // NCLN // nicalin //	NCLN	NM_020170	9.21587e-006	1.25282	1.25282	0 Gy * 1 Day up vs 2 Gy * 1 Day	1.17479	1.33604
NM_001126181 // NRGN // neurogranin (protein kinase C substrate, RC3) // 11q24 // 4900	NRGN	NM_001126181	0.000364753	1.25251	1.25251	0 Gy * 1 Day up vs 2 Gy * 1 Day	1.13572	1.38131
NM_001184705 // HADH // hydroxyacyl-CoA dehydrogenase // 4q22-q26 // 3033 /// NM_005327	HADH	NM_001184705	4.38151e-006	1.25213	1.25213	0 Gy * 1 Day up vs 2 Gy * 1 Day	1.18	1.32867
NM_001003704 // MTFP1 // mitochondrial fission process 1 // 22q // 51537 /// NM_016498	MTFP1	NM_001003704	0.000653895	1.25204	1.25204	0 Gy * 1 Day up vs 2 Gy * 1 Day	1.12686	1.39113
NM_001159936 // EBNA1BP2 // EBNA1 binding protein 2 // 1p35-p33 // 10969 /// NM_006824	EBNA1BP2	NM_001159936	1.56488e-006	1.2518	1.2518	0 Gy * 1 Day up vs 2 Gy * 1 Day	1.18682	1.32035
NM_003146 // SSRP1 // structure specific recognition protein 1 // 11q12 // 6749 /// XM_	SSRP1	NM_003146	2.39732e-005	1.24948	1.24948	0 Gy * 1 Day up vs 2 Gy * 1 Day	1.16448	1.34069
NM_001287188 // ODC1 // ornithine decarboxylase 1 // 2p25 // 4953 /// NM_001287189 // O	ODC1	NM_001287188	8.79894e-005	1.2492	1.2492	0 Gy * 1 Day up vs 2 Gy * 1 Day	1.15144	1.35525
NM_001005353 // AK4 // adenylate kinase 4 // 1p31.3 // 205 /// NM_013410 // AK4 // aden	AK4	NM_001005353	0.000735456	1.24872	1.24872	0 Gy * 1 Day up vs 2 Gy * 1 Day	1.12344	1.38798
XM_011516767 // LOC100507507 // uncharacterized LOC100507507 // --- // 100507507 /// XM	LOC100507507	XM_011516767	0.000119103	1.24834	1.24834	0 Gy * 1 Day up vs 2 Gy * 1 Day	1.14758	1.35795
NM_001006665 // RPS6KA1 // ribosomal protein S6 kinase, 90kDa, polypeptide 1 // 1p // 6	RPS6KA1	NM_001006665	0.00110646	1.24816	1.24816	0 Gy * 1 Day up vs 2 Gy * 1 Day	1.11648	1.39537
NM_024098 // CCDC86 // coiled-coil domain containing 86 // 11q12.2 // 79080 /// ENST000	CCDC86	NM_024098	9.91431e-005	1.24751	1.24751	0 Gy * 1 Day up vs 2 Gy * 1 Day	1.14916	1.35429
NM_001136257 // SGMS2 // sphingomyelin synthase 2 // 4q25 // 166929 /// NM_001136258 //	SGMS2	NM_001136257	0.000437624	1.24585	1.24585	0 Gy * 1 Day up vs 2 Gy * 1 Day	1.12977	1.37384
NM_003769 // SRSF9 // serine/arginine-rich splicing factor 9 // 12q24.31 // 8683 /// EN	SRSF9	NM_003769	0.000899249	1.24547	1.24547	0 Gy * 1 Day up vs 2 Gy * 1 Day	1.11871	1.38659
NM_001100118 // XRCC3 // X-ray repair complementing defective repair in Chinese hamster	XRCC3	NM_001100118	0.001092	1.24501	1.24501	0 Gy * 1 Day up vs 2 Gy * 1 Day	1.1153	1.38982
NM_001303095 // ISG20L2 // interferon stimulated exonuclease gene 20kDa like 2 // 1q23.	ISG20L2	NM_001303095	0.000908377	1.24389	1.24389	0 Gy * 1 Day up vs 2 Gy * 1 Day	1.11783	1.38417
NM_002804 // PSMC3 // proteasome 26S subunit, ATPase 3 // 11p11.2 // 5702 /// XM_011520	PSMC3	NM_002804	0.000153319	1.24323	1.24323	0 Gy * 1 Day up vs 2 Gy * 1 Day	1.14179	1.35367
NM_020726 // NLN // neurolysin (metallopeptidase M3 family) // 5q12.3 // 57486 /// XM_0	NLN	NM_020726	0.000706307	1.24284	1.24284	0 Gy * 1 Day up vs 2 Gy * 1 Day	1.12129	1.37758
NM_022366 // TFB2M // transcription factor B2, mitochondrial // 1q44 // 64216 /// XM_01	TFB2M	NM_022366	0.000764953	1.24246	1.24246	0 Gy * 1 Day up vs 2 Gy * 1 Day	1.11988	1.37846
NM_001252499 // RHNO1 // RAD9-HUS1-RAD1 interacting nuclear orphan 1 // 12p13.33 // 836	RHNO1	NM_001252499	0.000108853	1.24165	1.24165	0 Gy * 1 Day up vs 2 Gy * 1 Day	1.14475	1.34676
NR_026551 // CA5BP1 // carbonic anhydrase VB pseudogene 1 // Xp22.2 // 340591 /// ENST0	CA5BP1	NR_026551	0.000481614	1.24128	1.24128	0 Gy * 1 Day up vs 2 Gy * 1 Day	1.12614	1.3682
NM_003129 // SQLE // squalene epoxidase // 8q24.1 // 6713 /// XM_011517246 // SQLE // s	SQLE	NM_003129	0.000328805	1.24112	1.24112	0 Gy * 1 Day up vs 2 Gy * 1 Day	1.13124	1.36166
NM_001146276 // NCEH1 // neutral cholesterol ester hydrolase 1 // 3q26.31 // 57552 ///	NCEH1	NM_001146276	0.00011332	1.24093	1.24093	0 Gy * 1 Day up vs 2 Gy * 1 Day	1.1439	1.3462
NM_016240 // SCARA3 // scavenger receptor class A, member 3 // 8p21 // 51435 /// NM_182	SCARA3	NM_016240	0.000162343	1.24081	1.24081	0 Gy * 1 Day up vs 2 Gy * 1 Day	1.13978	1.35079
NM_020244 // CHPT1 // choline phosphotransferase 1 // 12q // 56994 /// XM_011538574 //	CHPT1	NM_020244	0.000299637	1.2399	1.2399	0 Gy * 1 Day up vs 2 Gy * 1 Day	1.13181	1.35831
NM_024096 // DCTPP1 // dCTP pyrophosphatase 1 // 16p11.2 // 79077 /// ENST00000319285 /	DCTPP1	NM_024096	0.000761284	1.23985	1.23985	0 Gy * 1 Day up vs 2 Gy * 1 Day	1.11872	1.3741
NM_006265 // RAD21 // RAD21 cohesin complex component // 8q24 // 5885 /// NR_037404 //	RAD21	NM_006265	0.00056508	1.23923	1.23923	0 Gy * 1 Day up vs 2 Gy * 1 Day	1.12285	1.36767
---		---	0.000307683	1.23916	1.23916	0 Gy * 1 Day up vs 2 Gy * 1 Day	1.13108	1.35757
NM_002121 // HLA-DPB1 // major histocompatibility complex, class II, DP beta 1 // 6p21.	HLA-DPB1	NM_002121	1.83051e-005	1.23779	1.23779	0 Gy * 1 Day up vs 2 Gy * 1 Day	1.15929	1.3216
---		---	1.83051e-005	1.23779	1.23779	0 Gy * 1 Day up vs 2 Gy * 1 Day	1.15929	1.3216
---		---	1.83051e-005	1.23779	1.23779	0 Gy * 1 Day up vs 2 Gy * 1 Day	1.15929	1.3216
NM_001001938 // C9orf47 // chromosome 9 open reading frame 47 // 9q22.1 // 286223 /// N	C9orf47	NM_001001938	0.000148783	1.23714	1.23714	0 Gy * 1 Day up vs 2 Gy * 1 Day	1.13872	1.34407
NM_032015 // RNF26 // ring finger protein 26 // 11q23 // 79102 /// ENST00000311413 // R	RNF26	NM_032015	8.94886e-005	1.23685	1.23685	0 Gy * 1 Day up vs 2 Gy * 1 Day	1.14405	1.33719
NM_018361 // AGPAT5 // 1-acylglycerol-3-phosphate O-acyltransferase 5 // 8p23.1 // 5532	AGPAT5	NM_018361	0.000875759	1.23667	1.23667	0 Gy * 1 Day up vs 2 Gy * 1 Day	1.11508	1.37152
NM_001288727 // PPRC1 // peroxisome proliferator-activated receptor gamma, coactivator-	PPRC1	NM_001288727	0.000319171	1.23632	1.23632	0 Gy * 1 Day up vs 2 Gy * 1 Day	1.12913	1.3537
XR_933974 // COX10 // COX10 heme A:farnesyltransferase cytochrome c oxidase assembly fa	COX10	XR_933974	0.000920595	1.23632	1.23632	0 Gy * 1 Day up vs 2 Gy * 1 Day	1.11414	1.37189
NM_001303524 // TUBB6 // tubulin, beta 6 class V // 18p11.21 // 84617 /// NM_001303525	TUBB6	NM_001303524	2.76388e-005	1.23626	1.23626	0 Gy * 1 Day up vs 2 Gy * 1 Day	1.15482	1.32345
NM_004596 // SNRPA // small nuclear ribonucleoprotein polypeptide A // 19q13.1 // 6626	SNRPA	NM_004596	2.45699e-006	1.23616	1.23616	0 Gy * 1 Day up vs 2 Gy * 1 Day	1.17271	1.30305
OTTHUMT00000448748 // HMGN1P30 // high mobility group nucleosome binding domain 1 pseud	HMGN1P30	OTTHUMT00000448748	0.00139327	1.236	1.236	0 Gy * 1 Day up vs 2 Gy * 1 Day	1.10721	1.37977
NM_001170543 // PGAM5 // PGAM family member 5, serine/threonine protein phosphatase, mi	PGAM5	NM_001170543	6.48742e-006	1.23573	1.23573	0 Gy * 1 Day up vs 2 Gy * 1 Day	1.16587	1.30977
NM_001195602 // SEPHS1 // selenophosphate synthetase 1 // 10p14 // 22929 /// NM_0011956	SEPHS1	NM_001195602	3.26735e-006	1.23535	1.23535	0 Gy * 1 Day up vs 2 Gy * 1 Day	1.1703	1.30403
NM_001100626 // ERLIN1 // ER lipid raft associated 1 // 10q24.31 // 10613 /// NM_006459	ERLIN1	NM_001100626	0.00116828	1.23463	1.23463	0 Gy * 1 Day up vs 2 Gy * 1 Day	1.10956	1.3738
NM_001127321 // CBX5 // chromobox homolog 5 // 12q13.13 // 23468 /// NM_001127322 // CB	CBX5	NM_001127321	0.00011949	1.23431	1.23431	0 Gy * 1 Day up vs 2 Gy * 1 Day	1.13953	1.33699
NM_001128852 // SRRT // serrate, RNA effector molecule // 7q21 // 51593 /// NM_00112885	SRRT	NM_001128852	5.74368e-005	1.23303	1.23303	0 Gy * 1 Day up vs 2 Gy * 1 Day	1.14617	1.32648
NM_001128916 // TOMM40 // translocase of outer mitochondrial membrane 40 homolog (yeast	TOMM40	NM_001128916	0.000331337	1.23303	1.23303	0 Gy * 1 Day up vs 2 Gy * 1 Day	1.12693	1.34912
NM_001260511 // MGST1 // microsomal glutathione S-transferase 1 // 12p12.3-p12.1 // 425	MGST1	NM_001260511	0.000135877	1.23294	1.23294	0 Gy * 1 Day up vs 2 Gy * 1 Day	1.13735	1.33656
NM_001282601 // PTGES3 // prostaglandin E synthase 3 (cytosolic) // 12q13.3|12 // 10728	PTGES3	NM_001282601	8.83793e-006	1.23198	1.23198	0 Gy * 1 Day up vs 2 Gy * 1 Day	1.1611	1.3072
NM_017414 // USP18 // ubiquitin specific peptidase 18 // 22q11.21 // 11274 /// XM_00672	USP18	NM_017414	0.000361	1.23078	1.23078	0 Gy * 1 Day up vs 2 Gy * 1 Day	1.12467	1.3469
NM_005370 // RAB8A // RAB8A, member RAS oncogene family // 19p13.1 // 4218 /// XM_01152	RAB8A	NM_005370	0.000628967	1.23042	1.23042	0 Gy * 1 Day up vs 2 Gy * 1 Day	1.11703	1.35532
NM_007051 // FAF1 // Fas (TNFRSF6) associated factor 1 // 1p33 // 11124 /// ENST0000037	FAF1	NM_007051	0.00017999	1.2303	1.2303	0 Gy * 1 Day up vs 2 Gy * 1 Day	1.13276	1.33624
NM_001256378 // MCMBP // minichromosome maintenance complex binding protein // 10q26.11	MCMBP	NM_001256378	0.00100197	1.22995	1.22995	0 Gy * 1 Day up vs 2 Gy * 1 Day	1.10991	1.36298
NM_080476 // PIGU // phosphatidylinositol glycan anchor biosynthesis class U // 20q11.2	PIGU	NM_080476	8.64361e-005	1.22928	1.22928	0 Gy * 1 Day up vs 2 Gy * 1 Day	1.13995	1.3256
NM_003045 // SLC7A1 // solute carrier family 7 (cationic amino acid transporter, y+ sys	SLC7A1	NM_003045	0.000447219	1.22884	1.22884	0 Gy * 1 Day up vs 2 Gy * 1 Day	1.12091	1.34717
NM_015362 // ELP5 // elongator acetyltransferase complex subunit 5 // 17p13.1 // 23587	ELP5	NM_015362	0.00056721	1.22758	1.22758	0 Gy * 1 Day up vs 2 Gy * 1 Day	1.11708	1.349
NM_012474 // UCK2 // uridine-cytidine kinase 2 // 1q23 // 7371 /// NR_037431 // MIR3658	UCK2	NM_012474	0.000287995	1.22713	1.22713	0 Gy * 1 Day up vs 2 Gy * 1 Day	1.12556	1.33786
NM_001286414 // TUBGCP4 // tubulin, gamma complex associated protein 4 // 15q15 // 2722	TUBGCP4	NM_001286414	6.03385e-005	1.2263	1.2263	0 Gy * 1 Day up vs 2 Gy * 1 Day	1.14164	1.31725
NM_006708 // GLO1 // glyoxalase I // 6p21.3-p21.1 // 2739 /// ENST00000373365 // GLO1 /	GLO1	NM_006708	0.00021169	1.22617	1.22617	0 Gy * 1 Day up vs 2 Gy * 1 Day	1.12865	1.33212
NM_001003810 // HNRNPD // heterogeneous nuclear ribonucleoprotein D // 4q21 // 3184 ///	HNRNPD	NM_001003810	0.000267854	1.22576	1.22576	0 Gy * 1 Day up vs 2 Gy * 1 Day	1.1257	1.33471
NM_003875 // GMPS // guanine monophosphate synthase // 3q24 // 8833 /// XM_011513263 //	GMPS	NM_003875	0.000329722	1.22573	1.22573	0 Gy * 1 Day up vs 2 Gy * 1 Day	1.12318	1.33764
NM_020210 // SEMA4B // sema domain, immunoglobulin domain (Ig), transmembrane domain (T	SEMA4B	NM_020210	0.000264663	1.22395	1.22395	0 Gy * 1 Day up vs 2 Gy * 1 Day	1.12487	1.33175
NM_001185075 // FMR1 // fragile X mental retardation 1 // Xq27.3 // 2332 /// NM_0011850	FMR1	NM_001185075	0.00138607	1.22113	1.22113	0 Gy * 1 Day up vs 2 Gy * 1 Day	1.10087	1.35453
NM_006329 // FBLN5 // fibulin 5 // 14q32.1 // 10516 /// XM_005267267 // FBLN5 // fibuli	FBLN5	NM_006329	0.00104834	1.22069	1.22069	0 Gy * 1 Day up vs 2 Gy * 1 Day	1.10501	1.34847
NM_001293212 // TUBB // tubulin, beta class I // 6p21.33 // 203068 /// NM_001293213 //	TUBB	NM_001293212	2.40094e-008	1.22035	1.22035	0 Gy * 1 Day up vs 2 Gy * 1 Day	1.18266	1.25924
NM_001300913 // C11orf24 // chromosome 11 open reading frame 24 // 11q13 // 53838 /// N	C11orf24	NM_001300913	0.000178916	1.21989	1.21989	0 Gy * 1 Day up vs 2 Gy * 1 Day	1.12705	1.32038
NM_001024688 // NBN // nibrin // 8q21 // 4683 /// NM_002485 // NBN // nibrin // 8q21 //	NBN	NM_001024688	0.00121911	1.21806	1.21806	0 Gy * 1 Day up vs 2 Gy * 1 Day	1.10154	1.3469
NM_014167 // CCDC59 // coiled-coil domain containing 59 // 12q21.31 // 29080 /// NR_033	CCDC59	NM_014167	0.000892295	1.21804	1.21804	0 Gy * 1 Day up vs 2 Gy * 1 Day	1.10617	1.34123
NM_175733 // SYT9 // synaptotagmin IX // 11p15.4 // 143425 /// XM_005252795 // SYT9 //	SYT9	NM_175733	0.000881783	1.21706	1.21706	0 Gy * 1 Day up vs 2 Gy * 1 Day	1.10588	1.33942
NM_001079539 // XBP1 // X-box binding protein 1 // 22q12.1|22q12 // 7494 /// NM_005080	XBP1	NM_001079539	1.84606e-005	1.21672	1.21672	0 Gy * 1 Day up vs 2 Gy * 1 Day	1.14551	1.29235
---		---	5.63889e-008	1.21652	1.21652	0 Gy * 1 Day up vs 2 Gy * 1 Day	1.17643	1.25798
NM_001007027 // ALG8 // ALG8, alpha-1,3-glucosyltransferase // 11q14.1 // 79053 /// NM_	ALG8	NM_001007027	0.000637991	1.21577	1.21577	0 Gy * 1 Day up vs 2 Gy * 1 Day	1.10972	1.33194
NM_018509 // LRRC59 // leucine rich repeat containing 59 // 17q21.33 // 55379 /// ENST0	LRRC59	NM_018509	1.22004e-006	1.21553	1.21553	0 Gy * 1 Day up vs 2 Gy * 1 Day	1.16184	1.27171
---		---	0.00013008	1.21547	1.21547	0 Gy * 1 Day up vs 2 Gy * 1 Day	1.12786	1.30989
---		---	0.00013008	1.21547	1.21547	0 Gy * 1 Day up vs 2 Gy * 1 Day	1.12786	1.30989
---		---	0.00013008	1.21547	1.21547	0 Gy * 1 Day up vs 2 Gy * 1 Day	1.12786	1.30989
---		---	0.00013008	1.21547	1.21547	0 Gy * 1 Day up vs 2 Gy * 1 Day	1.12786	1.30989
NM_001286789 // CBR1 // carbonyl reductase 1 // 21q22.13 // 873 /// NM_001757 // CBR1 /	CBR1	NM_001286789	8.19932e-005	1.21536	1.21536	0 Gy * 1 Day up vs 2 Gy * 1 Day	1.13224	1.30459
NR_030754 // MIR622 // microRNA 622 // 13q31.3 // 693207 /// ENST00000385123 // MIR622	MIR622	NR_030754	0.000978863	1.21536	1.21536	0 Gy * 1 Day up vs 2 Gy * 1 Day	1.10359	1.33845
---		---	1.77413e-008	1.21487	1.21487	0 Gy * 1 Day up vs 2 Gy * 1 Day	1.17921	1.2516
---		---	1.77413e-008	1.21487	1.21487	0 Gy * 1 Day up vs 2 Gy * 1 Day	1.17921	1.2516
---		---	1.77413e-008	1.21487	1.21487	0 Gy * 1 Day up vs 2 Gy * 1 Day	1.17921	1.2516
---		---	1.77413e-008	1.21487	1.21487	0 Gy * 1 Day up vs 2 Gy * 1 Day	1.17921	1.2516
---		---	1.77413e-008	1.21487	1.21487	0 Gy * 1 Day up vs 2 Gy * 1 Day	1.17921	1.2516
---		---	1.77413e-008	1.21487	1.21487	0 Gy * 1 Day up vs 2 Gy * 1 Day	1.17921	1.2516
NM_003680 // YARS // tyrosyl-tRNA synthetase // 1p35.1 // 8565 /// XM_011542347 // YARS	YARS	NM_003680	0.000194968	1.2147	1.2147	0 Gy * 1 Day up vs 2 Gy * 1 Day	1.12325	1.31358
NM_013355 // PKN3 // protein kinase N3 // 9q34.11 // 29941 /// XM_005251946 // PKN3 //	PKN3	NM_013355	9.29983e-005	1.21413	1.21413	0 Gy * 1 Day up vs 2 Gy * 1 Day	1.13033	1.30414
NM_001177663 // RIF1 // replication timing regulatory factor 1 // 2q23.3 // 55183 /// N	RIF1	NM_001177663	0.00130768	1.21357	1.21357	0 Gy * 1 Day up vs 2 Gy * 1 Day	1.09848	1.34072
NM_006579 // EBP // emopamil binding protein (sterol isomerase) // Xp11.23-p11.22 // 10	EBP	NM_006579	0.00110404	1.21327	1.21327	0 Gy * 1 Day up vs 2 Gy * 1 Day	1.10089	1.33713
NM_002271 // IPO5 // importin 5 // 13q32.2 // 3843 /// XM_005254052 // IPO5 // importin	IPO5	NM_002271	0.000104304	1.2128	1.2128	0 Gy * 1 Day up vs 2 Gy * 1 Day	1.12847	1.30344
NM_001199427 // TRAF3 // TNF receptor-associated factor 3 // 14q32.32 // 7187 /// NM_00	TRAF3	NM_001199427	0.000634443	1.2116	1.2116	0 Gy * 1 Day up vs 2 Gy * 1 Day	1.10777	1.32517
NM_001289861 // PER3 // period circadian clock 3 // 1p36.23 // 8863 /// NM_001289862 //	PER3	NM_001289861	0.000704678	1.21112	1.21112	0 Gy * 1 Day up vs 2 Gy * 1 Day	1.10615	1.32604
NM_003400 // XPO1 // exportin 1 // 2p15 // 7514 /// XM_005264544 // XPO1 // exportin 1	XPO1	NM_003400	0.00131678	1.21078	1.21078	0 Gy * 1 Day up vs 2 Gy * 1 Day	1.09715	1.33618
NM_006834 // RAB32 // RAB32, member RAS oncogene family // 6q24.3 // 10981 /// ENST0000	RAB32	NM_006834	0.000684383	1.20878	1.20878	0 Gy * 1 Day up vs 2 Gy * 1 Day	1.10541	1.32183
NM_024329 // EFHD2 // EF-hand domain family member D2 // 1p36.21 // 79180 /// XM_005246	EFHD2	NM_024329	0.000115835	1.20767	1.20767	0 Gy * 1 Day up vs 2 Gy * 1 Day	1.1245	1.297
NM_024782 // NHEJ1 // nonhomologous end-joining factor 1 // 2q35 // 79840 /// ENST00000	NHEJ1	NM_024782	0.000270131	1.20698	1.20698	0 Gy * 1 Day up vs 2 Gy * 1 Day	1.11554	1.30591
NM_001282205 // SIGMAR1 // sigma non-opioid intracellular receptor 1 // 9p13.3 // 10280	SIGMAR1	NM_001282205	0.000712131	1.20683	1.20683	0 Gy * 1 Day up vs 2 Gy * 1 Day	1.10395	1.3193
NM_031485 // GRWD1 // glutamate-rich WD repeat containing 1 // 19q13.33 // 83743 /// EN	GRWD1	NM_031485	0.000350879	1.20679	1.20679	0 Gy * 1 Day up vs 2 Gy * 1 Day	1.11254	1.30902
NM_001142547 // RPUSD3 // RNA pseudouridylate synthase domain containing 3 // 3p25.3 //	RPUSD3	NM_001142547	0.000460207	1.20647	1.20647	0 Gy * 1 Day up vs 2 Gy * 1 Day	1.10922	1.31225
NM_000136 // FANCC // Fanconi anemia complementation group C // 9q22.3 // 2176 /// NM_0	FANCC	NM_000136	0.000631086	1.20561	1.20561	0 Gy * 1 Day up vs 2 Gy * 1 Day	1.10491	1.31548
NM_002161 // IARS // isoleucyl-tRNA synthetase // 9q21 // 3376 /// NM_013417 // IARS //	IARS	NM_002161	1.17616e-005	1.20549	1.20549	0 Gy * 1 Day up vs 2 Gy * 1 Day	1.14129	1.2733
NM_001184700 // UGDH // UDP-glucose 6-dehydrogenase // 4p15.1 // 7358 /// NM_001184701	UGDH	NM_001184700	2.65048e-005	1.205	1.205	0 Gy * 1 Day up vs 2 Gy * 1 Day	1.13524	1.27906
NM_001271783 // FAR2 // fatty acyl-CoA reductase 2 // 12p11.22 // 55711 /// NM_00127178	FAR2	NM_001271783	2.87598e-006	1.20485	1.20485	0 Gy * 1 Day up vs 2 Gy * 1 Day	1.14944	1.26292
---		---	0.000545531	1.20465	1.20465	0 Gy * 1 Day up vs 2 Gy * 1 Day	1.10624	1.31181
---		---	0.000545531	1.20465	1.20465	0 Gy * 1 Day up vs 2 Gy * 1 Day	1.10624	1.31181
---		---	0.000545531	1.20465	1.20465	0 Gy * 1 Day up vs 2 Gy * 1 Day	1.10624	1.31181
---		---	0.000545531	1.20465	1.20465	0 Gy * 1 Day up vs 2 Gy * 1 Day	1.10624	1.31181
NM_001001665 // CYP27C1 // cytochrome P450, family 27, subfamily C, polypeptide 1 // 2q	CYP27C1	NM_001001665	0.000576792	1.20366	1.20366	0 Gy * 1 Day up vs 2 Gy * 1 Day	1.10507	1.31105
NM_152540 // SCFD2 // sec1 family domain containing 2 // 4q12 // 152579 /// XM_01153437	SCFD2	NM_152540	1.95783e-005	1.2034	1.2034	0 Gy * 1 Day up vs 2 Gy * 1 Day	1.1364	1.27435
NM_014503 // UTP20 // UTP20 small subunit (SSU) processome component // 12q23 // 27340	UTP20	NM_014503	0.000556292	1.20319	1.20319	0 Gy * 1 Day up vs 2 Gy * 1 Day	1.10528	1.30977
NM_001042533 // MINA // MYC induced nuclear antigen // 3q11.2 // 84864 /// NM_001261829	MINA	NM_001042533	0.00101723	1.20207	1.20207	0 Gy * 1 Day up vs 2 Gy * 1 Day	1.09695	1.31726
NM_001278209 // NUP153 // nucleoporin 153kDa // 6p22.3 // 9972 /// NM_001278210 // NUP1	NUP153	NM_001278209	0.00105331	1.20146	1.20146	0 Gy * 1 Day up vs 2 Gy * 1 Day	1.09619	1.31683
NM_003091 // SNRPB // small nuclear ribonucleoprotein polypeptides B and B1 // 20p13 //	SNRPB	NM_003091	2.83476e-005	1.20137	1.20137	0 Gy * 1 Day up vs 2 Gy * 1 Day	1.13241	1.27453
NM_001302643 // SLC17A9 // solute carrier family 17 (vesicular nucleotide transporter),	SLC17A9	NM_001302643	0.000277971	1.20079	1.20079	0 Gy * 1 Day up vs 2 Gy * 1 Day	1.11191	1.29677
---		---	0.0010468	0.833194	-1.2002	0 Gy * 1 Day down vs 2 Gy * 1 Day	-1.31466	-1.0957
NM_006336 // ZER1 // zyg-11 related, cell cycle regulator // 9q34.11 // 10444 /// XM_00	ZER1	NM_006336	0.000418548	0.832007	-1.20191	0 Gy * 1 Day down vs 2 Gy * 1 Day	-1.30379	-1.108
NM_003620 // PPM1D // protein phosphatase, Mg2+/Mn2+ dependent, 1D // 17q23.2 // 8493 /	PPM1D	NM_003620	0.000364191	0.831487	-1.20267	0 Gy * 1 Day down vs 2 Gy * 1 Day	-1.30311	-1.10996
---		---	0.000745832	0.83109	-1.20324	0 Gy * 1 Day down vs 2 Gy * 1 Day	-1.31422	-1.10163
NM_001080479 // ARHGEF28 // Rho guanine nucleotide exchange factor 28 // 5q13.2 // 6428	ARHGEF28	NM_001080479	3.70381e-005	0.830294	-1.20439	0 Gy * 1 Day down vs 2 Gy * 1 Day	-1.28108	-1.1323
NM_001554 // CYR61 // cysteine-rich, angiogenic inducer, 61 // 1p22.3 // 3491 /// ENST0	CYR61	NM_001554	0.000406486	0.829513	-1.20553	0 Gy * 1 Day down vs 2 Gy * 1 Day	-1.30905	-1.11019
NM_001220488 // CDH13 // cadherin 13 // 16q23.3 // 1012 /// NM_001220489 // CDH13 // ca	CDH13	NM_001220488	5.98298e-005	0.82852	-1.20697	0 Gy * 1 Day down vs 2 Gy * 1 Day	-1.2892	-1.12999
NM_020815 // PCDH10 // protocadherin 10 // 4q28.3 // 57575 /// NM_032961 // PCDH10 // p	PCDH10	NM_020815	0.000121501	0.82763	-1.20827	0 Gy * 1 Day down vs 2 Gy * 1 Day	-1.29841	-1.12439
NM_001159995 // NRG1 // neuregulin 1 // 8p12 // 3084 /// NM_001159996 // NRG1 // neureg	NRG1	NM_001159995	0.00123351	0.82647	-1.20997	0 Gy * 1 Day down vs 2 Gy * 1 Day	-1.33363	-1.09777
NM_014909 // VASH1 // vasohibin 1 // 14q24.3 // 22846 /// XM_006720080 // VASH1 // vaso	VASH1	NM_014909	0.000955397	0.825237	-1.21177	0 Gy * 1 Day down vs 2 Gy * 1 Day	-1.33213	-1.10229
NM_001046 // SLC12A2 // solute carrier family 12 (sodium/potassium/chloride transporter	SLC12A2	NM_001046	0.000682169	0.824873	-1.21231	0 Gy * 1 Day down vs 2 Gy * 1 Day	-1.32745	-1.10716
NM_000109 // DMD // dystrophin // Xp21.2 // 1756 /// NM_004006 // DMD // dystrophin //	DMD	NM_000109	0.000169885	0.824695	-1.21257	0 Gy * 1 Day down vs 2 Gy * 1 Day	-1.30869	-1.12351
NM_002292 // LAMB2 // laminin, beta 2 (laminin S) // 3p21 // 3913 /// XM_005265127 // L	LAMB2	NM_002292	2.70118e-005	0.824486	-1.21288	0 Gy * 1 Day down vs 2 Gy * 1 Day	-1.29027	-1.14013
NM_001300899 // MYO6 // myosin VI // 6q13 // 4646 /// NM_004999 // MYO6 // myosin VI //	MYO6	NM_001300899	0.000142074	0.823777	-1.21392	0 Gy * 1 Day down vs 2 Gy * 1 Day	-1.3086	-1.12609
NM_004073 // PLK3 // polo-like kinase 3 // 1p34.1 // 1263 /// XR_246234 // PLK3 // polo	PLK3	NM_004073	0.000218845	0.821672	-1.21703	0 Gy * 1 Day down vs 2 Gy * 1 Day	-1.3186	-1.12329
NM_153690 // FAM43A // family with sequence similarity 43, member A // 3q29 // 131583 /	FAM43A	NM_153690	5.25551e-005	0.821346	-1.21751	0 Gy * 1 Day down vs 2 Gy * 1 Day	-1.30311	-1.13754
NM_004060 // CCNG1 // cyclin G1 // 5q32-q34 // 900 /// NM_199246 // CCNG1 // cyclin G1	CCNG1	NM_004060	4.1723e-006	0.820364	-1.21897	0 Gy * 1 Day down vs 2 Gy * 1 Day	-1.28401	-1.15722
ENST00000287042 // KCNS2 // potassium voltage-gated channel, modifier subfamily S, memb	KCNS2	ENST00000287042	0.00136809	0.818789	-1.22132	0 Gy * 1 Day down vs 2 Gy * 1 Day	-1.35458	-1.10116
NM_001018088 // VPS13C // vacuolar protein sorting 13 homolog C (S. cerevisiae) // 15q2	VPS13C	NM_001018088	0.000658112	0.818724	-1.22141	0 Gy * 1 Day down vs 2 Gy * 1 Day	-1.34154	-1.11204
NM_012090 // MACF1 // microtubule-actin crosslinking factor 1 // 1p32-p31 // 23499 ///	MACF1	NM_012090	0.00105749	0.817964	-1.22255	0 Gy * 1 Day down vs 2 Gy * 1 Day	-1.35172	-1.10572
NM_001271751 // CALCRL // calcitonin receptor like receptor // 2q32.1 // 10203 /// NM_0	CALCRL	NM_001271751	1.64536e-005	0.817847	-1.22272	0 Gy * 1 Day down vs 2 Gy * 1 Day	-1.2997	-1.15031
NM_001304840 // HECW2 // HECT, C2 and WW domain containing E3 ubiquitin protein ligase	HECW2	NM_001304840	0.000123477	0.816635	-1.22454	0 Gy * 1 Day down vs 2 Gy * 1 Day	-1.32279	-1.13358
NM_012293 // PXDN // peroxidasin // 2p25 // 7837 /// XM_005264707 // PXDN // peroxidasi	PXDN	NM_012293	5.1584e-005	0.816441	-1.22483	0 Gy * 1 Day down vs 2 Gy * 1 Day	-1.31346	-1.14218
NM_001304536 // EPHA4 // EPH receptor A4 // 2q36.1 // 2043 /// NM_001304537 // EPHA4 //	EPHA4	NM_001304536	0.000448197	0.816124	-1.2253	0 Gy * 1 Day down vs 2 Gy * 1 Day	-1.3416	-1.11909
NM_001314042 // KDM5B // lysine (K)-specific demethylase 5B // 1q32.1 // 10765 /// NM_0	KDM5B	NM_001314042	0.000182361	0.815333	-1.22649	0 Gy * 1 Day down vs 2 Gy * 1 Day	-1.33063	-1.13051
NM_001130082 // PLXNB1 // plexin B1 // 3p21.31 // 5364 /// NM_002673 // PLXNB1 // plexi	PLXNB1	NM_001130082	0.000108874	0.815292	-1.22655	0 Gy * 1 Day down vs 2 Gy * 1 Day	-1.32429	-1.13603
NM_152288 // ORAI3 // ORAI calcium release-activated calcium modulator 3 // 16p11.2 //	ORAI3	NM_152288	4.25963e-006	0.814733	-1.2274	0 Gy * 1 Day down vs 2 Gy * 1 Day	-1.29538	-1.16298
NM_002203 // ITGA2 // integrin, alpha 2 (CD49B, alpha 2 subunit of VLA-2 receptor) // 5	ITGA2	NM_002203	1.48924e-005	0.814163	-1.22825	0 Gy * 1 Day down vs 2 Gy * 1 Day	-1.30649	-1.1547
NM_005045 // RELN // reelin // 7q22 // 5649 /// NM_173054 // RELN // reelin // 7q22 //	RELN	NM_005045	0.000497898	0.81381	-1.22879	0 Gy * 1 Day down vs 2 Gy * 1 Day	-1.34881	-1.11945
NM_001153 // ANXA4 // annexin A4 // 2p13 // 307 /// XM_011532805 // ANXA4 // annexin A4	ANXA4	NM_001153	0.000441765	0.813778	-1.22884	0 Gy * 1 Day down vs 2 Gy * 1 Day	-1.34697	-1.12106
---		---	4.74183e-005	0.813715	-1.22893	0 Gy * 1 Day down vs 2 Gy * 1 Day	-1.31849	-1.14545
NR_027440 // LOC100272217 // uncharacterized LOC100272217 // --- // 100272217 /// uc011	LOC100272217	NR_027440	0.001275	0.812914	-1.23014	0 Gy * 1 Day down vs 2 Gy * 1 Day	-1.36803	-1.10615
NM_014737 // RASSF2 // Ras association (RalGDS/AF-6) domain family member 2 // 20p13 //	RASSF2	NM_014737	5.66119e-005	0.812841	-1.23025	0 Gy * 1 Day down vs 2 Gy * 1 Day	-1.32229	-1.14462
NM_000208 // INSR // insulin receptor // 19p13.3-p13.2 // 3643 /// NM_001079817 // INSR	INSR	NM_000208	0.000381013	0.810579	-1.23369	0 Gy * 1 Day down vs 2 Gy * 1 Day	-1.3523	-1.12547
NM_001345 // DGKA // diacylglycerol kinase alpha // 12q13.3 // 1606 /// NM_201444 // DG	DGKA	NM_001345	0.00121143	0.810157	-1.23433	0 Gy * 1 Day down vs 2 Gy * 1 Day	-1.37403	-1.10883
NM_004823 // KCNK6 // potassium channel, two pore domain subfamily K, member 6 // 19q13	KCNK6	NM_004823	0.000725159	0.80943	-1.23544	0 Gy * 1 Day down vs 2 Gy * 1 Day	-1.36598	-1.11737
NM_018161 // NADSYN1 // NAD synthetase 1 // 11q13.4 // 55191 /// ENST00000319023 // NAD	NADSYN1	NM_018161	4.43269e-005	0.809295	-1.23564	0 Gy * 1 Day down vs 2 Gy * 1 Day	-1.32744	-1.1502
OTTHUMT00000101952 // RBMY2AP // RNA binding motif protein, Y-linked, family 2, member	RBMY2AP	OTTHUMT00000101952	0.000713201	0.80905	-1.23602	0 Gy * 1 Day down vs 2 Gy * 1 Day	-1.36662	-1.11789
OTTHUMT00000101952 // RBMY2AP // RNA binding motif protein, Y-linked, family 2, member	RBMY2AP	OTTHUMT00000101952	0.000713201	0.80905	-1.23602	0 Gy * 1 Day down vs 2 Gy * 1 Day	-1.36662	-1.11789
OTTHUMT00000101952 // RBMY2AP // RNA binding motif protein, Y-linked, family 2, member	RBMY2AP	OTTHUMT00000101952	0.000713201	0.80905	-1.23602	0 Gy * 1 Day down vs 2 Gy * 1 Day	-1.36662	-1.11789
NM_001277233 // TM7SF2 // transmembrane 7 superfamily member 2 // 11q13 // 7108 /// NM_	TM7SF2	NM_001277233	6.30791e-005	0.807796	-1.23794	0 Gy * 1 Day down vs 2 Gy * 1 Day	-1.33466	-1.14822
NM_001184723 // TM4SF18 // transmembrane 4 L six family member 18 // 3q25.1 // 116441 /	TM4SF18	NM_001184723	0.000578693	0.807387	-1.23856	0 Gy * 1 Day down vs 2 Gy * 1 Day	-1.36702	-1.12218
NM_001306084 // CFAP54 // cilia and flagella associated 54 // 12q23.1 // 144535 /// XM_	CFAP54	NM_001306084	0.00126679	0.804737	-1.24264	0 Gy * 1 Day down vs 2 Gy * 1 Day	-1.38898	-1.11172
NM_001184906 // FBXL20 // F-box and leucine-rich repeat protein 20 // 17q12 // 84961 //	FBXL20	NM_001184906	0.000329476	0.803414	-1.24469	0 Gy * 1 Day down vs 2 Gy * 1 Day	-1.3673	-1.13307
NM_001039538 // MAP2 // microtubule associated protein 2 // 2q34-q35 // 4133 /// NM_002	MAP2	NM_001039538	5.57471e-005	0.801155	-1.2482	0 Gy * 1 Day down vs 2 Gy * 1 Day	-1.34817	-1.15564
NM_014239 // EIF2B2 // eukaryotic translation initiation factor 2B, subunit 2 beta, 39k	EIF2B2	NM_014239	7.19034e-006	0.800888	-1.24861	0 Gy * 1 Day down vs 2 Gy * 1 Day	-1.32809	-1.17389
NM_013231 // FLRT2 // fibronectin leucine rich transmembrane protein 2 // 14q24-q32 //	FLRT2	NM_013231	0.00016249	0.800675	-1.24895	0 Gy * 1 Day down vs 2 Gy * 1 Day	-1.36317	-1.14429
NM_001142749 // KIAA1324L // KIAA1324-like // 7q21.12 // 222223 /// NM_001291990 // KIA	KIAA1324L	NM_001142749	0.000163717	0.800514	-1.2492	0 Gy * 1 Day down vs 2 Gy * 1 Day	-1.36366	-1.14434
NM_021229 // NTN4 // netrin 4 // 12q22 // 59277 /// XM_011538629 // NTN4 // netrin 4 //	NTN4	NM_021229	0.000309342	0.800305	-1.24952	0 Gy * 1 Day down vs 2 Gy * 1 Day	-1.37387	-1.13643
NM_001199054 // CDIP1 // cell death-inducing p53 target 1 // 16p13.3 // 29965 /// NM_00	CDIP1	NM_001199054	0.000288528	0.800158	-1.24975	0 Gy * 1 Day down vs 2 Gy * 1 Day	-1.3731	-1.13748
NM_002230 // JUP // junction plakoglobin // 17q21 // 3728 /// NM_021991 // JUP // junct	JUP	NM_002230	0.000317784	0.798552	-1.25227	0 Gy * 1 Day down vs 2 Gy * 1 Day	-1.37861	-1.1375
NM_006763 // BTG2 // BTG family, member 2 // 1q32 // 7832 /// ENST00000290551 // BTG2 /	BTG2	NM_006763	7.41958e-005	0.798498	-1.25235	0 Gy * 1 Day down vs 2 Gy * 1 Day	-1.35774	-1.15514
NM_003841 // TNFRSF10C // tumor necrosis factor receptor superfamily, member 10c, decoy	TNFRSF10C	NM_003841	0.000322209	0.796415	-1.25563	0 Gy * 1 Day down vs 2 Gy * 1 Day	-1.38413	-1.13905
NM_001244889 // UNC5B // unc-5 netrin receptor B // 10q22.1 // 219699 /// NM_170744 //	UNC5B	NM_001244889	0.000230218	0.79599	-1.2563	0 Gy * 1 Day down vs 2 Gy * 1 Day	-1.37969	-1.14394
NM_001145909 // TANC1 // tetratricopeptide repeat, ankyrin repeat and coiled-coil conta	TANC1	NM_001145909	0.000900916	0.795436	-1.25717	0 Gy * 1 Day down vs 2 Gy * 1 Day	-1.40607	-1.12404
NM_006355 // TRIM38 // tripartite motif containing 38 // 6p21.3 // 10475 /// XM_0052487	TRIM38	NM_006355	0.000467865	0.794481	-1.25868	0 Gy * 1 Day down vs 2 Gy * 1 Day	-1.39557	-1.13523
NM_001670 // ARVCF // armadillo repeat gene deleted in velocardiofacial syndrome // 22q	ARVCF	NM_001670	0.000229094	0.794455	-1.25872	0 Gy * 1 Day down vs 2 Gy * 1 Day	-1.38337	-1.14531
NM_000585 // IL15 // interleukin 15 // 4q31 // 3600 /// NM_172175 // IL15 // interleuki	IL15	NM_000585	0.000274424	0.79422	-1.2591	0 Gy * 1 Day down vs 2 Gy * 1 Day	-1.38689	-1.14308
NM_020812 // DOCK6 // dedicator of cytokinesis 6 // 19p13.2 // 57572 /// XM_005260000 /	DOCK6	NM_020812	0.000387243	0.793987	-1.25947	0 Gy * 1 Day down vs 2 Gy * 1 Day	-1.39339	-1.13842
---		---	0.0013367	0.793941	-1.25954	0 Gy * 1 Day down vs 2 Gy * 1 Day	-1.41891	-1.11807
---		---	0.0013367	0.793941	-1.25954	0 Gy * 1 Day down vs 2 Gy * 1 Day	-1.41891	-1.11807
NM_001191 // BCL2L1 // BCL2-like 1 // 20q11.21 // 598 /// NM_138578 // BCL2L1 // BCL2-l	BCL2L1	NM_001191	4.03984e-005	0.792947	-1.26112	0 Gy * 1 Day down vs 2 Gy * 1 Day	-1.36309	-1.16678
NM_025179 // PLXNA2 // plexin A2 // 1q32.2 // 5362 /// XM_005273164 // PLXNA2 // plexin	PLXNA2	NM_025179	0.000590135	0.792228	-1.26226	0 Gy * 1 Day down vs 2 Gy * 1 Day	-1.40579	-1.13339
NM_001130455 // DYSF // dysferlin // 2p13.3 // 8291 /// NM_001130976 // DYSF // dysferl	DYSF	NM_001130455	0.0010777	0.791636	-1.26321	0 Gy * 1 Day down vs 2 Gy * 1 Day	-1.42013	-1.12362
NM_007124 // UTRN // utrophin // 6q24 // 7402 /// XM_005267127 // UTRN // utrophin // 6	UTRN	NM_007124	6.28021e-008	0.791288	-1.26376	0 Gy * 1 Day down vs 2 Gy * 1 Day	-1.31592	-1.21367
NR_034005 // LINC00891 // long intergenic non-protein coding RNA 891 // Xq13.1 // 44150	LINC00891	NR_034005	0.000465042	0.79049	-1.26504	0 Gy * 1 Day down vs 2 Gy * 1 Day	-1.40567	-1.13847
NM_002608 // PDGFB // platelet-derived growth factor beta polypeptide // 22q13.1 // 515	PDGFB	NM_002608	0.000436381	0.788831	-1.2677	0 Gy * 1 Day down vs 2 Gy * 1 Day	-1.40874	-1.14078
NM_000201 // ICAM1 // intercellular adhesion molecule 1 // 19p13.3-p13.2 // 3383 /// EN	ICAM1	NM_000201	1.72449e-006	0.788775	-1.26779	0 Gy * 1 Day down vs 2 Gy * 1 Day	-1.34199	-1.19769
---		---	0.00103953	0.78831	-1.26854	0 Gy * 1 Day down vs 2 Gy * 1 Day	-1.4283	-1.12665
NM_001024807 // APLP1 // amyloid beta (A4) precursor-like protein 1 // 19q13.1 // 333 /	APLP1	NM_001024807	3.77982e-005	0.787875	-1.26924	0 Gy * 1 Day down vs 2 Gy * 1 Day	-1.374	-1.17246
NM_001015053 // HDAC5 // histone deacetylase 5 // 17q21 // 10014 /// NM_005474 // HDAC5	HDAC5	NM_001015053	0.000150453	0.787124	-1.27045	0 Gy * 1 Day down vs 2 Gy * 1 Day	-1.39478	-1.1572
NM_001168393 // CREBRF // CREB3 regulatory factor // 5q35.1 // 153222 /// NM_001168394	CREBRF	NM_001168393	0.000378146	0.785715	-1.27273	0 Gy * 1 Day down vs 2 Gy * 1 Day	-1.41409	-1.1455
XM_005253817 // LOC101929469 // uncharacterized protein ENSP00000372125 // --- // 10192	LOC101929469	XM_005253817	0.000355758	0.785012	-1.27387	0 Gy * 1 Day down vs 2 Gy * 1 Day	-1.41476	-1.147
NR_002819 // MALAT1 // metastasis associated lung adenocarcinoma transcript 1 (non-prot	MALAT1	NR_002819	2.38172e-005	0.784202	-1.27518	0 Gy * 1 Day down vs 2 Gy * 1 Day	-1.37703	-1.18087
XR_916271 // LOC105370792 // uncharacterized LOC105370792 // --- // 105370792 /// XR_93	LOC105370792	XR_916271	0.000583988	0.783915	-1.27565	0 Gy * 1 Day down vs 2 Gy * 1 Day	-1.42743	-1.14001
---		---	0.000973317	0.783241	-1.27675	0 Gy * 1 Day down vs 2 Gy * 1 Day	-1.4406	-1.13152
XM_011543882 // GOLGA6L22 // golgin A6 family-like 22 // 15q11.2 // 440243 /// ENST0000	GOLGA6L22	XM_011543882	0.00134657	0.782151	-1.27852	0 Gy * 1 Day down vs 2 Gy * 1 Day	-1.45165	-1.12605
NM_001281734 // ZFYVE1 // zinc finger, FYVE domain containing 1 // 14q24.2 // 53349 ///	ZFYVE1	NM_001281734	4.01825e-005	0.780821	-1.2807	0 Gy * 1 Day down vs 2 Gy * 1 Day	-1.39136	-1.17885
NM_002133 // HMOX1 // heme oxygenase 1 // 22q13.1 // 3162 /// ENST00000216117 // HMOX1	HMOX1	NM_002133	0.000190984	0.779973	-1.2821	0 Gy * 1 Day down vs 2 Gy * 1 Day	-1.41658	-1.16038
NM_021202 // TP53INP2 // tumor protein p53 inducible nuclear protein 2 // 20q11.22 // 5	TP53INP2	NM_021202	0.000804935	0.778079	-1.28522	0 Gy * 1 Day down vs 2 Gy * 1 Day	-1.45036	-1.13888
NM_003047 // SLC9A1 // solute carrier family 9, subfamily A (NHE1, cation proton antipo	SLC9A1	NM_003047	8.27175e-005	0.777874	-1.28556	0 Gy * 1 Day down vs 2 Gy * 1 Day	-1.4085	-1.17334
XR_427860 // LOC102723922 // uncharacterized LOC102723922 // --- // 102723922 /// XR_43	LOC102723922	XR_427860	0.000935575	0.777156	-1.28674	0 Gy * 1 Day down vs 2 Gy * 1 Day	-1.45652	-1.13676
NM_015657 // ABCA12 // ATP binding cassette subfamily A member 12 // 2q34 // 26154 ///	ABCA12	NM_015657	6.55334e-007	0.776	-1.28866	0 Gy * 1 Day down vs 2 Gy * 1 Day	-1.36172	-1.21952
NM_001308238 // ANKRD29 // ankyrin repeat domain 29 // 18q11.2 // 147463 /// NM_173505	ANKRD29	NM_001308238	0.000576431	0.774792	-1.29067	0 Gy * 1 Day down vs 2 Gy * 1 Day	-1.45177	-1.14744
NM_004431 // EPHA2 // EPH receptor A2 // 1p36 // 1969 /// ENST00000358432 // EPHA2 // E	EPHA2	NM_004431	2.68989e-005	0.774357	-1.29139	0 Gy * 1 Day down vs 2 Gy * 1 Day	-1.40164	-1.18982
NM_006343 // MERTK // MER proto-oncogene, tyrosine kinase // 2q14.1 // 10461 /// XM_005	MERTK	NM_006343	1.77509e-005	0.773814	-1.2923	0 Gy * 1 Day down vs 2 Gy * 1 Day	-1.39783	-1.19474
NM_000107 // DDB2 // damage-specific DNA binding protein 2 // 11p11.2 // 1643 /// NM_00	DDB2	NM_000107	2.69668e-005	0.773439	-1.29293	0 Gy * 1 Day down vs 2 Gy * 1 Day	-1.40387	-1.19075
NM_001286431 // REV3L // REV3 like, DNA directed polymerase zeta catalytic subunit // 6	REV3L	NM_001286431	2.85982e-005	0.773014	-1.29364	0 Gy * 1 Day down vs 2 Gy * 1 Day	-1.40564	-1.19056
NM_014508 // APOBEC3C // apolipoprotein B mRNA editing enzyme, catalytic polypeptide-li	APOBEC3C	NM_014508	0.000501833	0.771257	-1.29658	0 Gy * 1 Day down vs 2 Gy * 1 Day	-1.45839	-1.15273
XR_430281 // LOC100505664 // uncharacterized LOC100505664 // --- // 100505664 /// XR_43	LOC100505664	XR_430281	0.000637093	0.770463	-1.29792	0 Gy * 1 Day down vs 2 Gy * 1 Day	-1.46602	-1.14909
NM_012093 // AK5 // adenylate kinase 5 // 1p31 // 26289 /// NM_174858 // AK5 // adenyla	AK5	NM_012093	0.0012556	0.769867	-1.29893	0 Gy * 1 Day down vs 2 Gy * 1 Day	-1.48498	-1.13618
NM_001284271 // ASCC3 // activating signal cointegrator 1 complex subunit 3 // 6q16 //	ASCC3	NM_001284271	1.59115e-006	0.769254	-1.29996	0 Gy * 1 Day down vs 2 Gy * 1 Day	-1.38363	-1.22135
NM_014840 // NUAK1 // NUAK family, SNF1-like kinase, 1 // 12q23.3 // 9891 /// ENST00000	NUAK1	NM_014840	1.47061e-005	0.766841	-1.30405	0 Gy * 1 Day down vs 2 Gy * 1 Day	-1.41214	-1.20424
---		---	0.000288516	0.76591	-1.30564	0 Gy * 1 Day down vs 2 Gy * 1 Day	-1.46124	-1.1666
NM_021194 // SLC30A1 // solute carrier family 30 (zinc transporter), member 1 // 1q32.3	SLC30A1	NM_021194	7.61891e-005	0.764917	-1.30733	0 Gy * 1 Day down vs 2 Gy * 1 Day	-1.43981	-1.18704
NM_017514 // PLXNA3 // plexin A3 // Xq28 // 55558 /// XM_005274705 // PLXNA3 // plexin	PLXNA3	NM_017514	0.000133437	0.76462	-1.30784	0 Gy * 1 Day down vs 2 Gy * 1 Day	-1.45002	-1.1796
NR_110081 // ZBTB46-AS1 // ZBTB46 antisense RNA 1 // --- // 101928604	ZBTB46-AS1	NR_110081	0.00127622	0.76405	-1.30881	0 Gy * 1 Day down vs 2 Gy * 1 Day	-1.50257	-1.14004
NR_036506 // PPIAP30 // peptidylprolyl isomerase A (cyclophilin A) pseudogene 30 // 10p	PPIAP30	NR_036506	5.2077e-005	0.763211	-1.31025	0 Gy * 1 Day down vs 2 Gy * 1 Day	-1.43823	-1.19367
NR_027115 // LINC01622 // long intergenic non-protein coding RNA 1622 // 6p25.3 // 2857	LINC01622	NR_027115	0.000418462	0.756567	-1.32176	0 Gy * 1 Day down vs 2 Gy * 1 Day	-1.49536	-1.16831
---		---	0.000721232	0.756433	-1.32199	0 Gy * 1 Day down vs 2 Gy * 1 Day	-1.50933	-1.15791
NM_006426 // DPYSL4 // dihydropyrimidinase-like 4 // 10q26 // 10570 /// XM_005252658 //	DPYSL4	NM_006426	0.000135525	0.755589	-1.32347	0 Gy * 1 Day down vs 2 Gy * 1 Day	-1.47436	-1.18802
XR_916232 // LOC105370778 // uncharacterized LOC105370778 // --- // 105370778 /// XR_93	LOC105370778	XR_916232	0.000812168	0.755345	-1.3239	0 Gy * 1 Day down vs 2 Gy * 1 Day	-1.51575	-1.15633
NM_018153 // ANTXR1 // anthrax toxin receptor 1 // 2p13.1 // 84168 /// NM_032208 // ANT	ANTXR1	NM_018153	0.000680142	0.75518	-1.32419	0 Gy * 1 Day down vs 2 Gy * 1 Day	-1.51146	-1.16011
XR_430421 // LOC102724679 // uncharacterized LOC102724679 // --- // 102724679 /// XR_43	LOC102724679	XR_430421	0.00037476	0.754382	-1.32559	0 Gy * 1 Day down vs 2 Gy * 1 Day	-1.49902	-1.17222
NM_001301738 // TMEM173 // transmembrane protein 173 // 5q31.2 // 340061 /// NM_198282	TMEM173	NM_001301738	3.79844e-007	0.754285	-1.32576	0 Gy * 1 Day down vs 2 Gy * 1 Day	-1.40505	-1.25095
---		---	8.06845e-005	0.752813	-1.32835	0 Gy * 1 Day down vs 2 Gy * 1 Day	-1.47239	-1.19841
NM_001136021 // NFATC2 // nuclear factor of activated T-cells, cytoplasmic, calcineurin	NFATC2	NM_001136021	0.00130086	0.752421	-1.32904	0 Gy * 1 Day down vs 2 Gy * 1 Day	-1.53845	-1.14814
NR_038909 // LRP4-AS1 // LRP4 antisense RNA 1 // --- // 100507401 /// ENST00000502049 /	LRP4-AS1	NR_038909	0.000435574	0.751937	-1.3299	0 Gy * 1 Day down vs 2 Gy * 1 Day	-1.50964	-1.17156
NM_000389 // CDKN1A // cyclin-dependent kinase inhibitor 1A (p21, Cip1) // 6p21.2 // 10	CDKN1A	NM_000389	2.70652e-005	0.751065	-1.33144	0 Gy * 1 Day down vs 2 Gy * 1 Day	-1.45941	-1.2147
NM_003869 // CES2 // carboxylesterase 2 // 16q22.1 // 8824 /// NM_198061 // CES2 // car	CES2	NM_003869	0.000632799	0.750358	-1.3327	0 Gy * 1 Day down vs 2 Gy * 1 Day	-1.52383	-1.16554
OTTHUMT00000410988 // TRAJ10 // T cell receptor alpha joining 10 // 14q11 // 28745 ///	TRAJ10	OTTHUMT00000410988	0.000224389	0.749734	-1.33381	0 Gy * 1 Day down vs 2 Gy * 1 Day	-1.50071	-1.18546
NM_031896 // CACNG7 // calcium channel, voltage-dependent, gamma subunit 7 // 19q13.4 /	CACNG7	NM_031896	0.000740602	0.748524	-1.33596	0 Gy * 1 Day down vs 2 Gy * 1 Day	-1.53365	-1.16376
NM_001164416 // H2BFM // H2B histone family, member M // Xq22.2 // 286436 /// XM_006724	H2BFM	NM_001164416	0.000392794	0.748299	-1.33636	0 Gy * 1 Day down vs 2 Gy * 1 Day	-1.5177	-1.1767
NM_001252226 // PLK2 // polo-like kinase 2 // 5q12.1-q13.2 // 10769 /// NM_006622 // PL	PLK2	NM_001252226	1.54011e-005	0.748249	-1.33645	0 Gy * 1 Day down vs 2 Gy * 1 Day	-1.45855	-1.22457
NR_001297 // PCDHGB8P // protocadherin gamma subfamily B, 8 pseudogene // 5q31 // 56120	PCDHGB8P	NR_001297	0.000809306	0.746026	-1.34044	0 Gy * 1 Day down vs 2 Gy * 1 Day	-1.5438	-1.16386
---		---	0.000925836	0.745822	-1.3408	0 Gy * 1 Day down vs 2 Gy * 1 Day	-1.54842	-1.16103
NM_033045 // KRT84 // keratin 84, type II // 12q13 // 3890 /// XM_011538335 // KRT84 //	KRT84	NM_033045	0.000620304	0.745638	-1.34113	0 Gy * 1 Day down vs 2 Gy * 1 Day	-1.53745	-1.16989
---		---	0.000942974	0.744338	-1.34348	0 Gy * 1 Day down vs 2 Gy * 1 Day	-1.55358	-1.16179
---		---	0.00059286	0.743179	-1.34557	0 Gy * 1 Day down vs 2 Gy * 1 Day	-1.54365	-1.17291
---		---	0.000136106	0.742835	-1.34619	0 Gy * 1 Day down vs 2 Gy * 1 Day	-1.50963	-1.20045
NM_001303040 // ITGA10 // integrin alpha 10 // 1q21 // 8515 /// NM_001303041 // ITGA10	ITGA10	NM_001303040	1.3517e-005	0.742502	-1.3468	0 Gy * 1 Day down vs 2 Gy * 1 Day	-1.47142	-1.23273
NR_104133 // ADAMTSL4-AS1 // ADAMTSL4 antisense RNA 1 // 1q21.2 // 574406 /// ENST00000	ADAMTSL4-AS1	NR_104133	0.0001658	0.742158	-1.34742	0 Gy * 1 Day down vs 2 Gy * 1 Day	-1.51568	-1.19784
NR_046407 // LINC00577 // long intergenic non-protein coding RNA 577 // 6q21 // 1001134	LINC00577	NR_046407	0.000811694	0.741368	-1.34886	0 Gy * 1 Day down vs 2 Gy * 1 Day	-1.55828	-1.16758
NM_001031700 // FAM198B // family with sequence similarity 198, member B // 4q32.1 // 5	FAM198B	NM_001031700	2.2268e-005	0.739783	-1.35175	0 Gy * 1 Day down vs 2 Gy * 1 Day	-1.48582	-1.22977
NM_001126105 // SLC7A7 // solute carrier family 7 (amino acid transporter light chain,	SLC7A7	NM_001126105	5.72143e-005	0.738848	-1.35346	0 Gy * 1 Day down vs 2 Gy * 1 Day	-1.50405	-1.21795
NR_030377 // MIR647 // microRNA 647 // 20q13.33 // 693232 /// XM_011528873 // UCKL1 //	MIR647	NR_030377	0.00133242	0.737665	-1.35563	0 Gy * 1 Day down vs 2 Gy * 1 Day	-1.58613	-1.15863
NM_182541 // TMEM31 // transmembrane protein 31 // Xq22.2 // 203562 /// ENST00000319560	TMEM31	NM_182541	0.00102426	0.737101	-1.35667	0 Gy * 1 Day down vs 2 Gy * 1 Day	-1.57907	-1.16559
---		---	0.00132511	0.736339	-1.35807	0 Gy * 1 Day down vs 2 Gy * 1 Day	-1.59026	-1.15978
NM_022470 // ZMAT3 // zinc finger, matrin-type 3 // 3q26.32 // 64393 /// NM_152240 // Z	ZMAT3	NM_022470	0.000935341	0.734188	-1.36205	0 Gy * 1 Day down vs 2 Gy * 1 Day	-1.58547	-1.17011
NM_001145123 // PPP1R17 // protein phosphatase 1, regulatory subunit 17 // 7p15 // 1084	PPP1R17	NM_001145123	0.00103801	0.733944	-1.3625	0 Gy * 1 Day down vs 2 Gy * 1 Day	-1.5897	-1.16777
NM_032648 // FAM167B // family with sequence similarity 167, member B // 1p35.1 // 8473	FAM167B	NM_032648	0.00124564	0.732086	-1.36596	0 Gy * 1 Day down vs 2 Gy * 1 Day	-1.60208	-1.16464
---		---	0.000496581	0.730425	-1.36907	0 Gy * 1 Day down vs 2 Gy * 1 Day	-1.57802	-1.18778
OTTHUMT00000445597 // PLEKHM1P // pleckstrin homology domain containing, family M (with	PLEKHM1P	OTTHUMT00000445597	0.00115245	0.728555	-1.37258	0 Gy * 1 Day down vs 2 Gy * 1 Day	-1.61103	-1.16942
NM_001025109 // CD34 // CD34 molecule // 1q32 // 947 /// NM_001773 // CD34 // CD34 mole	CD34	NM_001025109	0.00121627	0.728296	-1.37307	0 Gy * 1 Day down vs 2 Gy * 1 Day	-1.61383	-1.16823
---		---	0.000837623	0.723232	-1.38268	0 Gy * 1 Day down vs 2 Gy * 1 Day	-1.61762	-1.18187
---		---	0.000144279	0.722095	-1.38486	0 Gy * 1 Day down vs 2 Gy * 1 Day	-1.5714	-1.22046
NR_027113 // PHACTR2-AS1 // PHACTR2 antisense RNA 1 // 6q24.2 // 285740 /// NR_027114 /	PHACTR2-AS1	NR_027113	6.45093e-005	0.720975	-1.38701	0 Gy * 1 Day down vs 2 Gy * 1 Day	-1.55699	-1.23559
NR_026651 // DGCR10 // DiGeorge syndrome critical region gene 10 (non-protein coding) /	DGCR10	NR_026651	0.000312001	0.720687	-1.38757	0 Gy * 1 Day down vs 2 Gy * 1 Day	-1.59551	-1.20672
XR_921679 // LOC105373365 // uncharacterized LOC105373365 // --- // 105373365 /// XR_92	LOC105373365	XR_921679	0.000134903	0.720183	-1.38854	0 Gy * 1 Day down vs 2 Gy * 1 Day	-1.5756	-1.22368
NR_132742 // MIR34AHG // MIR34A host gene // --- // 106614088 /// EF592573 // MIR34AHG	MIR34AHG	NR_132742	0.000467483	0.718527	-1.39174	0 Gy * 1 Day down vs 2 Gy * 1 Day	-1.61424	-1.1999
XR_923273 // LOC101927801 // uncharacterized LOC101927801 // --- // 101927801 /// XR_92	LOC101927801	XR_923273	0.0004116	0.718306	-1.39216	0 Gy * 1 Day down vs 2 Gy * 1 Day	-1.6111	-1.20298
NM_017770 // ELOVL2 // ELOVL fatty acid elongase 2 // 6p24.2 // 54898 /// XM_011514716	ELOVL2	NM_017770	0.000336659	0.711848	-1.40479	0 Gy * 1 Day down vs 2 Gy * 1 Day	-1.62609	-1.21362
NM_001010887 // ACER2 // alkaline ceramidase 2 // 9p22.1 // 340485 /// XM_005251447 //	ACER2	NM_001010887	0.000689179	0.710596	-1.40727	0 Gy * 1 Day down vs 2 Gy * 1 Day	-1.65347	-1.19773
NM_001008540 // CXCR4 // chemokine (C-X-C motif) receptor 4 // 2q21 // 7852 /// NM_0034	CXCR4	NM_001008540	3.49249e-005	0.710551	-1.40736	0 Gy * 1 Day down vs 2 Gy * 1 Day	-1.57522	-1.25739
XR_942984 // LOC102723409 // uncharacterized LOC102723409 // --- // 102723409 /// XR_94	LOC102723409	XR_942984	0.000792527	0.710482	-1.40749	0 Gy * 1 Day down vs 2 Gy * 1 Day	-1.65887	-1.19421
NM_001190462 // C11orf97 // chromosome 11 open reading frame 97 // 11q21 // 643037	C11orf97	NM_001190462	0.000112168	0.710135	-1.40818	0 Gy * 1 Day down vs 2 Gy * 1 Day	-1.60201	-1.23781
NM_001004731 // OR5AU1 // olfactory receptor, family 5, subfamily AU, member 1 // 14q11	OR5AU1	NM_001004731	0.000580392	0.708497	-1.41144	0 Gy * 1 Day down vs 2 Gy * 1 Day	-1.65468	-1.20395
---		---	0.000293269	0.706897	-1.41463	0 Gy * 1 Day down vs 2 Gy * 1 Day	-1.63823	-1.22156
NM_001013732 // PTCHD4 // patched domain containing 4 // 6p12.3 // 442213 /// NM_207499	PTCHD4	NM_001013732	3.68698e-006	0.706592	-1.41524	0 Gy * 1 Day down vs 2 Gy * 1 Day	-1.54855	-1.29342
---		---	1.68149e-005	0.706193	-1.41604	0 Gy * 1 Day down vs 2 Gy * 1 Day	-1.57417	-1.2738
AK096012 // LOC729681 // uncharacterized LOC729681 // 6q27 // 729681	LOC729681	AK096012	0.000260669	0.706018	-1.41639	0 Gy * 1 Day down vs 2 Gy * 1 Day	-1.63764	-1.22504
NM_012401 // PLXNB2 // plexin B2 // 22q13.33 // 23654 /// XM_005261909 // PLXNB2 // ple	PLXNB2	NM_012401	6.37689e-006	0.704807	-1.41883	0 Gy * 1 Day down vs 2 Gy * 1 Day	-1.56179	-1.28895
NM_004628 // XPC // xeroderma pigmentosum, complementation group C // 3p25.1 // 7508 //	XPC	NM_004628	0.000175177	0.704099	-1.42025	0 Gy * 1 Day down vs 2 Gy * 1 Day	-1.63265	-1.23549
---		---	0.000256555	0.703904	-1.42065	0 Gy * 1 Day down vs 2 Gy * 1 Day	-1.64414	-1.22754
---		---	0.000945775	0.702622	-1.42324	0 Gy * 1 Day down vs 2 Gy * 1 Day	-1.69332	-1.19624
NM_153267 // MAMDC2 // MAM domain containing 2 // 9q21.12 // 256691 /// NR_125850 // MA	MAMDC2	NM_153267	4.0273e-005	0.698681	-1.43127	0 Gy * 1 Day down vs 2 Gy * 1 Day	-1.61396	-1.26926
---		---	0.00107565	0.697598	-1.43349	0 Gy * 1 Day down vs 2 Gy * 1 Day	-1.71693	-1.19684
NM_024637 // GAL3ST4 // galactose-3-O-sulfotransferase 4 // 7q22.1 // 79690 /// ENST000	GAL3ST4	NM_024637	0.000365122	0.695446	-1.43793	0 Gy * 1 Day down vs 2 Gy * 1 Day	-1.68392	-1.22787
---		---	0.000106723	0.693819	-1.4413	0 Gy * 1 Day down vs 2 Gy * 1 Day	-1.65278	-1.25688
NR_031674 // MIR1272 // microRNA 1272 // --- // 100302184 /// ENST00000408106 // MIR127	MIR1272	NR_031674	0.000803487	0.693587	-1.44178	0 Gy * 1 Day down vs 2 Gy * 1 Day	-1.7196	-1.20884
NM_152432 // ARHGAP42 // Rho GTPase activating protein 42 // 11q22.1 // 143872 /// XM_0	ARHGAP42	NM_152432	0.000265813	0.693115	-1.44276	0 Gy * 1 Day down vs 2 Gy * 1 Day	-1.68162	-1.23783
NM_012396 // PHLDA3 // pleckstrin homology-like domain, family A, member 3 // 1q31 // 2	PHLDA3	NM_012396	3.44784e-005	0.692145	-1.44478	0 Gy * 1 Day down vs 2 Gy * 1 Day	-1.63088	-1.27992
NM_031459 // SESN2 // sestrin 2 // 1p35.3 // 83667 /// XR_946773 // SESN2 // sestrin 2	SESN2	NM_031459	8.66139e-007	0.691276	-1.4466	0 Gy * 1 Day down vs 2 Gy * 1 Day	-1.57111	-1.33196
NM_001135733 // TP53INP1 // tumor protein p53 inducible nuclear protein 1 // 8q22 // 94	TP53INP1	NM_001135733	0.000197593	0.689875	-1.44954	0 Gy * 1 Day down vs 2 Gy * 1 Day	-1.6835	-1.24809
XR_432100 // LOC102725048 // uncharacterized LOC102725048 // --- // 102725048 /// XR_94	LOC102725048	XR_432100	3.44208e-005	0.689501	-1.45032	0 Gy * 1 Day down vs 2 Gy * 1 Day	-1.63916	-1.28324
XR_948413 // LOC105379013 // uncharacterized LOC105379013 // --- // 105379013 /// XR_95	LOC105379013	XR_948413	8.24695e-005	0.687177	-1.45523	0 Gy * 1 Day down vs 2 Gy * 1 Day	-1.66784	-1.26972
NR_003001 // SCARNA7 // small Cajal body-specific RNA 7 // 3q25.22 // 677767 /// ENST00	SCARNA7	NR_003001	0.000907023	0.684451	-1.46103	0 Gy * 1 Day down vs 2 Gy * 1 Day	-1.75899	-1.21354
---		---	5.66883e-005	0.683605	-1.46283	0 Gy * 1 Day down vs 2 Gy * 1 Day	-1.67	-1.28137
NR_038194 // LINC00583 // long intergenic non-protein coding RNA 583 // 9p23 // 1001134	LINC00583	NR_038194	0.000692486	0.681719	-1.46688	0 Gy * 1 Day down vs 2 Gy * 1 Day	-1.75779	-1.22412
NR_001530 // TTTY9A // testis-specific transcript, Y-linked 9A (non-protein coding) //	TTTY9A	NR_001530	0.000509054	0.681463	-1.46743	0 Gy * 1 Day down vs 2 Gy * 1 Day	-1.74627	-1.23312
NR_001530 // TTTY9A // testis-specific transcript, Y-linked 9A (non-protein coding) //	TTTY9A	NR_001530	0.000509054	0.681463	-1.46743	0 Gy * 1 Day down vs 2 Gy * 1 Day	-1.74627	-1.23312
NM_138809 // CMBL // carboxymethylenebutenolidase homolog (Pseudomonas) // 5p15.2 // 13	CMBL	NM_138809	7.96004e-006	0.678267	-1.47434	0 Gy * 1 Day down vs 2 Gy * 1 Day	-1.64423	-1.32201
XR_428098 // LOC100131472 // uncharacterized LOC100131472 // 7p21.3 // 100131472 /// XR	LOC100131472	XR_428098	0.0010813	0.677301	-1.47645	0 Gy * 1 Day down vs 2 Gy * 1 Day	-1.79499	-1.21444
NR_126381 // LINC01162 // long intergenic non-protein coding RNA 1162 // 7p15.3 // 1043	LINC01162	NR_126381	0.000559147	0.677242	-1.47658	0 Gy * 1 Day down vs 2 Gy * 1 Day	-1.76592	-1.23464
XR_928993 // LOC105375880 // uncharacterized LOC105375880 // --- // 105375880 /// XR_92	LOC105375880	XR_928993	0.000385567	0.676878	-1.47737	0 Gy * 1 Day down vs 2 Gy * 1 Day	-1.75264	-1.24534
NM_014059 // RGCC // regulator of cell cycle // 13q14.11 // 28984 /// XM_011535051 // R	RGCC	NM_014059	3.8505e-006	0.674056	-1.48356	0 Gy * 1 Day down vs 2 Gy * 1 Day	-1.64401	-1.33877
---		---	0.00093552	0.673849	-1.48401	0 Gy * 1 Day down vs 2 Gy * 1 Day	-1.80183	-1.22225
NR_125954 // LOC101928476 // uncharacterized LOC101928476 // 1p21.1 // 101928476 /// NR	LOC101928476	NR_125954	0.000599554	0.672932	-1.48603	0 Gy * 1 Day down vs 2 Gy * 1 Day	-1.78541	-1.23686
NM_018659 // CYTL1 // cytokine like 1 // 4p16-p15 // 54360 /// ENST00000307746 // CYTL1	CYTL1	NM_018659	9.99064e-005	0.669963	-1.49262	0 Gy * 1 Day down vs 2 Gy * 1 Day	-1.73221	-1.28617
---		---	0.000681196	0.669277	-1.49415	0 Gy * 1 Day down vs 2 Gy * 1 Day	-1.80536	-1.23658
---		---	0.000662081	0.668984	-1.4948	0 Gy * 1 Day down vs 2 Gy * 1 Day	-1.80525	-1.23775
NM_004864 // GDF15 // growth differentiation factor 15 // 19p13.11 // 9518 /// ENST0000	GDF15	NM_004864	3.41051e-008	0.668823	-1.49516	0 Gy * 1 Day down vs 2 Gy * 1 Day	-1.59642	-1.40032
XR_931152 // LOC105376607 // uncharacterized LOC105376607 // --- // 105376607 /// XR_93	LOC105376607	XR_931152	0.000863436	0.665643	-1.50231	0 Gy * 1 Day down vs 2 Gy * 1 Day	-1.83112	-1.23254
NM_001199933 // SESN1 // sestrin 1 // 6q21 // 27244 /// NM_001199934 // SESN1 // sestri	SESN1	NM_001199933	0.000673194	0.664142	-1.5057	0 Gy * 1 Day down vs 2 Gy * 1 Day	-1.82539	-1.242
NM_001162900 // TMEM217 // transmembrane protein 217 // 6p21.2 // 221468 /// NM_0012864	TMEM217	NM_001162900	4.67072e-006	0.662402	-1.50966	0 Gy * 1 Day down vs 2 Gy * 1 Day	-1.6842	-1.3532
---		---	0.00121697	0.660849	-1.51321	0 Gy * 1 Day down vs 2 Gy * 1 Day	-1.86886	-1.22523
NM_021073 // BMP5 // bone morphogenetic protein 5 // 6p12.1 // 653 /// XM_005249304 //	BMP5	NM_021073	0.000114214	0.659497	-1.51631	0 Gy * 1 Day down vs 2 Gy * 1 Day	-1.77436	-1.29578
---		---	0.000711572	0.656577	-1.52305	0 Gy * 1 Day down vs 2 Gy * 1 Day	-1.8591	-1.24774
NR_120492 // LOC102724933 // uncharacterized LOC102724933 // 12q22 // 102724933 /// ENS	LOC102724933	NR_120492	0.0011588	0.656346	-1.52359	0 Gy * 1 Day down vs 2 Gy * 1 Day	-1.88552	-1.23113
---		---	6.92933e-005	0.654919	-1.52691	0 Gy * 1 Day down vs 2 Gy * 1 Day	-1.77542	-1.31318
---		---	0.000838304	0.652506	-1.53255	0 Gy * 1 Day down vs 2 Gy * 1 Day	-1.88462	-1.24625
---		---	0.000124078	0.651103	-1.53586	0 Gy * 1 Day down vs 2 Gy * 1 Day	-1.80882	-1.30408
NM_001258012 // FDXR // ferredoxin reductase // 17q25.1 // 2232 /// NM_001258013 // FDX	FDXR	NM_001258012	5.89491e-005	0.649394	-1.5399	0 Gy * 1 Day down vs 2 Gy * 1 Day	-1.79088	-1.32409
---		---	0.00131966	0.649068	-1.54067	0 Gy * 1 Day down vs 2 Gy * 1 Day	-1.92511	-1.233
NM_000043 // FAS // Fas cell surface death receptor // 10q24.1 // 355 /// NM_152871 //	FAS	NM_000043	3.77926e-006	0.644054	-1.55266	0 Gy * 1 Day down vs 2 Gy * 1 Day	-1.74072	-1.38493
NM_017413 // APLN // apelin // Xq25 // 8862 /// ENST00000429967 // APLN // apelin // Xq	APLN	NM_017413	3.51906e-006	0.643781	-1.55332	0 Gy * 1 Day down vs 2 Gy * 1 Day	-1.74018	-1.38653
OTTHUMT00000401885 // TRAV9-1 // T cell receptor alpha variable 9-1 // 14q11 // 28678	TRAV9-1	OTTHUMT00000401885	8.61915e-005	0.642599	-1.55618	0 Gy * 1 Day down vs 2 Gy * 1 Day	-1.82906	-1.32401
XR_931000 // LOC105376530 // uncharacterized LOC105376530 // --- // 105376530 /// XR_96	LOC105376530	XR_931000	0.000156488	0.641019	-1.56002	0 Gy * 1 Day down vs 2 Gy * 1 Day	-1.85702	-1.31051
XM_011524126 // LOC102724624 // uncharacterized protein ENSP00000382042-like // --- //	LOC102724624	XM_011524126	0.000675669	0.639019	-1.5649	0 Gy * 1 Day down vs 2 Gy * 1 Day	-1.93208	-1.2675
NR_036185 // MIR4298 // microRNA 4298 // --- // 100423021 /// ENST00000584380 // MIR429	MIR4298	NR_036185	0.000196806	0.634461	-1.57614	0 Gy * 1 Day down vs 2 Gy * 1 Day	-1.89321	-1.31218
NM_001141945 // ACTA2 // actin, alpha 2, smooth muscle, aorta // 10q23.3 // 59 /// NM_0	ACTA2	NM_001141945	3.28243e-005	0.634314	-1.57651	0 Gy * 1 Day down vs 2 Gy * 1 Day	-1.82994	-1.35817
NM_001004466 // OR10H5 // olfactory receptor, family 10, subfamily H, member 5 // 19p13	OR10H5	NM_001004466	2.20357e-005	0.632219	-1.58173	0 Gy * 1 Day down vs 2 Gy * 1 Day	-1.82618	-1.37
NM_001143935 // CROT // carnitine O-octanoyltransferase // 7q21.1 // 54677 /// NM_00124	CROT	NM_001143935	0.00115729	0.627875	-1.59267	0 Gy * 1 Day down vs 2 Gy * 1 Day	-2.01568	-1.25844
NM_001297608 // SPATA18 // spermatogenesis associated 18 // 4q12 // 132671 /// NM_14526	SPATA18	NM_001297608	7.43919e-007	0.62646	-1.59627	0 Gy * 1 Day down vs 2 Gy * 1 Day	-1.76945	-1.44004
---		---	5.62646e-005	0.623976	-1.60262	0 Gy * 1 Day down vs 2 Gy * 1 Day	-1.8884	-1.3601
NM_152718 // VWCE // von Willebrand factor C and EGF domains // 11q12.2 // 220001 /// X	VWCE	NM_152718	2.60635e-006	0.622718	-1.60586	0 Gy * 1 Day down vs 2 Gy * 1 Day	-1.8078	-1.42648
NM_015393 // PARM1 // prostate androgen-regulated mucin-like protein 1 // 4q13.3-q21.3	PARM1	NM_015393	1.35284e-008	0.620279	-1.61218	0 Gy * 1 Day down vs 2 Gy * 1 Day	-1.7312	-1.50134
NM_002981 // CCL1 // chemokine (C-C motif) ligand 1 // 17q12 // 6346 /// ENST0000022584	CCL1	NM_002981	0.000423371	0.618222	-1.61754	0 Gy * 1 Day down vs 2 Gy * 1 Day	-2.00164	-1.30715
---		---	0.000834	0.613992	-1.62869	0 Gy * 1 Day down vs 2 Gy * 1 Day	-2.0624	-1.28618
---		---	0.000684432	0.612416	-1.63288	0 Gy * 1 Day down vs 2 Gy * 1 Day	-2.05757	-1.29584
---		---	0.00130355	0.610906	-1.63691	0 Gy * 1 Day down vs 2 Gy * 1 Day	-2.10933	-1.2703
---		---	3.774e-005	0.605239	-1.65224	0 Gy * 1 Day down vs 2 Gy * 1 Day	-1.95257	-1.39811
---		---	0.000109439	0.603375	-1.65734	0 Gy * 1 Day down vs 2 Gy * 1 Day	-2.00372	-1.37085
NM_001145337 // MDM2 // MDM2 proto-oncogene, E3 ubiquitin protein ligase // 12q14.3-q15	MDM2	NM_001145337	4.22889e-009	0.602841	-1.65881	0 Gy * 1 Day down vs 2 Gy * 1 Day	-1.77485	-1.55037
ENST00000580156 // OMG // oligodendrocyte myelin glycoprotein // 17q11.2 // 4974 /// EN	OMG	ENST00000580156	0.000787712	0.602568	-1.65956	0 Gy * 1 Day down vs 2 Gy * 1 Day	-2.11674	-1.30113
---		---	0.000894537	0.593223	-1.68571	0 Gy * 1 Day down vs 2 Gy * 1 Day	-2.17566	-1.30609
---		---	0.000105258	0.591712	-1.69001	0 Gy * 1 Day down vs 2 Gy * 1 Day	-2.0564	-1.3889
XR_926520 // LOC105374946 // uncharacterized LOC105374946 // --- // 105374946 /// XR_95	LOC105374946	XR_926520	0.00139498	0.586055	-1.70632	0 Gy * 1 Day down vs 2 Gy * 1 Day	-2.25216	-1.29278
NR_110387 // LOC101927501 // uncharacterized LOC101927501 // Xp11.3 // 101927501 /// EN	LOC101927501	NR_110387	0.000267501	0.577658	-1.73113	0 Gy * 1 Day down vs 2 Gy * 1 Day	-2.17777	-1.37608
ENST00000512185 // LINC01184 // long intergenic non-protein coding RNA 1184 // 5q23.3 /	LINC01184	ENST00000512185	0.000420658	0.576349	-1.73506	0 Gy * 1 Day down vs 2 Gy * 1 Day	-2.21437	-1.3595
NM_001161841 // SULF2 // sulfatase 2 // 20q13.12 // 55959 /// NM_018837 // SULF2 // sul	SULF2	NM_001161841	1.19483e-005	0.568393	-1.75934	0 Gy * 1 Day down vs 2 Gy * 1 Day	-2.07644	-1.49067
NM_001647 // APOD // apolipoprotein D // 3q29 // 347 /// ENST00000343267 // APOD // apo	APOD	NM_001647	3.05352e-005	0.56705	-1.76351	0 Gy * 1 Day down vs 2 Gy * 1 Day	-2.1204	-1.46669
NM_001137608 // ZNF732 // zinc finger protein 732 // 4p16.3 // 654254 /// ENST000004190	ZNF732	NM_001137608	0.00133367	0.566532	-1.76513	0 Gy * 1 Day down vs 2 Gy * 1 Day	-2.36674	-1.31644
---		---	0.000477062	0.563598	-1.77431	0 Gy * 1 Day down vs 2 Gy * 1 Day	-2.29644	-1.3709
NR_036061 // MIR3118-1 // microRNA 3118-1 // --- // 100423008 /// ENST00000581787 // MI	MIR3118-1	NR_036061	3.13608e-005	0.55297	-1.80842	0 Gy * 1 Day down vs 2 Gy * 1 Day	-2.19348	-1.49095
---		---	3.13608e-005	0.55297	-1.80842	0 Gy * 1 Day down vs 2 Gy * 1 Day	-2.19348	-1.49095
NM_001145659 // CTAGE9 // CTAGE family, member 9 // 6q23.2 // 643854 /// ENST0000031409	CTAGE9	NM_001145659	7.75046e-005	0.549937	-1.81839	0 Gy * 1 Day down vs 2 Gy * 1 Day	-2.25634	-1.46544
OTTHUMT00000477580 // TRAJ37 // T cell receptor alpha joining 37 // 14q11 // 28718	TRAJ37	OTTHUMT00000477580	0.000328366	0.545795	-1.83219	0 Gy * 1 Day down vs 2 Gy * 1 Day	-2.37573	-1.413
NR_031667 // MIR548M // microRNA 548m // Xq21.33 // 100313772 /// ENST00000408260 // MI	MIR548M	NR_031667	0.00112184	0.545248	-1.83403	0 Gy * 1 Day down vs 2 Gy * 1 Day	-2.48968	-1.35104
ENST00000384568 // RNU6-83P // RNA, U6 small nuclear 83, pseudogene // --- // 100873782	RNU6-83P	ENST00000384568	0.000383883	0.541145	-1.84793	0 Gy * 1 Day down vs 2 Gy * 1 Day	-2.41756	-1.41252
---		---	0.000324026	0.541057	-1.84823	0 Gy * 1 Day down vs 2 Gy * 1 Day	-2.40447	-1.42068
---		---	0.000217526	0.540764	-1.84924	0 Gy * 1 Day down vs 2 Gy * 1 Day	-2.37612	-1.43918
XR_913559 // LOC105369509 // uncharacterized LOC105369509 // --- // 105369509 /// XR_94	LOC105369509	XR_913559	0.000345311	0.540472	-1.85024	0 Gy * 1 Day down vs 2 Gy * 1 Day	-2.41327	-1.41856
---		---	0.000766491	0.539334	-1.85414	0 Gy * 1 Day down vs 2 Gy * 1 Day	-2.49159	-1.37977
NM_001037333 // CYFIP2 // cytoplasmic FMR1 interacting protein 2 // 5q33.3 // 26999 ///	CYFIP2	NM_001037333	1.22252e-007	0.538598	-1.85667	0 Gy * 1 Day down vs 2 Gy * 1 Day	-2.08096	-1.65656
NR_031690 // MIR548I4 // microRNA 548i-4 // Xq21.1 // 100302191 /// ENST00000408567 //	MIR548I4	NR_031690	0.000654683	0.533464	-1.87454	0 Gy * 1 Day down vs 2 Gy * 1 Day	-2.51656	-1.39631
NM_001190470 // MTRNR2L2 // MT-RNR2-like 2 // 5q14.1 // 100462981 /// OTTHUMT0000046936	MTRNR2L2	NM_001190470	0.00038375	0.529542	-1.88843	0 Gy * 1 Day down vs 2 Gy * 1 Day	-2.49405	-1.42986
---		---	3.97636e-005	0.528542	-1.892	0 Gy * 1 Day down vs 2 Gy * 1 Day	-2.34188	-1.52853
---		---	4.34927e-005	0.526846	-1.89809	0 Gy * 1 Day down vs 2 Gy * 1 Day	-2.35705	-1.52849
---		---	0.000228245	0.523541	-1.91007	0 Gy * 1 Day down vs 2 Gy * 1 Day	-2.49076	-1.46476
NR_039653 // MIR548AG2 // microRNA 548ag-2 // --- // 100616440 /// ENST00000581228 // M	MIR548AG2	NR_039653	0.00135165	0.517854	-1.93105	0 Gy * 1 Day down vs 2 Gy * 1 Day	-2.71384	-1.37405
---		---	0.000938389	0.513006	-1.94929	0 Gy * 1 Day down vs 2 Gy * 1 Day	-2.70667	-1.40384
NR_040254 // D21S2088E // D21S2088E // --- // 266917 /// ENST00000262354 // D21S2088E /	D21S2088E	NR_040254	0.000369658	0.505509	-1.9782	0 Gy * 1 Day down vs 2 Gy * 1 Day	-2.66251	-1.46977
---		---	4.31536e-005	0.503584	-1.98577	0 Gy * 1 Day down vs 2 Gy * 1 Day	-2.50334	-1.5752
OTTHUMT00000419442 // ZNF280D // zinc finger protein 280D // 15q21.3 // 54816	ZNF280D	OTTHUMT00000419442	5.70237e-005	0.502575	-1.98975	0 Gy * 1 Day down vs 2 Gy * 1 Day	-2.52878	-1.56562
---		---	0.000497361	0.502216	-1.99117	0 Gy * 1 Day down vs 2 Gy * 1 Day	-2.71884	-1.45826
NM_001297562 // TNFSF4 // tumor necrosis factor (ligand) superfamily, member 4 // 1q25	TNFSF4	NM_001297562	9.9276e-006	0.498679	-2.0053	0 Gy * 1 Day down vs 2 Gy * 1 Day	-2.44952	-1.64164
---		---	0.000622661	0.495163	-2.01954	0 Gy * 1 Day down vs 2 Gy * 1 Day	-2.80151	-1.45583
NM_017761 // PNRC2 // proline-rich nuclear receptor coactivator 2 // 1p36.11 // 55629 /	PNRC2	NM_017761	0.00134482	0.486701	-2.05465	0 Gy * 1 Day down vs 2 Gy * 1 Day	-2.98091	-1.41621
---		---	0.00139414	0.485786	-2.05852	0 Gy * 1 Day down vs 2 Gy * 1 Day	-2.99508	-1.41482
---		---	5.26099e-005	0.4801	-2.0829	0 Gy * 1 Day down vs 2 Gy * 1 Day	-2.68345	-1.61675
---		---	0.000312244	0.474952	-2.10547	0 Gy * 1 Day down vs 2 Gy * 1 Day	-2.89211	-1.5328
NR_131012 // NEAT1 // nuclear paraspeckle assembly transcript 1 (non-protein coding) //	NEAT1	NR_131012	2.78124e-005	0.465015	-2.15047	0 Gy * 1 Day down vs 2 Gy * 1 Day	-2.75076	-1.68118
---		---	8.20292e-005	0.464248	-2.15402	0 Gy * 1 Day down vs 2 Gy * 1 Day	-2.84646	-1.63002
---		---	0.00140041	0.459871	-2.17452	0 Gy * 1 Day down vs 2 Gy * 1 Day	-3.25607	-1.45223
---		---	0.00117207	0.445226	-2.24605	0 Gy * 1 Day down vs 2 Gy * 1 Day	-3.38517	-1.49025
---		---	0.000168001	0.444889	-2.24775	0 Gy * 1 Day down vs 2 Gy * 1 Day	-3.09582	-1.632
---		---	0.000129524	0.442728	-2.25873	0 Gy * 1 Day down vs 2 Gy * 1 Day	-3.08645	-1.65298
---		---	0.000547673	0.440167	-2.27186	0 Gy * 1 Day down vs 2 Gy * 1 Day	-3.3081	-1.56022
---		---	0.000480533	0.432706	-2.31104	0 Gy * 1 Day down vs 2 Gy * 1 Day	-3.36989	-1.58489
---		---	0.000798393	0.432154	-2.31399	0 Gy * 1 Day down vs 2 Gy * 1 Day	-3.46496	-1.54534
XR_913141 // LOC102723575 // uncharacterized LOC102723575 // --- // 102723575 /// XR_91	LOC102723575	XR_913141	0.00104521	0.425616	-2.34953	0 Gy * 1 Day down vs 2 Gy * 1 Day	-3.59851	-1.53405
NM_003540 // HIST1H4F // histone cluster 1, H4f // 6p22.2 // 8361 /// BC069288 // HIST1	HIST1H4F	NM_003540	0.000123172	0.424799	-2.35405	0 Gy * 1 Day down vs 2 Gy * 1 Day	-3.26172	-1.69897
---		---	0.000197086	0.422876	-2.36476	0 Gy * 1 Day down vs 2 Gy * 1 Day	-3.345	-1.67177
---		---	2.22143e-006	0.411791	-2.42842	0 Gy * 1 Day down vs 2 Gy * 1 Day	-3.02076	-1.95223
---		---	0.000352982	0.411756	-2.42862	0 Gy * 1 Day down vs 2 Gy * 1 Day	-3.56619	-1.65392
---		---	6.72197e-006	0.403331	-2.47935	0 Gy * 1 Day down vs 2 Gy * 1 Day	-3.18535	-1.92983
---		---	0.000255378	0.398552	-2.50908	0 Gy * 1 Day down vs 2 Gy * 1 Day	-3.67845	-1.71146
---		---	0.000182065	0.398191	-2.51136	0 Gy * 1 Day down vs 2 Gy * 1 Day	-3.62666	-1.73904
---		---	0.000284387	0.370151	-2.7016	0 Gy * 1 Day down vs 2 Gy * 1 Day	-4.10699	-1.77713
---		---	0.00106427	0.353308	-2.83039	0 Gy * 1 Day down vs 2 Gy * 1 Day	-4.76324	-1.68186
NR_036093 // MIR548T // microRNA 548t // --- // 100422849 /// ENST00000408369 // MIR548	MIR548T	NR_036093	0.00088948	0.219255	-4.5609	0 Gy * 1 Day down vs 2 Gy * 1 Day	-9.56816	-2.17407

## Sheet: X Day 7 2Gy
Gene_assignment	Gene Symbol	RefSeq	p-value(0 Gy * 7 Days vs. 2 Gy * 7 Days)	Ratio(0 Gy * 7 Days vs. 2 Gy * 7 Days)	Fold-Change(0 Gy * 7 Days vs. 2 Gy * 7 Days)	Fold-Change(0 Gy * 7 Days vs. 2 Gy * 7 Days) (Description)	Fold Change(0 Gy * 7 Days vs. 2 Gy * 7 Days) 95% lower limit	Fold Change(0 Gy * 7 Days vs. 2 Gy * 7 Days) 95% upper limit
NM_054110 // GALNT15 // polypeptide N-acetylgalactosaminyltransferase 15 // 3p25.1 // 1	GALNT15	NM_054110	3.77892e-009	2.53795	2.53795	0 Gy * 7 Days up vs 2 Gy * 7 Days	2.24397	2.87044
XM_011508340 // LOC105369669 // uncharacterized LOC105369669 // --- // 105369669 /// XM	LOC105369669	XM_011508340	8.70569e-006	2.18993	2.18993	0 Gy * 7 Days up vs 2 Gy * 7 Days	1.75342	2.73512
ENST00000261733 // ALDH2 // aldehyde dehydrogenase 2 family (mitochondrial) // 12q24.2	ALDH2	ENST00000261733	5.46017e-005	1.88085	1.88085	0 Gy * 7 Days up vs 2 Gy * 7 Days	1.51088	2.34141
NM_000552 // VWF // von Willebrand factor // 12p13.3 // 7450 /// ENST00000261405 // VWF	VWF	NM_000552	2.68654e-007	1.70568	1.70568	0 Gy * 7 Days up vs 2 Gy * 7 Days	1.53368	1.89697
NR_046533 // CLDN10-AS1 // CLDN10 antisense RNA 1 // --- // 100874194 /// ENST000004169	CLDN10-AS1	NR_046533	2.92556e-006	1.69602	1.69602	0 Gy * 7 Days up vs 2 Gy * 7 Days	1.48378	1.93862
NM_007170 // TESK2 // testis-specific kinase 2 // 1p32 // 10420 /// XM_005270355 // TES	TESK2	NM_007170	0.000169859	1.64677	1.64677	0 Gy * 7 Days up vs 2 Gy * 7 Days	1.35175	2.00617
NM_000906 // NPR1 // natriuretic peptide receptor 1 // 1q21-q22 // 4881 /// XM_00524521	NPR1	NM_000906	4.5547e-007	1.62671	1.62671	0 Gy * 7 Days up vs 2 Gy * 7 Days	1.4689	1.80148
NM_001130058 // SLC44A5 // solute carrier family 44, member 5 // 1p31.1 // 204962 /// N	SLC44A5	NM_001130058	0.00010763	1.61476	1.61476	0 Gy * 7 Days up vs 2 Gy * 7 Days	1.34922	1.93256
NM_005630 // SLCO2A1 // solute carrier organic anion transporter family, member 2A1 //	SLCO2A1	NM_005630	5.44562e-007	1.59518	1.59518	0 Gy * 7 Days up vs 2 Gy * 7 Days	1.44382	1.76241
NM_002612 // PDK4 // pyruvate dehydrogenase kinase, isozyme 4 // 7q21.3 // 5166 /// ENS	PDK4	NM_002612	1.8765e-005	1.59498	1.59498	0 Gy * 7 Days up vs 2 Gy * 7 Days	1.38138	1.84161
NM_001066 // TNFRSF1B // tumor necrosis factor receptor superfamily, member 1B // 1p36.	TNFRSF1B	NM_001066	1.51915e-006	1.58051	1.58051	0 Gy * 7 Days up vs 2 Gy * 7 Days	1.41823	1.76134
---		---	0.000272839	1.5726	1.5726	0 Gy * 7 Days up vs 2 Gy * 7 Days	1.30071	1.90133
NM_001313972 // TXNIP // thioredoxin interacting protein // 1q21.1 // 10628 /// NM_0064	TXNIP	NM_001313972	1.04879e-005	1.55046	1.55046	0 Gy * 7 Days up vs 2 Gy * 7 Days	1.36573	1.76017
NM_001042544 // LTBP4 // latent transforming growth factor beta binding protein 4 // 19	LTBP4	NM_001042544	5.85756e-008	1.54689	1.54689	0 Gy * 7 Days up vs 2 Gy * 7 Days	1.43531	1.66716
NR_026921 // LOC202181 // SUMO-interacting motifs containing 1 pseudogene // 5q35.3 //	LOC202181	NR_026921	6.20634e-005	1.52892	1.52892	0 Gy * 7 Days up vs 2 Gy * 7 Days	1.31679	1.77523
NR_044993 // GAS6-AS2 // GAS6 antisense RNA 2 (head to head) // 13q34 // 100506394 ///	GAS6-AS2	NR_044993	0.000190293	1.50976	1.50976	0 Gy * 7 Days up vs 2 Gy * 7 Days	1.27975	1.78111
NM_000962 // PTGS1 // prostaglandin-endoperoxide synthase 1 (prostaglandin G/H synthase	PTGS1	NM_000962	2.00603e-007	1.50623	1.50623	0 Gy * 7 Days up vs 2 Gy * 7 Days	1.39149	1.63043
---		---	0.000191161	1.50049	1.50049	0 Gy * 7 Days up vs 2 Gy * 7 Days	1.27493	1.76595
ENST00000274242 // RPL37 // ribosomal protein L37 // 5p13 // 6167 /// OTTHUMT0000021158	RPL37	ENST00000274242	0.000534224	1.4882	1.4882	0 Gy * 7 Days up vs 2 Gy * 7 Days	1.24122	1.78433
---		---	0.000607674	1.48541	1.48541	0 Gy * 7 Days up vs 2 Gy * 7 Days	1.23618	1.78488
NM_001267713 // IL3RA // interleukin 3 receptor, alpha (low affinity) // Xp22.3 or Yp11	IL3RA	NM_001267713	1.34743e-005	1.48206	1.48206	0 Gy * 7 Days up vs 2 Gy * 7 Days	1.31855	1.66586
NM_001130110 // SETBP1 // SET binding protein 1 // 18q21.1 // 26040 /// NM_015559 // SE	SETBP1	NM_001130110	1.5415e-005	1.48108	1.48108	0 Gy * 7 Days up vs 2 Gy * 7 Days	1.31569	1.66726
NM_001100812 // CXCL16 // chemokine (C-X-C motif) ligand 16 // 17p13 // 58191 /// NM_02	CXCL16	NM_001100812	8.79933e-005	1.4736	1.4736	0 Gy * 7 Days up vs 2 Gy * 7 Days	1.27854	1.69842
NM_005297 // MCHR1 // melanin-concentrating hormone receptor 1 // 22q13.2 // 2847 /// E	MCHR1	NM_005297	3.1317e-005	1.46877	1.46877	0 Gy * 7 Days up vs 2 Gy * 7 Days	1.29588	1.66473
NM_001304787 // APCDD1L // adenomatosis polyposis coli down-regulated 1-like // 20q13.3	APCDD1L	NM_001304787	2.01648e-005	1.4668	1.4668	0 Gy * 7 Days up vs 2 Gy * 7 Days	1.30236	1.652
---		---	0.000100406	1.4643	1.4643	0 Gy * 7 Days up vs 2 Gy * 7 Days	1.27068	1.68744
NM_001301347 // FMO2 // flavin containing monooxygenase 2 // 1q24.3 // 2327 /// NM_0014	FMO2	NM_001301347	0.000496974	1.45824	1.45824	0 Gy * 7 Days up vs 2 Gy * 7 Days	1.22954	1.72948
NM_015204 // THSD7A // thrombospondin type 1 domain containing 7A // 7p21.3 // 221981 /	THSD7A	NM_015204	1.76315e-005	1.45355	1.45355	0 Gy * 7 Days up vs 2 Gy * 7 Days	1.29642	1.62974
NM_001284423 // MYRIP // myosin VIIA and Rab interacting protein // 3p22.1 // 25924 ///	MYRIP	NM_001284423	8.94001e-005	1.45171	1.45171	0 Gy * 7 Days up vs 2 Gy * 7 Days	1.26616	1.66447
NM_001003407 // ABLIM1 // actin binding LIM protein 1 // 10q25 // 3983 /// NM_001003408	ABLIM1	NM_001003407	1.84827e-007	1.45101	1.45101	0 Gy * 7 Days up vs 2 Gy * 7 Days	1.35097	1.55845
---		---	1.07556e-005	1.44896	1.44896	0 Gy * 7 Days up vs 2 Gy * 7 Days	1.30119	1.6135
NM_001080437 // SNED1 // sushi, nidogen and EGF-like domains 1 // 2q37.3 // 25992 /// X	SNED1	NM_001080437	4.78725e-008	1.44325	1.44325	0 Gy * 7 Days up vs 2 Gy * 7 Days	1.35682	1.53518
NM_001303040 // ITGA10 // integrin alpha 10 // 1q21 // 8515 /// NM_001303041 // ITGA10	ITGA10	NM_001303040	2.01261e-006	1.43817	1.43817	0 Gy * 7 Days up vs 2 Gy * 7 Days	1.31637	1.57125
NM_021018 // HIST1H3F // histone cluster 1, H3f // 6p22.2 // 8968 /// ENST00000618052 /	HIST1H3F	NM_021018	0.000323607	1.43689	1.43689	0 Gy * 7 Days up vs 2 Gy * 7 Days	1.23028	1.67821
NM_001258415 // ARHGAP20 // Rho GTPase activating protein 20 // 11q23.1 // 57569 /// NM	ARHGAP20	NM_001258415	1.11047e-005	1.43671	1.43671	0 Gy * 7 Days up vs 2 Gy * 7 Days	1.29291	1.5965
NM_020747 // ZNF608 // zinc finger protein 608 // 5q23.2 // 57507 /// XM_005272037 // Z	ZNF608	NM_020747	2.66736e-005	1.42894	1.42894	0 Gy * 7 Days up vs 2 Gy * 7 Days	1.27468	1.60187
NM_198475 // FAM171A2 // family with sequence similarity 171, member A2 // 17q21.31 //	FAM171A2	NM_198475	0.000605795	1.42733	1.42733	0 Gy * 7 Days up vs 2 Gy * 7 Days	1.21012	1.68353
NM_033387 // FAM78A // family with sequence similarity 78, member A // 9q34 // 286336 /	FAM78A	NM_033387	4.0023e-006	1.41886	1.41886	0 Gy * 7 Days up vs 2 Gy * 7 Days	1.29486	1.55473
NM_001142640 // TNRC6C // trinucleotide repeat containing 6C // 17q25.3 // 57690 /// NM	TNRC6C	NM_001142640	4.75963e-006	1.41846	1.41846	0 Gy * 7 Days up vs 2 Gy * 7 Days	1.29244	1.55677
---		---	0.00011811	1.41833	1.41833	0 Gy * 7 Days up vs 2 Gy * 7 Days	1.24236	1.61923
NM_003793 // CTSF // cathepsin F // 11q13 // 8722 /// XM_011545328 // CTSF // cathepsin	CTSF	NM_003793	2.42706e-007	1.41752	1.41752	0 Gy * 7 Days up vs 2 Gy * 7 Days	1.32332	1.51843
NM_007156 // ZXDA // zinc finger, X-linked, duplicated A // Xp11.1 // 7789 /// ENST0000	ZXDA	NM_007156	0.000563428	1.41613	1.41613	0 Gy * 7 Days up vs 2 Gy * 7 Days	1.20685	1.6617
---		---	0.000315366	1.4129	1.4129	0 Gy * 7 Days up vs 2 Gy * 7 Days	1.21907	1.63754
NM_005420 // SULT1E1 // sulfotransferase family 1E member 1 // 4q13.1 // 6783 /// XM_01	SULT1E1	NM_005420	0.000127489	1.41197	1.41197	0 Gy * 7 Days up vs 2 Gy * 7 Days	1.23743	1.61113
NM_001278593 // ALDH6A1 // aldehyde dehydrogenase 6 family, member A1 // 14q24.3 // 432	ALDH6A1	NM_001278593	6.61118e-005	1.40858	1.40858	0 Gy * 7 Days up vs 2 Gy * 7 Days	1.24755	1.59039
NM_003743 // NCOA1 // nuclear receptor coactivator 1 // 2p23 // 8648 /// NM_147223 // N	NCOA1	NM_003743	2.11987e-005	1.40367	1.40367	0 Gy * 7 Days up vs 2 Gy * 7 Days	1.26271	1.56035
NM_001281447 // GTF2IRD2 // GTF2I repeat domain containing 2 // 7q11.23 // 84163 /// NM	GTF2IRD2	NM_001281447	0.000170722	1.40116	1.40116	0 Gy * 7 Days up vs 2 Gy * 7 Days	1.22596	1.6014
NM_000201 // ICAM1 // intercellular adhesion molecule 1 // 19p13.3-p13.2 // 3383 /// EN	ICAM1	NM_000201	4.90202e-008	1.401	1.401	0 Gy * 7 Days up vs 2 Gy * 7 Days	1.32353	1.483
ENST00000263857 // POLR1A // polymerase (RNA) I polypeptide A // 2p11.2 // 25885 /// OT	POLR1A	ENST00000263857	4.2672e-005	1.39933	1.39933	0 Gy * 7 Days up vs 2 Gy * 7 Days	1.24944	1.56721
---		---	0.00038629	1.39663	1.39663	0 Gy * 7 Days up vs 2 Gy * 7 Days	1.20656	1.61664
NM_001831 // CLU // clusterin // 8p21-p12 // 1191 /// NR_038335 // CLU // clusterin //	CLU	NM_001831	0.00025305	1.39622	1.39622	0 Gy * 7 Days up vs 2 Gy * 7 Days	1.21545	1.60387
NM_006877 // GMPR // guanosine monophosphate reductase // 6p23 // 2766 /// XM_011514508	GMPR	NM_006877	1.48837e-005	1.39222	1.39222	0 Gy * 7 Days up vs 2 Gy * 7 Days	1.26051	1.53769
NM_001099432 // BCAS3 // breast carcinoma amplified sequence 3 // 17q23 // 54828 /// NM	BCAS3	NM_001099432	3.26293e-005	1.3917	1.3917	0 Gy * 7 Days up vs 2 Gy * 7 Days	1.24902	1.55068
NM_001267713 // IL3RA // interleukin 3 receptor, alpha (low affinity) // Xp22.3 or Yp11	IL3RA	NM_001267713	0.000552689	1.39129	1.39129	0 Gy * 7 Days up vs 2 Gy * 7 Days	1.19582	1.61871
NM_001291285 // FAT4 // FAT atypical cadherin 4 // 4q28.1 // 79633 /// NM_001291303 //	FAT4	NM_001291285	8.66978e-005	1.38986	1.38986	0 Gy * 7 Days up vs 2 Gy * 7 Days	1.23226	1.56762
NM_199511 // CCDC80 // coiled-coil domain containing 80 // 3q13.2 // 151887 /// NM_1995	CCDC80	NM_199511	0.000497942	1.38547	1.38547	0 Gy * 7 Days up vs 2 Gy * 7 Days	1.1955	1.60563
NM_152328 // ADSSL1 // adenylosuccinate synthase like 1 // 14q32.33 // 122622 /// NM_19	ADSSL1	NM_152328	0.000634191	1.38375	1.38375	0 Gy * 7 Days up vs 2 Gy * 7 Days	1.1891	1.61028
NM_000426 // LAMA2 // laminin, alpha 2 // 6q22-q23 // 3908 /// NM_001079823 // LAMA2 //	LAMA2	NM_000426	2.38187e-005	1.37162	1.37162	0 Gy * 7 Days up vs 2 Gy * 7 Days	1.24124	1.51569
NM_001217 // CA11 // carbonic anhydrase XI // 19q13.3 // 770 /// ENST00000084798 // CA1	CA11	NM_001217	0.000333314	1.37162	1.37162	0 Gy * 7 Days up vs 2 Gy * 7 Days	1.19741	1.57117
NM_018934 // PCDHB14 // protocadherin beta 14 // 5q31 // 56122 /// ENST00000239449 // P	PCDHB14	NM_018934	8.14254e-005	1.37079	1.37079	0 Gy * 7 Days up vs 2 Gy * 7 Days	1.22253	1.53704
NM_001282587 // H6PD // hexose-6-phosphate dehydrogenase (glucose 1-dehydrogenase) // 1	H6PD	NM_001282587	6.94542e-006	1.36943	1.36943	0 Gy * 7 Days up vs 2 Gy * 7 Days	1.25525	1.494
NM_001206528 // CRTAC1 // cartilage acidic protein 1 // 10q22 // 55118 /// NM_018058 //	CRTAC1	NM_001206528	9.19201e-005	1.36652	1.36652	0 Gy * 7 Days up vs 2 Gy * 7 Days	1.21814	1.53297
NM_001307952 // HAPLN3 // hyaluronan and proteoglycan link protein 3 // 15q26.1 // 1458	HAPLN3	NM_001307952	0.000531502	1.36428	1.36428	0 Gy * 7 Days up vs 2 Gy * 7 Days	1.18404	1.57195
NM_001291902 // LRP5 // LDL receptor related protein 5 // 11q13.4 // 4041 /// NM_002335	LRP5	NM_001291902	1.69708e-006	1.35985	1.35985	0 Gy * 7 Days up vs 2 Gy * 7 Days	1.2634	1.46366
NM_005120 // MED12 // mediator complex subunit 12 // Xq13 // 9968 /// XM_005262317 // M	MED12	NM_005120	0.000294867	1.35945	1.35945	0 Gy * 7 Days up vs 2 Gy * 7 Days	1.19373	1.54818
NM_001308142 // MKL2 // MKL/myocardin-like 2 // 16p13.12 // 57496 /// NM_014048 // MKL2	MKL2	NM_001308142	7.06152e-006	1.35763	1.35763	0 Gy * 7 Days up vs 2 Gy * 7 Days	1.24724	1.47779
NM_001303136 // SCUBE3 // signal peptide, CUB domain, EGF-like 3 // 6p21.3 // 222663 //	SCUBE3	NM_001303136	4.07251e-006	1.35661	1.35661	0 Gy * 7 Days up vs 2 Gy * 7 Days	1.25248	1.46941
NM_173511 // FAM117B // family with sequence similarity 117, member B // 2q33.2 // 1508	FAM117B	NM_173511	0.000120631	1.35555	1.35555	0 Gy * 7 Days up vs 2 Gy * 7 Days	1.20758	1.52166
---		---	9.35151e-005	1.35379	1.35379	0 Gy * 7 Days up vs 2 Gy * 7 Days	1.21069	1.51381
NM_006887 // ZFP36L2 // ZFP36 ring finger protein-like 2 // 2p22.3-p21 // 678 /// ENST0	ZFP36L2	NM_006887	0.000121034	1.35191	1.35191	0 Gy * 7 Days up vs 2 Gy * 7 Days	1.20551	1.5161
NM_001291446 // SALL2 // spalt-like transcription factor 2 // 14q11.1-q12 // 6297 /// N	SALL2	NM_001291446	0.000352292	1.35047	1.35047	0 Gy * 7 Days up vs 2 Gy * 7 Days	1.18578	1.53804
NM_001014797 // KCNMA1 // potassium channel, calcium activated large conductance subfam	KCNMA1	NM_001014797	0.000216827	1.34767	1.34767	0 Gy * 7 Days up vs 2 Gy * 7 Days	1.19333	1.52196
NM_001031740 // MANEAL // mannosidase, endo-alpha-like // 1p34.3 // 149175 /// NM_00111	MANEAL	NM_001031740	3.07394e-006	1.34557	1.34557	0 Gy * 7 Days up vs 2 Gy * 7 Days	1.24773	1.4511
NR_034147 // APCDD1L-AS1 // APCDD1L antisense RNA 1 (head to head) // 20q13.32 // 14977	APCDD1L-AS1	NR_034147	0.000563358	1.34456	1.34456	0 Gy * 7 Days up vs 2 Gy * 7 Days	1.1735	1.54055
NM_004657 // SDPR // serum deprivation response // 2q32-q33 // 8436 /// ENST00000304141	SDPR	NM_004657	4.10762e-005	1.34443	1.34443	0 Gy * 7 Days up vs 2 Gy * 7 Days	1.21725	1.4849
NM_198859 // PRICKLE2 // prickle homolog 2 // 3p14.1 // 166336 /// XM_011533432 // PRIC	PRICKLE2	NM_198859	7.17768e-005	1.34328	1.34328	0 Gy * 7 Days up vs 2 Gy * 7 Days	1.2087	1.49284
NM_000689 // ALDH1A1 // aldehyde dehydrogenase 1 family, member A1 // 9q21.13 // 216 //	ALDH1A1	NM_000689	0.00023577	1.34216	1.34216	0 Gy * 7 Days up vs 2 Gy * 7 Days	1.18897	1.51508
NM_001243198 // HIP1 // huntingtin interacting protein 1 // 7q11.23 // 3092 /// NM_0053	HIP1	NM_001243198	2.20968e-005	1.34207	1.34207	0 Gy * 7 Days up vs 2 Gy * 7 Days	1.22382	1.47175
NM_001168393 // CREBRF // CREB3 regulatory factor // 5q35.1 // 153222 /// NM_001168394	CREBRF	NM_001168393	7.6563e-005	1.33944	1.33944	0 Gy * 7 Days up vs 2 Gy * 7 Days	1.20554	1.48821
NM_018407 // LAPTM4B // lysosomal protein transmembrane 4 beta // 8q22.1 // 55353 /// E	LAPTM4B	NM_018407	2.30457e-007	1.33682	1.33682	0 Gy * 7 Days up vs 2 Gy * 7 Days	1.26285	1.41512
NM_003032 // ST6GAL1 // ST6 beta-galactosamide alpha-2,6-sialyltranferase 1 // 3q27.3 /	ST6GAL1	NM_003032	3.08262e-006	1.33664	1.33664	0 Gy * 7 Days up vs 2 Gy * 7 Days	1.24152	1.43906
OTTHUMT00000157418 // BAGE2 // B melanoma antigen family, member 2 // 21p // 85319	BAGE2	OTTHUMT00000157418	0.00047267	1.33529	1.33529	0 Gy * 7 Days up vs 2 Gy * 7 Days	1.17261	1.52055
NM_005195 // CEBPD // CCAAT/enhancer binding protein (C/EBP), delta // 8p11.2-p11.1 //	CEBPD	NM_005195	0.00042107	1.33378	1.33378	0 Gy * 7 Days up vs 2 Gy * 7 Days	1.1741	1.51517
NM_006329 // FBLN5 // fibulin 5 // 14q32.1 // 10516 /// XM_005267267 // FBLN5 // fibuli	FBLN5	NM_006329	5.45333e-005	1.33267	1.33267	0 Gy * 7 Days up vs 2 Gy * 7 Days	1.20638	1.47218
NM_001100619 // CABLES1 // Cdk5 and Abl enzyme substrate 1 // 18q11.2 // 91768 /// NM_0	CABLES1	NM_001100619	0.000259231	1.331	1.331	0 Gy * 7 Days up vs 2 Gy * 7 Days	1.18152	1.4994
NM_001308225 // ZNF521 // zinc finger protein 521 // 18q11.2 // 25925 /// NM_015461 //	ZNF521	NM_001308225	1.2507e-005	1.32763	1.32763	0 Gy * 7 Days up vs 2 Gy * 7 Days	1.22123	1.4433
NM_000895 // LTA4H // leukotriene A4 hydrolase // 12q22 // 4048 /// NM_001256643 // LTA	LTA4H	NM_000895	2.8042e-005	1.32536	1.32536	0 Gy * 7 Days up vs 2 Gy * 7 Days	1.2105	1.45113
NM_001013257 // BCAM // basal cell adhesion molecule (Lutheran blood group) // 19q13.2	BCAM	NM_001013257	8.67981e-006	1.32434	1.32434	0 Gy * 7 Days up vs 2 Gy * 7 Days	1.22296	1.43413
NM_002084 // GPX3 // glutathione peroxidase 3 // 5q33.1 // 2878 /// ENST00000388825 //	GPX3	NM_002084	0.000468185	1.3236	1.3236	0 Gy * 7 Days up vs 2 Gy * 7 Days	1.16713	1.50106
NM_006039 // MRC2 // mannose receptor, C type 2 // 17q23.2 // 9902 /// XM_011525543 //	MRC2	NM_006039	7.19859e-006	1.32206	1.32206	0 Gy * 7 Days up vs 2 Gy * 7 Days	1.22335	1.42874
NM_016245 // HSD17B11 // hydroxysteroid (17-beta) dehydrogenase 11 // 4q22.1 // 51170 /	HSD17B11	NM_016245	0.00014816	1.32053	1.32053	0 Gy * 7 Days up vs 2 Gy * 7 Days	1.18504	1.4715
NM_000784 // CYP27A1 // cytochrome P450, family 27, subfamily A, polypeptide 1 // 2q35	CYP27A1	NM_000784	1.67095e-005	1.31894	1.31894	0 Gy * 7 Days up vs 2 Gy * 7 Days	1.21245	1.43479
NR_121674 // ERICH6-AS1 // ERICH6 antisense RNA 1 // 3q25.1 // 101928085 /// NR_121675	ERICH6-AS1	NR_121674	0.000536376	1.31773	1.31773	0 Gy * 7 Days up vs 2 Gy * 7 Days	1.16172	1.49469
---		---	6.96481e-005	1.31697	1.31697	0 Gy * 7 Days up vs 2 Gy * 7 Days	1.19385	1.45279
NM_152493 // ZNF362 // zinc finger protein 362 // 1p35.1 // 149076 /// XM_005270507 //	ZNF362	NM_152493	0.000271743	1.31652	1.31652	0 Gy * 7 Days up vs 2 Gy * 7 Days	1.17322	1.47732
NM_020343 // RALGAPA2 // Ral GTPase activating protein, alpha subunit 2 (catalytic) //	RALGAPA2	NM_020343	0.000282708	1.31403	1.31403	0 Gy * 7 Days up vs 2 Gy * 7 Days	1.17127	1.47419
NM_033309 // B3GNT9 // UDP-GlcNAc:betaGal beta-1,3-N-acetylglucosaminyltransferase 9 //	B3GNT9	NM_033309	1.49649e-005	1.314	1.314	0 Gy * 7 Days up vs 2 Gy * 7 Days	1.21048	1.42638
NM_001080396 // FAM155A // family with sequence similarity 155, member A // 13q33.3 //	FAM155A	NM_001080396	0.000571128	1.31385	1.31385	0 Gy * 7 Days up vs 2 Gy * 7 Days	1.15868	1.48979
NM_032409 // PINK1 // PTEN induced putative kinase 1 // 1p36 // 65018 /// ENST000003215	PINK1	NM_032409	2.12342e-005	1.31264	1.31264	0 Gy * 7 Days up vs 2 Gy * 7 Days	1.20578	1.42898
NM_001081 // CUBN // cubilin (intrinsic factor-cobalamin receptor) // 10p12.31 // 8029	CUBN	NM_001081	0.000261723	1.31183	1.31183	0 Gy * 7 Days up vs 2 Gy * 7 Days	1.1714	1.46908
NM_001144070 // ABCC3 // ATP binding cassette subfamily C member 3 // 17q22 // 8714 ///	ABCC3	NM_001144070	0.00013072	1.31154	1.31154	0 Gy * 7 Days up vs 2 Gy * 7 Days	1.18195	1.45533
NM_032777 // ADGRA2 // adhesion G protein-coupled receptor A2 // 8p11.23 // 25960 /// X	ADGRA2	NM_032777	0.000102238	1.30731	1.30731	0 Gy * 7 Days up vs 2 Gy * 7 Days	1.18306	1.44461
NM_001198625 // RUNX1T1 // runt-related transcription factor 1; translocated to, 1 (cyc	RUNX1T1	NM_001198625	4.18223e-005	1.30485	1.30485	0 Gy * 7 Days up vs 2 Gy * 7 Days	1.19311	1.42706
NM_004428 // EFNA1 // ephrin-A1 // 1q21-q22 // 1942 /// NM_182685 // EFNA1 // ephrin-A1	EFNA1	NM_004428	0.000276146	1.30411	1.30411	0 Gy * 7 Days up vs 2 Gy * 7 Days	1.16652	1.45793
NM_000138 // FBN1 // fibrillin 1 // 15q21.1 // 2200 /// ENST00000316623 // FBN1 // fibr	FBN1	NM_000138	9.7822e-005	1.30157	1.30157	0 Gy * 7 Days up vs 2 Gy * 7 Days	1.1804	1.43518
NM_001040437 // C6orf48 // chromosome 6 open reading frame 48 // 6p21.3 // 50854 /// NM	C6orf48	NM_001040437	0.000140598	1.29975	1.29975	0 Gy * 7 Days up vs 2 Gy * 7 Days	1.17437	1.43852
---		---	0.000140598	1.29975	1.29975	0 Gy * 7 Days up vs 2 Gy * 7 Days	1.17437	1.43852
---		---	0.000140598	1.29975	1.29975	0 Gy * 7 Days up vs 2 Gy * 7 Days	1.17437	1.43852
NM_152419 // HGSNAT // heparan-alpha-glucosaminide N-acetyltransferase // 8p11.1 // 138	HGSNAT	NM_152419	2.71572e-007	1.29871	1.29871	0 Gy * 7 Days up vs 2 Gy * 7 Days	1.2328	1.36815
NM_018419 // SOX18 // SRY box 18 // 20q13.33 // 54345 /// ENST00000340356 // SOX18 // S	SOX18	NM_018419	0.000564555	1.29849	1.29849	0 Gy * 7 Days up vs 2 Gy * 7 Days	1.15156	1.46417
NM_001015053 // HDAC5 // histone deacetylase 5 // 17q21 // 10014 /// NM_005474 // HDAC5	HDAC5	NM_001015053	7.56504e-005	1.29621	1.29621	0 Gy * 7 Days up vs 2 Gy * 7 Days	1.18066	1.42306
---		---	2.64407e-005	1.29611	1.29611	0 Gy * 7 Days up vs 2 Gy * 7 Days	1.19296	1.40819
NM_014660 // PHF14 // PHD finger protein 14 // 7p21.3 // 9678 /// NR_033435 // PHF14 //	PHF14	NM_014660	9.59536e-006	1.29571	1.29571	0 Gy * 7 Days up vs 2 Gy * 7 Days	1.20301	1.39556
NM_001184937 // EPB41L5 // erythrocyte membrane protein band 4.1 like 5 // 2q14.2 // 57	EPB41L5	NM_001184937	1.7476e-005	1.29504	1.29504	0 Gy * 7 Days up vs 2 Gy * 7 Days	1.19665	1.40151
NM_001178061 // SEMA6C // sema domain, transmembrane domain (TM), and cytoplasmic domai	SEMA6C	NM_001178061	9.59637e-005	1.2936	1.2936	0 Gy * 7 Days up vs 2 Gy * 7 Days	1.1761	1.42285
NM_001721 // BMX // BMX non-receptor tyrosine kinase // Xp22.2 // 660 /// NM_203281 //	BMX	NM_001721	0.000131751	1.29242	1.29242	0 Gy * 7 Days up vs 2 Gy * 7 Days	1.17119	1.42619
NM_032221 // CHD6 // chromodomain helicase DNA binding protein 6 // 20q12 // 84181 ///	CHD6	NM_032221	0.000338214	1.29113	1.29113	0 Gy * 7 Days up vs 2 Gy * 7 Days	1.15659	1.44131
NM_001286262 // TCP11L2 // t-complex 11, testis-specific-like 2 // 12q23.3 // 255394 //	TCP11L2	NM_001286262	0.000481664	1.28886	1.28886	0 Gy * 7 Days up vs 2 Gy * 7 Days	1.14966	1.44492
NM_001143819 // TPCN1 // two pore segment channel 1 // 12q24.13 // 53373 /// NM_0013012	TPCN1	NM_001143819	0.000617667	1.28862	1.28862	0 Gy * 7 Days up vs 2 Gy * 7 Days	1.14525	1.44993
NR_102743 // NR2F2-AS1 // NR2F2 antisense RNA 1 // 15q26.2 // 644192 /// NR_102744 // N	NR2F2-AS1	NR_102743	2.95887e-006	1.28626	1.28626	0 Gy * 7 Days up vs 2 Gy * 7 Days	1.20679	1.37098
NM_001201329 // PPP1R3B // protein phosphatase 1, regulatory subunit 3B // 8p23.1 // 79	PPP1R3B	NM_001201329	0.000196258	1.28501	1.28501	0 Gy * 7 Days up vs 2 Gy * 7 Days	1.16157	1.42156
NM_001261406 // MPDZ // multiple PDZ domain protein // 9p23 // 8777 /// NM_001261407 //	MPDZ	NM_001261406	0.000102452	1.28415	1.28415	0 Gy * 7 Days up vs 2 Gy * 7 Days	1.16985	1.40963
NM_014421 // DKK2 // dickkopf WNT signaling pathway inhibitor 2 // 4q25 // 27123 /// EN	DKK2	NM_014421	0.000192274	1.28308	1.28308	0 Gy * 7 Days up vs 2 Gy * 7 Days	1.16082	1.41821
NM_014345 // ZNF318 // zinc finger protein 318 // 6p21.1 // 24149 /// XM_011514451 // Z	ZNF318	NM_014345	5.91085e-007	1.28194	1.28194	0 Gy * 7 Days up vs 2 Gy * 7 Days	1.21521	1.35234
NM_001130834 // LDB2 // LIM domain binding 2 // 4p16 // 9079 /// NM_001290 // LDB2 // L	LDB2	NM_001130834	0.000261234	1.28177	1.28177	0 Gy * 7 Days up vs 2 Gy * 7 Days	1.15571	1.42158
NM_001198759 // LY75-CD302 // LY75-CD302 readthrough // 2q // 100526664 /// NM_00119876	LY75-CD302	NM_001198759	9.70101e-006	1.28084	1.28084	0 Gy * 7 Days up vs 2 Gy * 7 Days	1.19305	1.3751
NM_024870 // PREX2 // phosphatidylinositol-3,4,5-trisphosphate-dependent Rac exchange f	PREX2	NM_024870	0.000270123	1.27884	1.27884	0 Gy * 7 Days up vs 2 Gy * 7 Days	1.15368	1.41757
NM_012417 // PITPNC1 // phosphatidylinositol transfer protein, cytoplasmic 1 // 17q24.2	PITPNC1	NM_012417	1.99433e-005	1.27821	1.27821	0 Gy * 7 Days up vs 2 Gy * 7 Days	1.18455	1.37928
NM_001261840 // BRE // brain and reproductive organ-expressed (TNFRSF1A modulator) // 2	BRE	NM_001261840	0.000383523	1.27715	1.27715	0 Gy * 7 Days up vs 2 Gy * 7 Days	1.14752	1.42142
NM_002508 // NID1 // nidogen 1 // 1q43 // 4811 /// XM_011544195 // NID1 // nidogen 1 //	NID1	NM_002508	8.75855e-005	1.27659	1.27659	0 Gy * 7 Days up vs 2 Gy * 7 Days	1.16744	1.39594
NM_006336 // ZER1 // zyg-11 related, cell cycle regulator // 9q34.11 // 10444 /// XM_00	ZER1	NM_006336	3.85103e-005	1.27642	1.27642	0 Gy * 7 Days up vs 2 Gy * 7 Days	1.17669	1.38462
NM_002646 // PIK3C2B // phosphatidylinositol-4-phosphate 3-kinase, catalytic subunit ty	PIK3C2B	NM_002646	1.37665e-005	1.27612	1.27612	0 Gy * 7 Days up vs 2 Gy * 7 Days	1.18674	1.37224
NM_001621 // AHR // aryl hydrocarbon receptor // 7p15 // 196 /// ENST00000242057 // AHR	AHR	NM_001621	0.000159282	1.27582	1.27582	0 Gy * 7 Days up vs 2 Gy * 7 Days	1.15942	1.40389
NM_030802 // FAM117A // family with sequence similarity 117, member A // 17q21.33 // 81	FAM117A	NM_030802	0.000242812	1.27447	1.27447	0 Gy * 7 Days up vs 2 Gy * 7 Days	1.15291	1.40885
NM_015147 // CEP68 // centrosomal protein 68kDa // 2p14 // 23177 /// XM_005264218 // CE	CEP68	NM_015147	1.24417e-005	1.27306	1.27306	0 Gy * 7 Days up vs 2 Gy * 7 Days	1.18566	1.36691
NM_001204106 // BCL2L11 // BCL2-like 11 (apoptosis facilitator) // 2q13 // 10018 /// NM	BCL2L11	NM_001204106	0.000334891	1.27302	1.27302	0 Gy * 7 Days up vs 2 Gy * 7 Days	1.14748	1.4123
NM_001109754 // PTPRB // protein tyrosine phosphatase, receptor type, B // 12q15-q21 //	PTPRB	NM_001109754	3.5657e-005	1.27297	1.27297	0 Gy * 7 Days up vs 2 Gy * 7 Days	1.17537	1.37868
NM_002230 // JUP // junction plakoglobin // 17q21 // 3728 /// NM_021991 // JUP // junct	JUP	NM_002230	0.000184495	1.27185	1.27185	0 Gy * 7 Days up vs 2 Gy * 7 Days	1.15529	1.40017
NM_012213 // MLYCD // malonyl-CoA decarboxylase // 16q24 // 23417 /// ENST00000262430 /	MLYCD	NM_012213	0.000620665	1.27097	1.27097	0 Gy * 7 Days up vs 2 Gy * 7 Days	1.13675	1.42104
NM_001077500 // KLK10 // kallikrein related peptidase 10 // 19q13 // 5655 /// NM_002776	KLK10	NM_001077500	0.000446979	1.27016	1.27016	0 Gy * 7 Days up vs 2 Gy * 7 Days	1.14163	1.41315
NM_001024660 // KALRN // kalirin, RhoGEF kinase // 3q21.2 // 8997 /// NM_003947 // KALR	KALRN	NM_001024660	0.000448168	1.26858	1.26858	0 Gy * 7 Days up vs 2 Gy * 7 Days	1.14081	1.41067
NM_007034 // DNAJB4 // DnaJ (Hsp40) homolog, subfamily B, member 4 // 1p31.1 // 11080 /	DNAJB4	NM_007034	0.000326282	1.26558	1.26558	0 Gy * 7 Days up vs 2 Gy * 7 Days	1.14403	1.40005
NM_001008701 // ADGRL1 // adhesion G protein-coupled receptor L1 // 19p13.2 // 22859 //	ADGRL1	NM_001008701	0.000610596	1.26542	1.26542	0 Gy * 7 Days up vs 2 Gy * 7 Days	1.13436	1.41162
NM_001273 // CHD4 // chromodomain helicase DNA binding protein 4 // 12p13 // 1108 /// N	CHD4	NM_001273	3.69133e-006	1.26529	1.26529	0 Gy * 7 Days up vs 2 Gy * 7 Days	1.19042	1.34487
NM_001130048 // DOCK9 // dedicator of cytokinesis 9 // 13q32.3 // 23348 /// NM_00113004	DOCK9	NM_001130048	2.78938e-008	1.26493	1.26493	0 Gy * 7 Days up vs 2 Gy * 7 Days	1.2183	1.31334
NM_152288 // ORAI3 // ORAI calcium release-activated calcium modulator 3 // 16p11.2 //	ORAI3	NM_152288	1.15898e-006	1.26377	1.26377	0 Gy * 7 Days up vs 2 Gy * 7 Days	1.19745	1.33377
NM_000789 // ACE // angiotensin I converting enzyme // 17q23.3 // 1636 /// NM_001178057	ACE	NM_000789	4.67407e-005	1.26368	1.26368	0 Gy * 7 Days up vs 2 Gy * 7 Days	1.16684	1.36856
NM_001167942 // TNFAIP8L1 // tumor necrosis factor, alpha-induced protein 8-like 1 // 1	TNFAIP8L1	NM_001167942	8.70243e-007	1.26356	1.26356	0 Gy * 7 Days up vs 2 Gy * 7 Days	1.19913	1.33145
NM_001098800 // MAGED4 // melanoma antigen family D4 // Xp11.22 // 728239 /// NM_001242	MAGED4	NM_001098800	0.000191393	1.2635	1.2635	0 Gy * 7 Days up vs 2 Gy * 7 Days	1.15025	1.38789
NM_001135247 // MFAP2 // microfibrillar associated protein 2 // 1p36.1-p35 // 4237 ///	MFAP2	NM_001135247	0.000148235	1.2612	1.2612	0 Gy * 7 Days up vs 2 Gy * 7 Days	1.15223	1.38046
NM_001083962 // TCF4 // transcription factor 4 // 18q21.1 // 6925 /// NM_001243226 // T	TCF4	NM_001083962	0.000343725	1.2607	1.2607	0 Gy * 7 Days up vs 2 Gy * 7 Days	1.14077	1.39325
NM_001042459 // FILIP1L // filamin A interacting protein 1-like // 3q12.1 // 11259 ///	FILIP1L	NM_001042459	3.83337e-005	1.2597	1.2597	0 Gy * 7 Days up vs 2 Gy * 7 Days	1.16643	1.36042
NM_198476 // C19orf54 // chromosome 19 open reading frame 54 // 19q13.2 // 284325 /// X	C19orf54	NM_198476	0.000170136	1.25914	1.25914	0 Gy * 7 Days up vs 2 Gy * 7 Days	1.14937	1.3794
NM_001314042 // KDM5B // lysine (K)-specific demethylase 5B // 1q32.1 // 10765 /// NM_0	KDM5B	NM_001314042	6.72193e-005	1.25802	1.25802	0 Gy * 7 Days up vs 2 Gy * 7 Days	1.15956	1.36483
NM_001079846 // CREBBP // CREB binding protein // 16p13.3 // 1387 /// NM_004380 // CREB	CREBBP	NM_001079846	9.81049e-005	1.25618	1.25618	0 Gy * 7 Days up vs 2 Gy * 7 Days	1.15429	1.36707
NM_001453 // FOXC1 // forkhead box C1 // 6p25 // 2296 /// ENST00000380874 // FOXC1 // f	FOXC1	NM_001453	0.000162709	1.25617	1.25617	0 Gy * 7 Days up vs 2 Gy * 7 Days	1.14829	1.37419
NM_001098800 // MAGED4 // melanoma antigen family D4 // Xp11.22 // 728239 /// NM_001242	MAGED4	NM_001098800	0.00037924	1.25587	1.25587	0 Gy * 7 Days up vs 2 Gy * 7 Days	1.13689	1.38731
NM_001145418 // TTC28 // tetratricopeptide repeat domain 28 // 22q12.1 // 23331 /// XM_	TTC28	NM_001145418	0.000350283	1.25386	1.25386	0 Gy * 7 Days up vs 2 Gy * 7 Days	1.13698	1.38275
NM_001113178 // NFAT5 // nuclear factor of activated T-cells 5, tonicity-responsive //	NFAT5	NM_001113178	0.000543581	1.2538	1.2538	0 Gy * 7 Days up vs 2 Gy * 7 Days	1.13055	1.39048
NM_000355 // TCN2 // transcobalamin II // 22q12.2 // 6948 /// NM_001184726 // TCN2 // t	TCN2	NM_000355	3.93762e-006	1.25077	1.25077	0 Gy * 7 Days up vs 2 Gy * 7 Days	1.17982	1.32597
NM_153690 // FAM43A // family with sequence similarity 43, member A // 3q29 // 131583 /	FAM43A	NM_153690	1.90963e-005	1.24633	1.24633	0 Gy * 7 Days up vs 2 Gy * 7 Days	1.16446	1.33395
NM_001242312 // FAM124A // family with sequence similarity 124 member A // 13q14.3 // 2	FAM124A	NM_001242312	5.5147e-005	1.2449	1.2449	0 Gy * 7 Days up vs 2 Gy * 7 Days	1.15375	1.34325
NM_024513 // FYCO1 // FYVE and coiled-coil domain containing 1 // 3p21.31 // 79443 ///	FYCO1	NM_024513	1.02426e-005	1.24454	1.24454	0 Gy * 7 Days up vs 2 Gy * 7 Days	1.16841	1.32563
NM_001170750 // SRPX // sushi-repeat containing protein, X-linked // Xp21.1 // 8406 ///	SRPX	NM_001170750	0.000397035	1.2443	1.2443	0 Gy * 7 Days up vs 2 Gy * 7 Days	1.13035	1.36973
NM_001145416 // TMEM205 // transmembrane protein 205 // 19p13.2 // 374882 /// NM_033408	TMEM205	NM_001145416	0.000257889	1.24386	1.24386	0 Gy * 7 Days up vs 2 Gy * 7 Days	1.13583	1.36218
NM_019074 // DLL4 // delta-like 4 (Drosophila) // 15q14 // 54567 /// ENST00000249749 //	DLL4	NM_019074	2.87152e-006	1.24378	1.24378	0 Gy * 7 Days up vs 2 Gy * 7 Days	1.1771	1.31424
NM_003195 // TCEA2 // transcription elongation factor A (SII), 2 // 20q13.33 // 6919 //	TCEA2	NM_003195	0.00019174	1.24375	1.24375	0 Gy * 7 Days up vs 2 Gy * 7 Days	1.13943	1.35762
NM_002800 // PSMB9 // proteasome subunit beta 9 // 6p21.3 // 5698 /// XM_011546317 // P	PSMB9	NM_002800	6.73995e-005	1.2433	1.2433	0 Gy * 7 Days up vs 2 Gy * 7 Days	1.15077	1.34327
NM_001077239 // RNF214 // ring finger protein 214 // 11q23.3 // 257160 /// NM_001278249	RNF214	NM_001077239	0.000533228	1.24323	1.24323	0 Gy * 7 Days up vs 2 Gy * 7 Days	1.12565	1.3731
NM_001199898 // PDK2 // pyruvate dehydrogenase kinase, isozyme 2 // 17q21.33 // 5164 //	PDK2	NM_001199898	0.000212898	1.24228	1.24228	0 Gy * 7 Days up vs 2 Gy * 7 Days	1.13736	1.35687
NM_001130081 // PLD1 // phospholipase D1, phosphatidylcholine-specific // 3q26 // 5337	PLD1	NM_001130081	1.55235e-006	1.24081	1.24081	0 Gy * 7 Days up vs 2 Gy * 7 Days	1.17891	1.30596
NM_000627 // LTBP1 // latent transforming growth factor beta binding protein 1 // 2p22-	LTBP1	NM_000627	2.15171e-006	1.23904	1.23904	0 Gy * 7 Days up vs 2 Gy * 7 Days	1.1756	1.3059
NM_144601 // CMTM3 // CKLF-like MARVEL transmembrane domain containing 3 // 16q21 // 12	CMTM3	NM_144601	0.000445728	1.23823	1.23823	0 Gy * 7 Days up vs 2 Gy * 7 Days	1.12569	1.36203
NM_024630 // ZDHHC14 // zinc finger, DHHC-type containing 14 // 6q25.3 // 79683 /// NM_	ZDHHC14	NM_024630	1.73993e-005	1.23809	1.23809	0 Gy * 7 Days up vs 2 Gy * 7 Days	1.1599	1.32154
NM_000900 // MGP // matrix Gla protein // 12p12.3 // 4256 /// NM_001190839 // MGP // ma	MGP	NM_000900	0.000103264	1.23724	1.23724	0 Gy * 7 Days up vs 2 Gy * 7 Days	1.14277	1.33952
NM_000152 // GAA // glucosidase, alpha; acid // 17q25.2-q25.3 // 2548 /// NM_001079803	GAA	NM_000152	2.24785e-005	1.23629	1.23629	0 Gy * 7 Days up vs 2 Gy * 7 Days	1.15661	1.32146
NM_020529 // NFKBIA // nuclear factor of kappa light polypeptide gene enhancer in B-cel	NFKBIA	NM_020529	8.79061e-005	1.23586	1.23586	0 Gy * 7 Days up vs 2 Gy * 7 Days	1.14365	1.33552
NM_031866 // FZD8 // frizzled class receptor 8 // 10p11.21 // 8325 /// NR_039831 // MIR	FZD8	NM_031866	0.000106909	1.23471	1.23471	0 Gy * 7 Days up vs 2 Gy * 7 Days	1.14094	1.33618
NM_001032281 // TFPI // tissue factor pathway inhibitor (lipoprotein-associated coagula	TFPI	NM_001032281	4.687e-006	1.23256	1.23256	0 Gy * 7 Days up vs 2 Gy * 7 Days	1.16594	1.30298
NM_015710 // GLTSCR2 // glioma tumor suppressor candidate region gene 2 // 19q13.3 // 2	GLTSCR2	NM_015710	1.81603e-005	1.23217	1.23217	0 Gy * 7 Days up vs 2 Gy * 7 Days	1.1557	1.31369
NM_013302 // EEF2K // eukaryotic elongation factor 2 kinase // 16p12.2 // 29904 /// XR_	EEF2K	NM_013302	1.51596e-005	1.23181	1.23181	0 Gy * 7 Days up vs 2 Gy * 7 Days	1.1569	1.31157
NM_002332 // LRP1 // LDL receptor related protein 1 // 12q13.3 // 4035 /// ENST00000243	LRP1	NM_002332	0.000434249	1.2318	1.2318	0 Gy * 7 Days up vs 2 Gy * 7 Days	1.12279	1.3514
NM_018050 // MANSC1 // MANSC domain containing 1 // 12p13.2 // 54682 /// ENST0000039634	MANSC1	NM_018050	0.000570193	1.23091	1.23091	0 Gy * 7 Days up vs 2 Gy * 7 Days	1.11865	1.35444
NM_001301036 // TMCC3 // transmembrane and coiled-coil domain family 3 // 12q22 // 5745	TMCC3	NM_001301036	6.43963e-005	1.23009	1.23009	0 Gy * 7 Days up vs 2 Gy * 7 Days	1.14331	1.32347
NM_003255 // TIMP2 // TIMP metallopeptidase inhibitor 2 // 17q25 // 7077 /// ENST000002	TIMP2	NM_003255	1.14532e-005	1.22866	1.22866	0 Gy * 7 Days up vs 2 Gy * 7 Days	1.15696	1.30481
NM_014323 // PATZ1 // POZ (BTB) and AT hook containing zinc finger 1 // 22q12.2 // 2359	PATZ1	NM_014323	9.58791e-005	1.2284	1.2284	0 Gy * 7 Days up vs 2 Gy * 7 Days	1.13839	1.32551
NM_001242923 // EIF3L // eukaryotic translation initiation factor 3, subunit L // 22q /	EIF3L	NM_001242923	2.41543e-005	1.22806	1.22806	0 Gy * 7 Days up vs 2 Gy * 7 Days	1.15073	1.31058
NM_001015055 // RTKN // rhotekin // 2p13.1 // 6242 /// NM_001015056 // RTKN // rhotekin	RTKN	NM_001015055	0.000379714	1.22721	1.22721	0 Gy * 7 Days up vs 2 Gy * 7 Days	1.12219	1.34206
NM_001242487 // ZSWIM8 // zinc finger, SWIM-type containing 8 // 10q22.2 // 23053 /// N	ZSWIM8	NM_001242487	0.000475201	1.2267	1.2267	0 Gy * 7 Days up vs 2 Gy * 7 Days	1.11903	1.34474
NM_015691 // WWC3 // WWC family member 3 // Xp22.32 // 55841 /// ENST00000380861 // WWC	WWC3	NM_015691	5.92815e-005	1.2263	1.2263	0 Gy * 7 Days up vs 2 Gy * 7 Days	1.1418	1.31705
NM_001029882 // AHDC1 // AT hook, DNA binding motif, containing 1 // 1p36.13 // 27245 /	AHDC1	NM_001029882	0.000120379	1.22554	1.22554	0 Gy * 7 Days up vs 2 Gy * 7 Days	1.13442	1.32398
NM_001628 // AKR1B1 // aldo-keto reductase family 1, member B1 (aldose reductase) // 7q	AKR1B1	NM_001628	1.1115e-006	1.22415	1.22415	0 Gy * 7 Days up vs 2 Gy * 7 Days	1.16867	1.28225
NM_020376 // PNPLA2 // patatin-like phospholipase domain containing 2 // 11p15.5 // 571	PNPLA2	NM_020376	3.26406e-005	1.22326	1.22326	0 Gy * 7 Days up vs 2 Gy * 7 Days	1.14518	1.30665
NM_001012333 // MDK // midkine (neurite growth-promoting factor 2) // 11p11.2 // 4192 /	MDK	NM_001012333	1.96346e-006	1.22323	1.22323	0 Gy * 7 Days up vs 2 Gy * 7 Days	1.1648	1.2846
NM_001076552 // ACSS2 // acyl-CoA synthetase short-chain family member 2 // 20q11.22 //	ACSS2	NM_001076552	0.000389265	1.22293	1.22293	0 Gy * 7 Days up vs 2 Gy * 7 Days	1.11967	1.33571
NM_001669 // ARSD // arylsulfatase D // Xp22.3 // 414 /// XM_005274514 // ARSD // aryls	ARSD	NM_001669	0.000652989	1.22167	1.22167	0 Gy * 7 Days up vs 2 Gy * 7 Days	1.11227	1.34182
NM_015964 // TPPP3 // tubulin polymerization-promoting protein family member 3 // 16q22	TPPP3	NM_015964	0.000394698	1.2212	1.2212	0 Gy * 7 Days up vs 2 Gy * 7 Days	1.11861	1.3332
NM_001025 // RPS23 // ribosomal protein S23 // 5q14.2 // 6228 /// ENST00000296674 // RP	RPS23	NM_001025	0.000198488	1.22107	1.22107	0 Gy * 7 Days up vs 2 Gy * 7 Days	1.12658	1.32349
NM_002519 // NPAT // nuclear protein, ataxia-telangiectasia locus // 11q22-q23 // 4863	NPAT	NM_002519	0.000102079	1.21923	1.21923	0 Gy * 7 Days up vs 2 Gy * 7 Days	1.13243	1.31269
NM_001256541 // TMEM204 // transmembrane protein 204 // 16p13.3 // 79652 /// NM_024600	TMEM204	NM_001256541	1.95296e-005	1.21919	1.21919	0 Gy * 7 Days up vs 2 Gy * 7 Days	1.14669	1.29626
NM_000991 // RPL28 // ribosomal protein L28 // 19q13.4 // 6158 /// NM_001136134 // RPL2	RPL28	NM_000991	0.00014336	1.21917	1.21917	0 Gy * 7 Days up vs 2 Gy * 7 Days	1.12898	1.31657
NM_001199775 // CPD // carboxypeptidase D // 17q11.2 // 1362 /// NM_001304 // CPD // ca	CPD	NM_001199775	0.000257045	1.21893	1.21893	0 Gy * 7 Days up vs 2 Gy * 7 Days	1.12252	1.32362
NM_006763 // BTG2 // BTG family, member 2 // 1q32 // 7832 /// ENST00000290551 // BTG2 /	BTG2	NM_006763	0.000231743	1.21728	1.21728	0 Gy * 7 Days up vs 2 Gy * 7 Days	1.12279	1.31972
NM_001973 // ELK4 // ELK4, ETS-domain protein (SRF accessory protein 1) // 1q32 // 2005	ELK4	NM_001973	0.000288906	1.21557	1.21557	0 Gy * 7 Days up vs 2 Gy * 7 Days	1.11939	1.32001
NM_001126340 // ORAI2 // ORAI calcium release-activated calcium modulator 2 // 7q22.1 /	ORAI2	NM_001126340	0.00024443	1.21505	1.21505	0 Gy * 7 Days up vs 2 Gy * 7 Days	1.12099	1.317
NM_000820 // GAS6 // growth arrest-specific 6 // 13q34 // 2621 /// ENST00000327773 // G	GAS6	NM_000820	2.44266e-005	1.21487	1.21487	0 Gy * 7 Days up vs 2 Gy * 7 Days	1.14219	1.29219
NM_024649 // BBS1 // Bardet-Biedl syndrome 1 // 11q13 // 582 /// ENST00000318312 // BBS	BBS1	NM_024649	0.000259832	1.21458	1.21458	0 Gy * 7 Days up vs 2 Gy * 7 Days	1.12005	1.31707
NM_020717 // SHROOM4 // shroom family member 4 // Xp11.22 // 57477 /// NR_027121 // SHR	SHROOM4	NM_020717	7.36646e-005	1.21322	1.21322	0 Gy * 7 Days up vs 2 Gy * 7 Days	1.13194	1.30034
NM_001256295 // ETS2 // v-ets avian erythroblastosis virus E26 oncogene homolog 2 // 21	ETS2	NM_001256295	3.57032e-006	1.2127	1.2127	0 Gy * 7 Days up vs 2 Gy * 7 Days	1.15376	1.27464
NM_001424 // EMP2 // epithelial membrane protein 2 // 16p13.2 // 2013 /// XM_006720864	EMP2	NM_001424	0.000584751	1.21266	1.21266	0 Gy * 7 Days up vs 2 Gy * 7 Days	1.10934	1.32561
---		---	0.000183962	1.21206	1.21206	0 Gy * 7 Days up vs 2 Gy * 7 Days	1.12241	1.30888
---		---	0.000183962	1.21206	1.21206	0 Gy * 7 Days up vs 2 Gy * 7 Days	1.12241	1.30888
NM_001202543 // CUX1 // cut-like homeobox 1 // 7q22.1 // 1523 /// NM_001202544 // CUX1	CUX1	NM_001202543	0.000253335	1.21125	1.21125	0 Gy * 7 Days up vs 2 Gy * 7 Days	1.11854	1.31164
NM_000876 // IGF2R // insulin-like growth factor 2 receptor // 6q26 // 3482 /// XR_9424	IGF2R	NM_000876	0.000401835	1.21108	1.21108	0 Gy * 7 Days up vs 2 Gy * 7 Days	1.11319	1.31758
NM_001008485 // SLC41A3 // solute carrier family 41, member 3 // 3q21.2 // 54946 /// NM	SLC41A3	NM_001008485	5.8913e-005	1.2109	1.2109	0 Gy * 7 Days up vs 2 Gy * 7 Days	1.13251	1.29471
NM_020440 // PTGFRN // prostaglandin F2 receptor inhibitor // 1p13.1 // 5738 /// ENST00	PTGFRN	NM_020440	0.000430392	1.20996	1.20996	0 Gy * 7 Days up vs 2 Gy * 7 Days	1.11179	1.31679
NM_000690 // ALDH2 // aldehyde dehydrogenase 2 family (mitochondrial) // 12q24.2 // 217	ALDH2	NM_000690	4.05573e-007	1.20946	1.20946	0 Gy * 7 Days up vs 2 Gy * 7 Days	1.1627	1.2581
NM_001286790 // CNOT6L // CCR4-NOT transcription complex subunit 6-like // 4q13.3 // 24	CNOT6L	NM_001286790	0.000242851	1.20921	1.20921	0 Gy * 7 Days up vs 2 Gy * 7 Days	1.1179	1.30798
NM_001142603 // KIAA0141 // KIAA0141 // 5q31.3 // 9812 /// NM_014773 // KIAA0141 // KIA	KIAA0141	NM_001142603	0.000599709	1.20731	1.20731	0 Gy * 7 Days up vs 2 Gy * 7 Days	1.10638	1.31743
NM_001130144 // LTBP3 // latent transforming growth factor beta binding protein 3 // 11	LTBP3	NM_001130144	0.000547431	1.20628	1.20628	0 Gy * 7 Days up vs 2 Gy * 7 Days	1.10701	1.31445
NM_175854 // PAN3 // PAN3 poly(A) specific ribonuclease subunit // 13q12.2 // 255967 //	PAN3	NM_175854	0.000523654	1.20592	1.20592	0 Gy * 7 Days up vs 2 Gy * 7 Days	1.10738	1.31324
NM_014220 // TM4SF1 // transmembrane 4 L six family member 1 // 3q21-q25 // 4071 /// XR	TM4SF1	NM_014220	0.000171092	1.20378	1.20378	0 Gy * 7 Days up vs 2 Gy * 7 Days	1.11851	1.29555
NM_015191 // SIK2 // salt-inducible kinase 2 // 11q23.1 // 23235 /// XM_011542716 // SI	SIK2	NM_015191	0.000362834	1.20339	1.20339	0 Gy * 7 Days up vs 2 Gy * 7 Days	1.11038	1.30418
NM_000285 // PEPD // peptidase D // 19q13.11 // 5184 /// NM_001166056 // PEPD // peptid	PEPD	NM_000285	7.75497e-006	1.20271	1.20271	0 Gy * 7 Days up vs 2 Gy * 7 Days	1.1421	1.26654
NM_006255 // PRKCH // protein kinase C, eta // 14q23.1 // 5583 /// XM_011536954 // PRKC	PRKCH	NM_006255	0.000267447	1.20029	1.20029	0 Gy * 7 Days up vs 2 Gy * 7 Days	1.11205	1.29553
NM_014452 // TNFRSF21 // tumor necrosis factor receptor superfamily, member 21 // 6p21.	TNFRSF21	NM_014452	3.10082e-005	0.833133	-1.20029	0 Gy * 7 Days down vs 2 Gy * 7 Days	-1.27376	-1.13106
NM_206967 // C16orf74 // chromosome 16 open reading frame 74 // 16q24.1 // 404550 /// X	C16orf74	NM_206967	0.000301211	0.832019	-1.2019	0 Gy * 7 Days down vs 2 Gy * 7 Days	-1.29947	-1.11165
NM_001130524 // AP1M1 // adaptor-related protein complex 1, mu 1 subunit // 19p13.12 //	AP1M1	NM_001130524	0.000306331	0.830199	-1.20453	0 Gy * 7 Days down vs 2 Gy * 7 Days	-1.30375	-1.11286
---		---	9.34104e-005	0.826337	-1.21016	0 Gy * 7 Days down vs 2 Gy * 7 Days	-1.29835	-1.12796
---		---	0.000262393	0.82473	-1.21252	0 Gy * 7 Days down vs 2 Gy * 7 Days	-1.31404	-1.11884
NM_002305 // LGALS1 // lectin, galactoside-binding, soluble, 1 // 22q13.1 // 3956 /// E	LGALS1	NM_002305	0.000174393	0.824463	-1.21291	0 Gy * 7 Days down vs 2 Gy * 7 Days	-1.30952	-1.12343
NM_001282166 // SUV39H1 // suppressor of variegation 3-9 homolog 1 (Drosophila) // Xp11	SUV39H1	NM_001282166	5.50278e-005	0.824334	-1.2131	0 Gy * 7 Days down vs 2 Gy * 7 Days	-1.29721	-1.13444
NM_005654 // NR2F1 // nuclear receptor subfamily 2, group F, member 1 // 5q14 // 7025 /	NR2F1	NM_005654	1.89087e-005	0.824151	-1.21337	0 Gy * 7 Days down vs 2 Gy * 7 Days	-1.2879	-1.14315
NM_005556 // KRT7 // keratin 7, type II // 12q13.13 // 3855 /// XM_011538325 // KRT7 //	KRT7	NM_005556	0.000493726	0.823105	-1.21491	0 Gy * 7 Days down vs 2 Gy * 7 Days	-1.32662	-1.11261
NM_001243280 // ALCAM // activated leukocyte cell adhesion molecule // 3q13.1 // 214 //	ALCAM	NM_001243280	3.67878e-005	0.822955	-1.21513	0 Gy * 7 Days down vs 2 Gy * 7 Days	-1.29626	-1.13909
NM_000610 // CD44 // CD44 molecule (Indian blood group) // 11p13 // 960 /// NM_00100138	CD44	NM_000610	2.47247e-007	0.822494	-1.21581	0 Gy * 7 Days down vs 2 Gy * 7 Days	-1.26364	-1.1698
NM_001286503 // HSPH1 // heat shock 105kDa/110kDa protein 1 // 13q12.3 // 10808 /// NM_	HSPH1	NM_001286503	9.78429e-006	0.821207	-1.21772	0 Gy * 7 Days down vs 2 Gy * 7 Days	-1.28858	-1.15076
NM_001284297 // PLCB2 // phospholipase C, beta 2 // 15q15 // 5330 /// NM_001284298 // P	PLCB2	NM_001284297	7.8227e-006	0.821091	-1.21789	0 Gy * 7 Days down vs 2 Gy * 7 Days	-1.2871	-1.1524
NM_181783 // TMTC3 // transmembrane and tetratricopeptide repeat containing 3 // 12q21.	TMTC3	NM_181783	4.82885e-005	0.820261	-1.21912	0 Gy * 7 Days down vs 2 Gy * 7 Days	-1.30458	-1.13927
NM_001184700 // UGDH // UDP-glucose 6-dehydrogenase // 4p15.1 // 7358 /// NM_001184701	UGDH	NM_001184700	1.41963e-005	0.819058	-1.22091	0 Gy * 7 Days down vs 2 Gy * 7 Days	-1.29595	-1.15023
NM_001130012 // SLC9A3R2 // solute carrier family 9, subfamily A (NHE3, cation proton a	SLC9A3R2	NM_001130012	2.2355e-005	0.817165	-1.22374	0 Gy * 7 Days down vs 2 Gy * 7 Days	-1.30382	-1.14859
NM_004526 // MCM2 // minichromosome maintenance complex component 2 // 3q21 // 4171 ///	MCM2	NM_004526	0.000211133	0.815271	-1.22659	0 Gy * 7 Days down vs 2 Gy * 7 Days	-1.33271	-1.12891
---		---	0.000536239	0.811749	-1.23191	0 Gy * 7 Days down vs 2 Gy * 7 Days	-1.35501	-1.11999
NM_001256944 // CLCN4 // chloride channel, voltage-sensitive 4 // Xp22.3 // 1183 /// NM	CLCN4	NM_001256944	0.000615746	0.808388	-1.23703	0 Gy * 7 Days down vs 2 Gy * 7 Days	-1.36563	-1.12054
NM_000935 // PLOD2 // procollagen-lysine, 2-oxoglutarate 5-dioxygenase 2 // 3q24 // 535	PLOD2	NM_000935	0.000279979	0.806302	-1.24023	0 Gy * 7 Days down vs 2 Gy * 7 Days	-1.35779	-1.13285
NM_001195228 // FAM64A // family with sequence similarity 64, member A // 17p13.2 // 54	FAM64A	NM_001195228	0.000556742	0.803754	-1.24416	0 Gy * 7 Days down vs 2 Gy * 7 Days	-1.37536	-1.12548
NM_002689 // POLA2 // polymerase (DNA directed), alpha 2, accessory subunit // 11q13.1	POLA2	NM_002689	0.000500073	0.802619	-1.24592	0 Gy * 7 Days down vs 2 Gy * 7 Days	-1.37628	-1.12791
NM_001135186 // ABI3 // ABI family, member 3 // 17q21.3 // 51225 /// NM_016428 // ABI3	ABI3	NM_001135186	0.000450471	0.802387	-1.24628	0 Gy * 7 Days down vs 2 Gy * 7 Days	-1.37503	-1.12958
NM_001303627 // MLEC // malectin // 12q24.31 // 9761 /// NM_001303628 // MLEC // malect	MLEC	NM_001303627	2.8084e-005	0.801395	-1.24782	0 Gy * 7 Days down vs 2 Gy * 7 Days	-1.33999	-1.16199
NM_002564 // P2RY2 // purinergic receptor P2Y, G-protein coupled, 2 // 11q13.4 // 5029	P2RY2	NM_002564	0.000148349	0.799394	-1.25095	0 Gy * 7 Days down vs 2 Gy * 7 Days	-1.36491	-1.1465
NM_014391 // ANKRD1 // ankyrin repeat domain 1 (cardiac muscle) // 10q23.31 // 27063 //	ANKRD1	NM_014391	9.02175e-005	0.798681	-1.25206	0 Gy * 7 Days down vs 2 Gy * 7 Days	-1.35983	-1.15284
---		---	0.00053885	0.798289	-1.25268	0 Gy * 7 Days down vs 2 Gy * 7 Days	-1.38851	-1.13014
NM_032873 // UBASH3B // ubiquitin associated and SH3 domain containing B // 11q24.1 //	UBASH3B	NM_032873	0.000243737	0.795636	-1.25686	0 Gy * 7 Days down vs 2 Gy * 7 Days	-1.38147	-1.14349
NM_012112 // TPX2 // TPX2, microtubule-associated // 20q11.2 // 22974 /// XM_011528697	TPX2	NM_012112	0.000429307	0.795438	-1.25717	0 Gy * 7 Days down vs 2 Gy * 7 Days	-1.39157	-1.13575
NM_001178102 // LOX // lysyl oxidase // 5q23.2 // 4015 /// NM_002317 // LOX // lysyl ox	LOX	NM_001178102	5.71577e-006	0.79544	-1.25717	0 Gy * 7 Days down vs 2 Gy * 7 Days	-1.3377	-1.18148
NM_001005353 // AK4 // adenylate kinase 4 // 1p31.3 // 205 /// NM_013410 // AK4 // aden	AK4	NM_001005353	0.000569553	0.794765	-1.25823	0 Gy * 7 Days down vs 2 Gy * 7 Days	-1.39855	-1.132
NM_001166010 // ECI2 // enoyl-CoA delta isomerase 2 // 6p24.3 // 10455 /// NM_006117 //	ECI2	NM_001166010	1.32988e-005	0.793708	-1.25991	0 Gy * 7 Days down vs 2 Gy * 7 Days	-1.34931	-1.17643
NM_001128148 // TFRC // transferrin receptor // 3q29 // 7037 /// NM_001313965 // TFRC /	TFRC	NM_001128148	0.000192358	0.792842	-1.26129	0 Gy * 7 Days down vs 2 Gy * 7 Days	-1.38457	-1.14898
NM_001303524 // TUBB6 // tubulin, beta 6 class V // 18p11.21 // 84617 /// NM_001303525	TUBB6	NM_001303524	1.12445e-005	0.791489	-1.26344	0 Gy * 7 Days down vs 2 Gy * 7 Days	-1.35254	-1.18021
---		---	0.000420641	0.790687	-1.26472	0 Gy * 7 Days down vs 2 Gy * 7 Days	-1.40328	-1.13984
NM_001048166 // STIL // SCL/TAL1 interrupting locus // 1p32 // 6491 /// NM_001282936 //	STIL	NM_001048166	0.000210854	0.790289	-1.26536	0 Gy * 7 Days down vs 2 Gy * 7 Days	-1.39232	-1.14998
NM_001135599 // TGFB2 // transforming growth factor beta 2 // 1q41 // 7042 /// NM_00323	TGFB2	NM_001135599	0.000154355	0.789633	-1.26641	0 Gy * 7 Days down vs 2 Gy * 7 Days	-1.38902	-1.15463
NM_016183 // MRTO4 // MRT4 homolog, ribosome maturation factor // 1p36.13 // 51154 ///	MRTO4	NM_016183	4.02743e-005	0.789467	-1.26668	0 Gy * 7 Days down vs 2 Gy * 7 Days	-1.37108	-1.17022
NM_001264573 // KIF18B // kinesin family member 18B // 17q21.31 // 146909 /// NM_001265	KIF18B	NM_001264573	4.01108e-005	0.789201	-1.26711	0 Gy * 7 Days down vs 2 Gy * 7 Days	-1.37165	-1.17053
NM_001253875 // UXS1 // UDP-glucuronate decarboxylase 1 // 2q12.2 // 80146 /// NM_00125	UXS1	NM_001253875	0.000419595	0.788185	-1.26874	0 Gy * 7 Days down vs 2 Gy * 7 Days	-1.40967	-1.1419
NM_001278599 // AXL // AXL receptor tyrosine kinase // 19q13.1 // 558 /// NM_001699 //	AXL	NM_001278599	9.10751e-005	0.786399	-1.27162	0 Gy * 7 Days down vs 2 Gy * 7 Days	-1.38908	-1.16409
NM_024329 // EFHD2 // EF-hand domain family member D2 // 1p36.21 // 79180 /// XM_005246	EFHD2	NM_024329	1.30155e-005	0.785804	-1.27258	0 Gy * 7 Days down vs 2 Gy * 7 Days	-1.36671	-1.18494
NM_031966 // CCNB1 // cyclin B1 // 5q12 // 891 /// ENST00000256442 // CCNB1 // cyclin B	CCNB1	NM_031966	0.000436729	0.785235	-1.2735	0 Gy * 7 Days down vs 2 Gy * 7 Days	-1.41809	-1.14366
NM_006733 // CENPI // centromere protein I // Xq22.1 // 2491 /// XM_005262111 // CENPI	CENPI	NM_006733	0.000497686	0.783722	-1.27596	0 Gy * 7 Days down vs 2 Gy * 7 Days	-1.42465	-1.14279
NM_001304361 // CKAP2L // cytoskeleton associated protein 2-like // 2q13 // 150468 ///	CKAP2L	NM_001304361	0.000378833	0.783278	-1.27669	0 Gy * 7 Days down vs 2 Gy * 7 Days	-1.42045	-1.14748
---		---	0.000349141	0.782822	-1.27743	0 Gy * 7 Days down vs 2 Gy * 7 Days	-1.42008	-1.14911
NM_005228 // EGFR // epidermal growth factor receptor // 7p12 // 1956 /// NM_201282 //	EGFR	NM_005228	5.24484e-005	0.782551	-1.27787	0 Gy * 7 Days down vs 2 Gy * 7 Days	-1.39072	-1.17418
NM_002106 // H2AFZ // H2A histone family, member Z // 4q24 // 3015 /// ENST00000296417	H2AFZ	NM_002106	2.95384e-005	0.780767	-1.28079	0 Gy * 7 Days down vs 2 Gy * 7 Days	-1.38761	-1.1822
NM_001281710 // NCAPH // non-SMC condensin I complex subunit H // 2q11.2 // 23397 /// N	NCAPH	NM_001281710	9.06168e-005	0.780752	-1.28082	0 Gy * 7 Days down vs 2 Gy * 7 Days	-1.40277	-1.16947
NM_017414 // USP18 // ubiquitin specific peptidase 18 // 22q11.21 // 11274 /// XM_00672	USP18	NM_017414	8.04706e-005	0.779784	-1.28241	0 Gy * 7 Days down vs 2 Gy * 7 Days	-1.4034	-1.17185
NM_022365 // DNAJC1 // DnaJ (Hsp40) homolog, subfamily C, member 1 // 10p12.31 // 64215	DNAJC1	NM_022365	0.000211275	0.778226	-1.28497	0 Gy * 7 Days down vs 2 Gy * 7 Days	-1.4228	-1.1605
NM_004496 // FOXA1 // forkhead box A1 // 14q21.1 // 3169 /// ENST00000250448 // FOXA1 /	FOXA1	NM_004496	0.00044445	0.778183	-1.28505	0 Gy * 7 Days down vs 2 Gy * 7 Days	-1.43705	-1.14912
NM_001278595 // MCM7 // minichromosome maintenance complex component 7 // 7q21.3-q22.1	MCM7	NM_001278595	3.54702e-005	0.777077	-1.28687	0 Gy * 7 Days down vs 2 Gy * 7 Days	-1.39868	-1.18401
NM_001013642 // TRNP1 // TMF1-regulated nuclear protein 1 // 1p36.11 // 388610 /// XM_0	TRNP1	NM_001013642	3.00449e-005	0.776811	-1.28731	0 Gy * 7 Days down vs 2 Gy * 7 Days	-1.39718	-1.18608
NM_003764 // STX11 // syntaxin 11 // 6q24.2 // 8676 /// XM_011536213 // STX11 // syntax	STX11	NM_003764	0.000509663	0.776037	-1.2886	0 Gy * 7 Days down vs 2 Gy * 7 Days	-1.44569	-1.14857
NM_001130080 // IFI27 // interferon, alpha-inducible protein 27 // 14q32 // 3429 /// NM	IFI27	NM_001130080	0.000302229	0.775741	-1.28909	0 Gy * 7 Days down vs 2 Gy * 7 Days	-1.43586	-1.15732
NM_138493 // CCDC167 // coiled-coil domain containing 167 // 6p21.2 // 154467 /// ENST0	CCDC167	NM_138493	0.000582907	0.775515	-1.28947	0 Gy * 7 Days down vs 2 Gy * 7 Days	-1.45004	-1.14667
NM_001165031 // DTYMK // deoxythymidylate kinase // 2q37.3 // 1841 /// NM_012145 // DTY	DTYMK	NM_001165031	0.00023502	0.774568	-1.29104	0 Gy * 7 Days down vs 2 Gy * 7 Days	-1.4342	-1.16217
NM_006666 // RUVBL2 // RuvB-like AAA ATPase 2 // 19q13.3 // 10856 /// XM_005258426 // R	RUVBL2	NM_006666	6.4494e-006	0.773591	-1.29267	0 Gy * 7 Days down vs 2 Gy * 7 Days	-1.38714	-1.20464
NM_001142761 // KNSTRN // kinetochore-localized astrin/SPAG5 binding protein // 15q15.1	KNSTRN	NM_001142761	0.000634422	0.771189	-1.2967	0 Gy * 7 Days down vs 2 Gy * 7 Days	-1.4639	-1.14859
NM_002960 // S100A3 // S100 calcium binding protein A3 // 1q21 // 6274 /// ENST00000368	S100A3	NM_002960	0.000268876	0.769901	-1.29887	0 Gy * 7 Days down vs 2 Gy * 7 Days	-1.44909	-1.16422
NM_001168551 // NDC1 // NDC1 transmembrane nucleoporin // 1p32.3 // 55706 /// NM_018087	NDC1	NM_001168551	0.000104833	0.768945	-1.30048	0 Gy * 7 Days down vs 2 Gy * 7 Days	-1.43468	-1.17884
NM_001167924 // CMSS1 // cms1 ribosomal small subunit homolog (yeast) // 3q12.1 // 8431	CMSS1	NM_001167924	0.000147928	0.767801	-1.30242	0 Gy * 7 Days down vs 2 Gy * 7 Days	-1.44352	-1.17512
NM_005099 // ADAMTS4 // ADAM metallopeptidase with thrombospondin type 1 motif 4 // 1q2	ADAMTS4	NM_005099	0.000380837	0.76668	-1.30433	0 Gy * 7 Days down vs 2 Gy * 7 Days	-1.46495	-1.16131
NM_006739 // MCM5 // minichromosome maintenance complex component 5 // 22q13.1 // 4174	MCM5	NM_006739	8.37096e-006	0.766507	-1.30462	0 Gy * 7 Days down vs 2 Gy * 7 Days	-1.40637	-1.21023
NM_001145031 // PLAU // plasminogen activator, urokinase // 10q22.2 // 5328 /// NM_0026	PLAU	NM_001145031	0.000285822	0.765852	-1.30574	0 Gy * 7 Days down vs 2 Gy * 7 Days	-1.46121	-1.16681
NM_000185 // SERPIND1 // serpin peptidase inhibitor, clade D (heparin cofactor), member	SERPIND1	NM_000185	9.53843e-005	0.764017	-1.30887	0 Gy * 7 Days down vs 2 Gy * 7 Days	-1.44581	-1.1849
---		---	6.34271e-005	0.763535	-1.3097	0 Gy * 7 Days down vs 2 Gy * 7 Days	-1.44044	-1.19082
NM_006851 // GLIPR1 // GLI pathogenesis-related 1 // 12q21.2 // 11010 /// XM_011537775	GLIPR1	NM_006851	3.24686e-006	0.763316	-1.31007	0 Gy * 7 Days down vs 2 Gy * 7 Days	-1.40378	-1.22262
NM_005860 // FSTL3 // follistatin-like 3 (secreted glycoprotein) // 19p13 // 10272 ///	FSTL3	NM_005860	5.58843e-005	0.76261	-1.31129	0 Gy * 7 Days down vs 2 Gy * 7 Days	-1.44083	-1.19339
NM_178550 // CCDC190 // coiled-coil domain containing 190 // 1q23.3 // 339512 /// XM_00	CCDC190	NM_178550	0.000609248	0.761194	-1.31373	0 Gy * 7 Days down vs 2 Gy * 7 Days	-1.49118	-1.15739
NM_000358 // TGFBI // transforming growth factor, beta-induced, 68kDa // 5q31 // 7045 /	TGFBI	NM_000358	7.74837e-006	0.760185	-1.31547	0 Gy * 7 Days down vs 2 Gy * 7 Days	-1.42049	-1.21821
NM_022346 // NCAPG // non-SMC condensin I complex subunit G // 4p15.33 // 64151 /// NR_	NCAPG	NM_022346	3.02722e-005	0.759857	-1.31604	0 Gy * 7 Days down vs 2 Gy * 7 Days	-1.43872	-1.20381
BC112208 // PRAMEF10 // PRAME family member 10 // 1p36.21 // 343071 /// BC112210 // PRA	PRAMEF10	BC112208	0.000213371	0.757802	-1.31961	0 Gy * 7 Days down vs 2 Gy * 7 Days	-1.47722	-1.17881
NM_014465 // SULT1B1 // sulfotransferase family 1B member 1 // 4q13.3 // 27284 /// XM_0	SULT1B1	NM_014465	0.00058125	0.757489	-1.32015	0 Gy * 7 Days down vs 2 Gy * 7 Days	-1.50068	-1.16134
NM_004334 // BST1 // bone marrow stromal cell antigen 1 // 4p15 // 683 /// XM_005248184	BST1	NM_004334	0.000209512	0.756494	-1.32189	0 Gy * 7 Days down vs 2 Gy * 7 Days	-1.48044	-1.18032
NM_032415 // CARD11 // caspase recruitment domain family, member 11 // 7p22 // 84433 //	CARD11	NM_032415	3.32383e-005	0.755951	-1.32284	0 Gy * 7 Days down vs 2 Gy * 7 Days	-1.44995	-1.20687
NM_001286229 // DTL // denticleless E3 ubiquitin protein ligase homolog (Drosophila) //	DTL	NM_001286229	7.32527e-006	0.755374	-1.32385	0 Gy * 7 Days down vs 2 Gy * 7 Days	-1.43141	-1.22436
NM_002916 // RFC4 // replication factor C subunit 4 // 3q27 // 5984 /// NM_181573 // RF	RFC4	NM_002916	0.000209023	0.755112	-1.32431	0 Gy * 7 Days down vs 2 Gy * 7 Days	-1.4842	-1.18164
NM_001123 // ADK // adenosine kinase // 10q22|10q11-q24 // 132 /// NM_001202449 // ADK	ADK	NM_001123	2.81833e-006	0.755099	-1.32433	0 Gy * 7 Days down vs 2 Gy * 7 Days	-1.42151	-1.23379
NM_001042422 // SLC16A3 // solute carrier family 16 (monocarboxylate transporter), memb	SLC16A3	NM_001042422	9.70959e-007	0.753436	-1.32725	0 Gy * 7 Days down vs 2 Gy * 7 Days	-1.41503	-1.24492
NM_001300926 // RNF121 // ring finger protein 121 // 11q13.4 // 55298 /// NM_018320 //	RNF121	NM_001300926	7.67225e-006	0.752384	-1.32911	0 Gy * 7 Days down vs 2 Gy * 7 Days	-1.43925	-1.2274
NM_006080 // SEMA3A // sema domain, immunoglobulin domain (Ig), short basic domain, sec	SEMA3A	NM_006080	0.000282046	0.751311	-1.33101	0 Gy * 7 Days down vs 2 Gy * 7 Days	-1.50128	-1.18005
NM_005030 // PLK1 // polo-like kinase 1 // 16p12.2 // 5347 /// ENST00000300093 // PLK1	PLK1	NM_005030	1.79096e-005	0.750885	-1.33176	0 Gy * 7 Days down vs 2 Gy * 7 Days	-1.45396	-1.21983
NM_001130851 // CDKN3 // cyclin-dependent kinase inhibitor 3 // 14q22 // 1033 /// NM_00	CDKN3	NM_001130851	2.56482e-006	0.750399	-1.33262	0 Gy * 7 Days down vs 2 Gy * 7 Days	-1.43167	-1.24043
NM_001300918 // HMGA2 // high mobility group AT-hook 2 // 12q15 // 8091 /// NM_00130091	HMGA2	NM_001300918	0.00062753	0.75011	-1.33314	0 Gy * 7 Days down vs 2 Gy * 7 Days	-1.52434	-1.16592
NM_016932 // SIX2 // SIX homeobox 2 // 2p21 // 10736 /// XM_005264100 // SIX2 // SIX ho	SIX2	NM_016932	0.000419914	0.749827	-1.33364	0 Gy * 7 Days down vs 2 Gy * 7 Days	-1.51488	-1.17409
NM_001237 // CCNA2 // cyclin A2 // 4q27 // 890 /// ENST00000274026 // CCNA2 // cyclin A	CCNA2	NM_001237	9.90948e-005	0.749496	-1.33423	0 Gy * 7 Days down vs 2 Gy * 7 Days	-1.48502	-1.19875
NM_080927 // DCBLD2 // discoidin, CUB and LCCL domain containing 2 // 3q12.1|3 // 13156	DCBLD2	NM_080927	0.00033234	0.747289	-1.33817	0 Gy * 7 Days down vs 2 Gy * 7 Days	-1.51661	-1.18073
NM_001146015 // DLGAP5 // discs, large (Drosophila) homolog-associated protein 5 // 14q	DLGAP5	NM_001146015	0.000354409	0.746987	-1.33871	0 Gy * 7 Days down vs 2 Gy * 7 Days	-1.51902	-1.1798
NM_001255 // CDC20 // cell division cycle 20 // 1p34.1 // 991 /// ENST00000310955 // CD	CDC20	NM_001255	2.4053e-005	0.74524	-1.34185	0 Gy * 7 Days down vs 2 Gy * 7 Days	-1.4727	-1.22263
NM_021154 // PSAT1 // phosphoserine aminotransferase 1 // 9q21.2 // 29968 /// NM_058179	PSAT1	NM_021154	0.000130281	0.743906	-1.34426	0 Gy * 7 Days down vs 2 Gy * 7 Days	-1.50574	-1.2001
NM_001127182 // CEP55 // centrosomal protein 55kDa // 10q23.33 // 55165 /// NM_018131 /	CEP55	NM_001127182	0.000202871	0.742813	-1.34623	0 Gy * 7 Days down vs 2 Gy * 7 Days	-1.5182	-1.19374
NR_024283 // LINC00961 // long intergenic non-protein coding RNA 961 // 9p13.3 // 15837	LINC00961	NR_024283	1.89756e-005	0.741445	-1.34872	0 Gy * 7 Days down vs 2 Gy * 7 Days	-1.47904	-1.22987
NM_016270 // KLF2 // Kruppel-like factor 2 // 19p13.11 // 10365 /// ENST00000248071 //	KLF2	NM_016270	1.56397e-006	0.740943	-1.34963	0 Gy * 7 Days down vs 2 Gy * 7 Days	-1.44918	-1.25692
---		---	0.000314509	0.740768	-1.34995	0 Gy * 7 Days down vs 2 Gy * 7 Days	-1.53437	-1.1877
NM_001243088 // FOXM1 // forkhead box M1 // 12p13 // 2305 /// NM_001243089 // FOXM1 //	FOXM1	NM_001243088	3.49613e-007	0.73947	-1.35232	0 Gy * 7 Days down vs 2 Gy * 7 Days	-1.43833	-1.27145
NM_001178010 // CDC45 // cell division cycle 45 // 22q11.21 // 8318 /// NM_001178011 //	CDC45	NM_001178010	0.000456441	0.738981	-1.35322	0 Gy * 7 Days down vs 2 Gy * 7 Days	-1.54927	-1.18197
NM_001310326 // UBE2T // ubiquitin conjugating enzyme E2T // 1q32.1 // 29089 /// NM_014	UBE2T	NM_001310326	0.000166437	0.737705	-1.35556	0 Gy * 7 Days down vs 2 Gy * 7 Days	-1.52854	-1.20215
NM_080825 // C20orf144 // chromosome 20 open reading frame 144 // 20q11.22 // 128864 //	C20orf144	NM_080825	0.000374341	0.737186	-1.35651	0 Gy * 7 Days down vs 2 Gy * 7 Days	-1.54946	-1.18758
NM_001135768 // PVR // poliovirus receptor // 19q13.2 // 5817 /// NM_001135769 // PVR /	PVR	NM_001135768	0.000152313	0.736625	-1.35754	0 Gy * 7 Days down vs 2 Gy * 7 Days	-1.52972	-1.20475
NM_001190942 // TNFSF10 // tumor necrosis factor (ligand) superfamily, member 10 // 3q2	TNFSF10	NM_001190942	0.000251143	0.736121	-1.35847	0 Gy * 7 Days down vs 2 Gy * 7 Days	-1.54266	-1.19628
NM_001143995 // LPXN // leupaxin // 11q12.1 // 9404 /// NM_001307951 // LPXN // leupaxi	LPXN	NM_001143995	5.82605e-006	0.731987	-1.36614	0 Gy * 7 Days down vs 2 Gy * 7 Days	-1.48706	-1.25506
NM_001032409 // OAS1 // 2-5-oligoadenylate synthetase 1 // 12q24.2 // 4938 /// NM_00253	OAS1	NM_001032409	2.84805e-005	0.731719	-1.36665	0 Gy * 7 Days down vs 2 Gy * 7 Days	-1.51143	-1.23573
---		---	0.000199562	0.731599	-1.36687	0 Gy * 7 Days down vs 2 Gy * 7 Days	-1.55059	-1.20491
NM_018304 // PRR11 // proline rich 11 // 17q22 // 55771 /// ENST00000262293 // PRR11 //	PRR11	NM_018304	2.80088e-005	0.730386	-1.36914	0 Gy * 7 Days down vs 2 Gy * 7 Days	-1.5148	-1.23749
NM_173808 // NEGR1 // neuronal growth regulator 1 // 1p31.1 // 257194 /// XM_011541200	NEGR1	NM_173808	0.000341922	0.730378	-1.36915	0 Gy * 7 Days down vs 2 Gy * 7 Days	-1.56781	-1.19567
NM_001126121 // SLC25A19 // solute carrier family 25 (mitochondrial thiamine pyrophosph	SLC25A19	NM_001126121	0.000229483	0.729923	-1.37001	0 Gy * 7 Days down vs 2 Gy * 7 Days	-1.55899	-1.20394
NM_015420 // DCAF13 // DDB1 and CUL4 associated factor 13 // 8q22.3 // 25879 /// ENST00	DCAF13	NM_015420	0.000331483	0.729501	-1.3708	0 Gy * 7 Days down vs 2 Gy * 7 Days	-1.56969	-1.19711
NM_006818 // MLLT11 // myeloid/lymphoid or mixed-lineage leukemia; translocated to, 11	MLLT11	NM_006818	6.07209e-007	0.728566	-1.37256	0 Gy * 7 Days down vs 2 Gy * 7 Days	-1.46964	-1.28189
NR_003232 // SNORD113-4 // small nucleolar RNA, C/D box 113-4 // 14q32.31 // 767564 ///	SNORD113-4	NR_003232	0.000151707	0.727875	-1.37386	0 Gy * 7 Days down vs 2 Gy * 7 Days	-1.55526	-1.21362
---		---	0.000621502	0.726865	-1.37577	0 Gy * 7 Days down vs 2 Gy * 7 Days	-1.59604	-1.1859
---		---	0.000621502	0.726865	-1.37577	0 Gy * 7 Days down vs 2 Gy * 7 Days	-1.59604	-1.1859
---		---	0.000621502	0.726865	-1.37577	0 Gy * 7 Days down vs 2 Gy * 7 Days	-1.59604	-1.1859
---		---	0.000621502	0.726865	-1.37577	0 Gy * 7 Days down vs 2 Gy * 7 Days	-1.59604	-1.1859
---		---	0.000621502	0.726865	-1.37577	0 Gy * 7 Days down vs 2 Gy * 7 Days	-1.59604	-1.1859
---		---	0.000621502	0.726865	-1.37577	0 Gy * 7 Days down vs 2 Gy * 7 Days	-1.59604	-1.1859
NM_001278610 // MYBL2 // v-myb avian myeloblastosis viral oncogene homolog-like 2 // 20	MYBL2	NM_001278610	1.93748e-006	0.725335	-1.37867	0 Gy * 7 Days down vs 2 Gy * 7 Days	-1.49037	-1.27535
NM_020188 // CMC2 // C-x(9)-C motif containing 2 // 16q23.2 // 56942 /// XM_011523244 /	CMC2	NM_020188	5.00493e-008	0.724452	-1.38035	0 Gy * 7 Days down vs 2 Gy * 7 Days	-1.45765	-1.30716
NM_001256074 // COL25A1 // collagen, type XXV, alpha 1 // 4q25 // 84570 /// NM_032518 /	COL25A1	NM_001256074	0.000292855	0.72434	-1.38057	0 Gy * 7 Days down vs 2 Gy * 7 Days	-1.58234	-1.20453
NM_001042517 // DIAPH3 // diaphanous-related formin 3 // 13q21.2 // 81624 /// NM_001258	DIAPH3	NM_001042517	0.000170558	0.719298	-1.39024	0 Gy * 7 Days down vs 2 Gy * 7 Days	-1.58398	-1.2202
NM_024576 // OGFRL1 // opioid growth factor receptor-like 1 // 6q13 // 79627 /// XM_005	OGFRL1	NM_024576	8.14478e-005	0.719097	-1.39063	0 Gy * 7 Days down vs 2 Gy * 7 Days	-1.56745	-1.23376
NM_001178106 // ZNF185 // zinc finger protein 185 (LIM domain) // Xq28 // 7739 /// NM_0	ZNF185	NM_001178106	2.94618e-008	0.718602	-1.39159	0 Gy * 7 Days down vs 2 Gy * 7 Days	-1.46746	-1.31964
NM_007021 // C10orf10 // chromosome 10 open reading frame 10 // 10q11.21 // 11067 /// E	C10orf10	NM_007021	0.000256607	0.718456	-1.39187	0 Gy * 7 Days down vs 2 Gy * 7 Days	-1.59718	-1.21295
NM_001001522 // TAGLN // transgelin // 11q23.2 // 6876 /// NM_003186 // TAGLN // transg	TAGLN	NM_001001522	0.000201028	0.718389	-1.392	0 Gy * 7 Days down vs 2 Gy * 7 Days	-1.59095	-1.21794
NM_000598 // IGFBP3 // insulin like growth factor binding protein 3 // 7p12.3 // 3486 /	IGFBP3	NM_000598	0.000191852	0.717834	-1.39308	0 Gy * 7 Days down vs 2 Gy * 7 Days	-1.59147	-1.21942
XR_942824 // LOC105377916 // uncharacterized LOC105377916 // --- // 105377916 /// XR_94	LOC105377916	XR_942824	0.000195767	0.717253	-1.39421	0 Gy * 7 Days down vs 2 Gy * 7 Days	-1.5938	-1.21961
NM_001284301 // ANLN // anillin actin binding protein // 7p15-p14 // 54443 /// NM_00128	ANLN	NM_001284301	0.000437234	0.717001	-1.3947	0 Gy * 7 Days down vs 2 Gy * 7 Days	-1.61716	-1.20284
XR_915696 // LOC105370533 // uncharacterized LOC105370533 // --- // 105370533 /// XR_94	LOC105370533	XR_915696	0.000374268	0.716819	-1.39505	0 Gy * 7 Days down vs 2 Gy * 7 Days	-1.61308	-1.2065
NM_152754 // SEMA3D // sema domain, immunoglobulin domain (Ig), short basic domain, sec	SEMA3D	NM_152754	0.00020018	0.716683	-1.39532	0 Gy * 7 Days down vs 2 Gy * 7 Days	-1.59616	-1.21975
NM_182513 // SPC24 // SPC24, NDC80 kinetochore complex component // 19p13.2 // 147841 /	SPC24	NM_182513	1.0497e-005	0.714839	-1.39892	0 Gy * 7 Days down vs 2 Gy * 7 Days	-1.54159	-1.26945
NM_001256875 // CDCA8 // cell division cycle associated 8 // 1p34.3 // 55143 /// NM_018	CDCA8	NM_001256875	0.000182132	0.708086	-1.41226	0 Gy * 7 Days down vs 2 Gy * 7 Days	-1.62086	-1.2305
NM_001271606 // BASP1 // brain abundant, membrane attached signal protein 1 // 5p15.1 /	BASP1	NM_001271606	6.43192e-006	0.706652	-1.41512	0 Gy * 7 Days down vs 2 Gy * 7 Days	-1.55673	-1.2864
NM_006461 // SPAG5 // sperm associated antigen 5 // 17q11.2 // 10615 /// ENST0000032176	SPAG5	NM_006461	0.000598693	0.705444	-1.41755	0 Gy * 7 Days down vs 2 Gy * 7 Days	-1.66625	-1.20597
NM_003486 // SLC7A5 // solute carrier family 7 (amino acid transporter light chain, L s	SLC7A5	NM_003486	1.86886e-005	0.704585	-1.41928	0 Gy * 7 Days down vs 2 Gy * 7 Days	-1.5808	-1.27425
NM_001282962 // HJURP // Holliday junction recognition protein // 2q37.1 // 55355 /// N	HJURP	NM_001282962	0.000606102	0.704203	-1.42004	0 Gy * 7 Days down vs 2 Gy * 7 Days	-1.67098	-1.20679
NM_000361 // THBD // thrombomodulin // 20p11.2 // 7056 /// ENST00000377103 // THBD // t	THBD	NM_000361	0.000308919	0.702652	-1.42318	0 Gy * 7 Days down vs 2 Gy * 7 Days	-1.65393	-1.22462
NM_001161841 // SULF2 // sulfatase 2 // 20q13.12 // 55959 /// NM_018837 // SULF2 // sul	SULF2	NM_001161841	0.000647621	0.701842	-1.42482	0 Gy * 7 Days down vs 2 Gy * 7 Days	-1.68162	-1.20724
NM_001166692 // C11orf91 // chromosome 11 open reading frame 91 // 11p13 // 100131378 /	C11orf91	NM_001166692	1.93449e-005	0.699648	-1.42929	0 Gy * 7 Days down vs 2 Gy * 7 Days	-1.59607	-1.27994
NM_003258 // TK1 // thymidine kinase 1, soluble // 17q23.2-q25.3 // 7083 /// ENST000003	TK1	NM_003258	0.000160174	0.698105	-1.43245	0 Gy * 7 Days down vs 2 Gy * 7 Days	-1.64975	-1.24377
NM_001166017 // SKA3 // spindle and kinetochore associated complex subunit 3 // 13q12.1	SKA3	NM_001166017	0.000137783	0.695899	-1.43699	0 Gy * 7 Days down vs 2 Gy * 7 Days	-1.65284	-1.24933
NM_001025109 // CD34 // CD34 molecule // 1q32 // 947 /// NM_001773 // CD34 // CD34 mole	CD34	NM_001025109	0.000399409	0.692544	-1.44395	0 Gy * 7 Days down vs 2 Gy * 7 Days	-1.69714	-1.22853
NM_001291812 // FGF5 // fibroblast growth factor 5 // 4q21 // 2250 /// NM_004464 // FGF	FGF5	NM_001291812	1.00965e-005	0.690737	-1.44773	0 Gy * 7 Days down vs 2 Gy * 7 Days	-1.61058	-1.30135
NM_207330 // NIPAL1 // NIPA-like domain containing 1 // 4p12 // 152519 /// XM_011513628	NIPAL1	NM_207330	0.000475279	0.69065	-1.44791	0 Gy * 7 Days down vs 2 Gy * 7 Days	-1.71008	-1.22594
NM_014762 // DHCR24 // 24-dehydrocholesterol reductase // 1p32.3 // 1718 /// ENST000003	DHCR24	NM_014762	3.59571e-007	0.690189	-1.44888	0 Gy * 7 Days down vs 2 Gy * 7 Days	-1.56323	-1.34289
NM_001048201 // UHRF1 // ubiquitin-like with PHD and ring finger domains 1 // 19p13.3 /	UHRF1	NM_001048201	0.000314065	0.688211	-1.45304	0 Gy * 7 Days down vs 2 Gy * 7 Days	-1.70419	-1.23891
NM_001827 // CKS2 // CDC28 protein kinase regulatory subunit 2 // 9q22 // 1164 /// ENST	CKS2	NM_001827	0.000322204	0.68635	-1.45698	0 Gy * 7 Days down vs 2 Gy * 7 Days	-1.71166	-1.24019
NM_005914 // MCM4 // minichromosome maintenance complex component 4 // 8q11.2 // 4173 /	MCM4	NM_005914	3.48352e-005	0.684	-1.46199	0 Gy * 7 Days down vs 2 Gy * 7 Days	-1.65698	-1.28994
NM_033520 // C19orf33 // chromosome 19 open reading frame 33 // 19q13.2 // 64073 /// EN	C19orf33	NM_033520	8.62272e-007	0.683628	-1.46278	0 Gy * 7 Days down vs 2 Gy * 7 Days	-1.59258	-1.34357
NM_001251962 // ARHGEF26 // Rho guanine nucleotide exchange factor 26 // 3q25.2 // 2608	ARHGEF26	NM_001251962	0.000381302	0.683408	-1.46325	0 Gy * 7 Days down vs 2 Gy * 7 Days	-1.72821	-1.23892
NM_003600 // AURKA // aurora kinase A // 20q13 // 6790 /// NM_198433 // AURKA // aurora	AURKA	NM_003600	0.0004398	0.68251	-1.46518	0 Gy * 7 Days down vs 2 Gy * 7 Days	-1.73677	-1.23606
NM_133459 // CCBE1 // collagen and calcium binding EGF domains 1 // 18q21.32 // 147372	CCBE1	NM_133459	2.09982e-005	0.682464	-1.46528	0 Gy * 7 Days down vs 2 Gy * 7 Days	-1.65062	-1.30074
---		---	0.000549747	0.679976	-1.47064	0 Gy * 7 Days down vs 2 Gy * 7 Days	-1.75489	-1.23243
NM_001271594 // SESN3 // sestrin 3 // 11q21 // 143686 /// NM_144665 // SESN3 // sestrin	SESN3	NM_001271594	0.000434868	0.67951	-1.47165	0 Gy * 7 Days down vs 2 Gy * 7 Days	-1.74743	-1.23939
NM_001161342 // TMEM171 // transmembrane protein 171 // 5q13.2 // 134285 /// NM_173490	TMEM171	NM_001161342	0.000157167	0.678934	-1.4729	0 Gy * 7 Days down vs 2 Gy * 7 Days	-1.7144	-1.26541
NM_178821 // DAW1 // dynein assembly factor with WDR repeat domains 1 // 2q36.3 // 1647	DAW1	NM_178821	9.06323e-005	0.675638	-1.48008	0 Gy * 7 Days down vs 2 Gy * 7 Days	-1.70947	-1.28147
NM_001170553 // VSIG1 // V-set and immunoglobulin domain containing 1 // Xq22.3 // 3405	VSIG1	NM_001170553	8.8734e-005	0.674709	-1.48212	0 Gy * 7 Days down vs 2 Gy * 7 Days	-1.71209	-1.28304
NR_001447 // MT1L // metallothionein 1L (gene/pseudogene) // 16q13 // 4500 /// ENST0000	MT1L	NR_001447	0.000461992	0.670526	-1.49137	0 Gy * 7 Days down vs 2 Gy * 7 Days	-1.78381	-1.24687
NM_001190818 // ORC1 // origin recognition complex subunit 1 // 1p32 // 4998 /// NM_001	ORC1	NM_001190818	1.96512e-007	0.669965	-1.49261	0 Gy * 7 Days down vs 2 Gy * 7 Days	-1.6126	-1.38155
---		---	0.000236092	0.669789	-1.49301	0 Gy * 7 Days down vs 2 Gy * 7 Days	-1.76099	-1.26581
NM_003714 // STC2 // stanniocalcin 2 // 5q35.1 // 8614 /// ENST00000265087 // STC2 // s	STC2	NM_003714	9.05058e-006	0.669588	-1.49346	0 Gy * 7 Days down vs 2 Gy * 7 Days	-1.67416	-1.33226
NM_001146276 // NCEH1 // neutral cholesterol ester hydrolase 1 // 3q26.31 // 57552 ///	NCEH1	NM_001146276	3.27618e-007	0.669581	-1.49347	0 Gy * 7 Days down vs 2 Gy * 7 Days	-1.62016	-1.37669
NM_001142703 // FAM111B // family with sequence similarity 111, member B // 11q12.1 //	FAM111B	NM_001142703	0.000400248	0.668838	-1.49513	0 Gy * 7 Days down vs 2 Gy * 7 Days	-1.7845	-1.25268
NM_001253900 // MEST // mesoderm specific transcript // 7q32 // 4232 /// NM_001253901 /	MEST	NM_001253900	4.2843e-006	0.668362	-1.4962	0 Gy * 7 Days down vs 2 Gy * 7 Days	-1.66362	-1.34562
NM_001005242 // PKP2 // plakophilin 2 // 12p11 // 5318 /// NM_004572 // PKP2 // plakoph	PKP2	NM_001005242	1.09401e-006	0.665776	-1.50201	0 Gy * 7 Days down vs 2 Gy * 7 Days	-1.64861	-1.36844
NM_001267571 // TBC1D2 // TBC1 domain family, member 2 // 9q22.33 // 55357 /// NM_00126	TBC1D2	NM_001267571	1.91491e-007	0.66346	-1.50725	0 Gy * 7 Days down vs 2 Gy * 7 Days	-1.63116	-1.39275
NM_002358 // MAD2L1 // MAD2 mitotic arrest deficient-like 1 (yeast) // 4q27 // 4085 ///	MAD2L1	NM_002358	7.34773e-005	0.662288	-1.50992	0 Gy * 7 Days down vs 2 Gy * 7 Days	-1.75041	-1.30247
NM_001254 // CDC6 // cell division cycle 6 // 17q21.3 // 990 /// XM_011525541 // CDC6 /	CDC6	NM_001254	0.000592107	0.655862	-1.52471	0 Gy * 7 Days down vs 2 Gy * 7 Days	-1.85323	-1.25443
---		---	0.000177977	0.652859	-1.53172	0 Gy * 7 Days down vs 2 Gy * 7 Days	-1.81502	-1.29265
NM_130783 // TSPAN18 // tetraspanin 18 // 11p11.2 // 90139 /// XM_005253217 // TSPAN18	TSPAN18	NM_130783	1.51764e-005	0.652016	-1.5337	0 Gy * 7 Days down vs 2 Gy * 7 Days	-1.74439	-1.34846
NM_001282408 // IL1RL1 // interleukin 1 receptor-like 1 // 2q12 // 9173 /// NM_003856 /	IL1RL1	NM_001282408	5.46471e-006	0.651442	-1.53506	0 Gy * 7 Days down vs 2 Gy * 7 Days	-1.72338	-1.36731
NM_014501 // UBE2S // ubiquitin-conjugating enzyme E2S // 19q13.43 // 27338 /// XM_0115	UBE2S	NM_014501	0.00018664	0.648458	-1.54212	0 Gy * 7 Days down vs 2 Gy * 7 Days	-1.83408	-1.29663
NR_036061 // MIR3118-1 // microRNA 3118-1 // --- // 100423008 /// ENST00000581787 // MI	MIR3118-1	NR_036061	0.000441579	0.648309	-1.54247	0 Gy * 7 Days down vs 2 Gy * 7 Days	-1.87091	-1.2717
---		---	0.000441579	0.648309	-1.54247	0 Gy * 7 Days down vs 2 Gy * 7 Days	-1.87091	-1.2717
NM_014399 // TSPAN13 // tetraspanin 13 // 7p21.1 // 27075 /// ENST00000262067 // TSPAN1	TSPAN13	NM_014399	0.000554665	0.64598	-1.54804	0 Gy * 7 Days down vs 2 Gy * 7 Days	-1.8916	-1.26687
NR_126333 // LOC101929058 // uncharacterized LOC101929058 // --- // 101929058 /// ENST0	LOC101929058	NR_126333	0.000262691	0.642535	-1.55633	0 Gy * 7 Days down vs 2 Gy * 7 Days	-1.87186	-1.294
NM_002381 // MATN3 // matrilin 3 // 2p24-p23 // 4148 /// ENST00000407540 // MATN3 // ma	MATN3	NM_002381	0.000467234	0.641986	-1.55767	0 Gy * 7 Days down vs 2 Gy * 7 Days	-1.90032	-1.2768
---		---	0.000326026	0.635916	-1.57253	0 Gy * 7 Days down vs 2 Gy * 7 Days	-1.90931	-1.29516
NM_000930 // PLAT // plasminogen activator, tissue // 8p12 // 5327 /// NM_033011 // PLA	PLAT	NM_000930	8.09726e-007	0.634181	-1.57684	0 Gy * 7 Days down vs 2 Gy * 7 Days	-1.74469	-1.42513
NM_001297562 // TNFSF4 // tumor necrosis factor (ligand) superfamily, member 4 // 1q25	TNFSF4	NM_001297562	0.000377823	0.632407	-1.58126	0 Gy * 7 Days down vs 2 Gy * 7 Days	-1.93155	-1.2945
NR_036099 // MIR3145 // microRNA 3145 // --- // 100423001 /// ENST00000580727 // MIR314	MIR3145	NR_036099	0.000247156	0.614704	-1.6268	0 Gy * 7 Days down vs 2 Gy * 7 Days	-1.99008	-1.32983
NM_006379 // SEMA3C // sema domain, immunoglobulin domain (Ig), short basic domain, sec	SEMA3C	NM_006379	3.05146e-006	0.610103	-1.63907	0 Gy * 7 Days down vs 2 Gy * 7 Days	-1.8584	-1.44562
NM_006691 // LYVE1 // lymphatic vessel endothelial hyaluronan receptor 1 // 11p15 // 10	LYVE1	NM_006691	0.00030237	0.606822	-1.64793	0 Gy * 7 Days down vs 2 Gy * 7 Days	-2.03734	-1.33295
---		---	5.35783e-005	0.60643	-1.64899	0 Gy * 7 Days down vs 2 Gy * 7 Days	-1.96052	-1.38697
---		---	0.000650685	0.604042	-1.65551	0 Gy * 7 Days down vs 2 Gy * 7 Days	-2.09638	-1.30736
NR_038849 // LINC01133 // long intergenic non-protein coding RNA 1133 // 1q23.2 // 1005	LINC01133	NR_038849	0.000654693	0.598755	-1.67013	0 Gy * 7 Days down vs 2 Gy * 7 Days	-2.12403	-1.31323
OTTHUMT00000410950 // TRAJ48 // T cell receptor alpha joining 48 // 14q11 // 28707	TRAJ48	OTTHUMT00000410950	0.000405756	0.597123	-1.6747	0 Gy * 7 Days down vs 2 Gy * 7 Days	-2.1019	-1.33432
NM_001077427 // LYPD1 // LY6/PLAUR domain containing 1 // 2q21.2 // 116372 /// NM_14458	LYPD1	NM_001077427	4.17245e-007	0.595943	-1.67801	0 Gy * 7 Days down vs 2 Gy * 7 Days	-1.86867	-1.50681
---		---	0.000442142	0.593536	-1.68482	0 Gy * 7 Days down vs 2 Gy * 7 Days	-2.12559	-1.33545
XR_948363 // LOC105378992 // uncharacterized LOC105378992 // --- // 105378992 /// XR_94	LOC105378992	XR_948363	2.78959e-007	0.592199	-1.68862	0 Gy * 7 Days down vs 2 Gy * 7 Days	-1.87497	-1.52079
NM_001126336 // VCAN // versican // 5q14.3 // 1462 /// NM_001164097 // VCAN // versican	VCAN	NM_001126336	0.00015528	0.590752	-1.69276	0 Gy * 7 Days down vs 2 Gy * 7 Days	-2.08016	-1.3775
NM_002038 // IFI6 // interferon, alpha-inducible protein 6 // 1p35 // 2537 /// NM_02287	IFI6	NM_002038	0.000299062	0.582251	-1.71747	0 Gy * 7 Days down vs 2 Gy * 7 Days	-2.16024	-1.36546
---		---	2.40508e-005	0.581771	-1.71889	0 Gy * 7 Days down vs 2 Gy * 7 Days	-2.04027	-1.44813
---		---	0.000454279	0.579282	-1.72628	0 Gy * 7 Days down vs 2 Gy * 7 Days	-2.20346	-1.35243
---		---	0.000184344	0.579203	-1.72651	0 Gy * 7 Days down vs 2 Gy * 7 Days	-2.14765	-1.38796
---		---	5.12996e-005	0.576224	-1.73544	0 Gy * 7 Days down vs 2 Gy * 7 Days	-2.09813	-1.43544
NM_000596 // IGFBP1 // insulin like growth factor binding protein 1 // 7p12.3 // 3484 /	IGFBP1	NM_000596	3.07081e-006	0.574969	-1.73922	0 Gy * 7 Days down vs 2 Gy * 7 Days	-2.0021	-1.51087
NM_001139488 // RASGRP3 // RAS guanyl releasing protein 3 (calcium and DAG-regulated) /	RASGRP3	NM_001139488	0.000551184	0.574309	-1.74122	0 Gy * 7 Days down vs 2 Gy * 7 Days	-2.24512	-1.35042
NM_001111045 // CCNA1 // cyclin A1 // 13q12.3-q13 // 8900 /// NM_001111046 // CCNA1 //	CCNA1	NM_001111045	3.99931e-005	0.573899	-1.74247	0 Gy * 7 Days down vs 2 Gy * 7 Days	-2.09845	-1.44687
---		---	0.0002589	0.573495	-1.74369	0 Gy * 7 Days down vs 2 Gy * 7 Days	-2.19817	-1.38318
---		---	3.07637e-005	0.569976	-1.75446	0 Gy * 7 Days down vs 2 Gy * 7 Days	-2.10631	-1.46138
NM_032623 // MGARP // mitochondria localized glutamic acid rich protein // 4q31.1 // 84	MGARP	NM_032623	3.60112e-007	0.569653	-1.75545	0 Gy * 7 Days down vs 2 Gy * 7 Days	-1.97	-1.56428
NM_006682 // FGL2 // fibrinogen-like 2 // 7q11.23 // 10875 /// ENST00000248598 // FGL2	FGL2	NM_006682	0.000122031	0.564421	-1.77173	0 Gy * 7 Days down vs 2 Gy * 7 Days	-2.20247	-1.42522
OTTHUMT00000419442 // ZNF280D // zinc finger protein 280D // 15q21.3 // 54816	ZNF280D	OTTHUMT00000419442	0.000271801	0.564383	-1.77185	0 Gy * 7 Days down vs 2 Gy * 7 Days	-2.25184	-1.39416
AK093042 // C5orf60 // chromosome 5 open reading frame 60 // 5q35.3 // 285679	C5orf60	AK093042	0.000648036	0.533456	-1.87457	0 Gy * 7 Days down vs 2 Gy * 7 Days	-2.51562	-1.39688
XR_913559 // LOC105369509 // uncharacterized LOC105369509 // --- // 105369509 /// XR_94	LOC105369509	XR_913559	0.000291031	0.533346	-1.87495	0 Gy * 7 Days down vs 2 Gy * 7 Days	-2.44551	-1.43751
---		---	0.000240662	0.528738	-1.8913	0 Gy * 7 Days down vs 2 Gy * 7 Days	-2.46049	-1.45378
---		---	0.000120079	0.516969	-1.93435	0 Gy * 7 Days down vs 2 Gy * 7 Days	-2.48516	-1.50562
---		---	0.000491011	0.512998	-1.94933	0 Gy * 7 Days down vs 2 Gy * 7 Days	-2.63494	-1.44211
---		---	8.94956e-005	0.510651	-1.95828	0 Gy * 7 Days down vs 2 Gy * 7 Days	-2.50598	-1.53029
NM_015393 // PARM1 // prostate androgen-regulated mucin-like protein 1 // 4q13.3-q21.3	PARM1	NM_015393	2.90387e-010	0.504059	-1.98389	0 Gy * 7 Days down vs 2 Gy * 7 Days	-2.13036	-1.8475
---		---	0.000138639	0.502991	-1.98811	0 Gy * 7 Days down vs 2 Gy * 7 Days	-2.59253	-1.5246
OTTHUMT00000351231 // TRBV4-2 // T cell receptor beta variable 4-2 // 7q34 // 28616 ///	TRBV4-2	OTTHUMT00000351231	0.000627427	0.495189	-2.01943	0 Gy * 7 Days down vs 2 Gy * 7 Days	-2.80221	-1.45532
NM_003524 // HIST1H2BH // histone cluster 1, H2bh // 6p22.2 // 8345 /// BC096116 // HIS	HIST1H2BH	NM_003524	0.000294566	0.480064	-2.08306	0 Gy * 7 Days down vs 2 Gy * 7 Days	-2.84185	-1.52687
NM_000222 // KIT // v-kit Hardy-Zuckerman 4 feline sarcoma viral oncogene homolog // 4q	KIT	NM_000222	5.23111e-007	0.473716	-2.11097	0 Gy * 7 Days down vs 2 Gy * 7 Days	-2.47444	-1.80089
---		---	7.89419e-005	0.472273	-2.11742	0 Gy * 7 Days down vs 2 Gy * 7 Days	-2.77738	-1.61427
---		---	0.000520373	0.461844	-2.16523	0 Gy * 7 Days down vs 2 Gy * 7 Days	-3.077	-1.52364
---		---	0.000188911	0.459776	-2.17497	0 Gy * 7 Days down vs 2 Gy * 7 Days	-2.96981	-1.59287
NR_031667 // MIR548M // microRNA 548m // Xq21.33 // 100313772 /// ENST00000408260 // MI	MIR548M	NR_031667	0.000143077	0.454634	-2.19957	0 Gy * 7 Days down vs 2 Gy * 7 Days	-2.9859	-1.62032
NM_001008540 // CXCR4 // chemokine (C-X-C motif) receptor 4 // 2q21 // 7852 /// NM_0034	CXCR4	NM_001008540	6.58187e-009	0.445328	-2.24554	0 Gy * 7 Days down vs 2 Gy * 7 Days	-2.51337	-2.00625
---		---	0.00049053	0.443078	-2.25694	0 Gy * 7 Days down vs 2 Gy * 7 Days	-3.25925	-1.56287
---		---	0.000180197	0.430007	-2.32554	0 Gy * 7 Days down vs 2 Gy * 7 Days	-3.2555	-1.66123
---		---	0.000116065	0.427995	-2.33648	0 Gy * 7 Days down vs 2 Gy * 7 Days	-3.22087	-1.69492
NM_001163446 // CPA4 // carboxypeptidase A4 // 7q32 // 51200 /// NM_016352 // CPA4 // c	CPA4	NM_001163446	1.63469e-008	0.410824	-2.43413	0 Gy * 7 Days down vs 2 Gy * 7 Days	-2.7862	-2.12655
---		---	0.000623964	0.408852	-2.44587	0 Gy * 7 Days down vs 2 Gy * 7 Days	-3.70986	-1.61254
OTTHUMT00000477580 // TRAJ37 // T cell receptor alpha joining 37 // 14q11 // 28718	TRAJ37	OTTHUMT00000477580	8.38451e-006	0.398626	-2.50861	0 Gy * 7 Days down vs 2 Gy * 7 Days	-3.25283	-1.93467
---		---	0.000416769	0.39572	-2.52704	0 Gy * 7 Days down vs 2 Gy * 7 Days	-3.80737	-1.67726
---		---	0.000197019	0.386926	-2.58447	0 Gy * 7 Days down vs 2 Gy * 7 Days	-3.78897	-1.76288
---		---	0.000192452	0.351605	-2.8441	0 Gy * 7 Days down vs 2 Gy * 7 Days	-4.32839	-1.8688
---		---	8.99346e-007	0.231685	-4.3162	0 Gy * 7 Days down vs 2 Gy * 7 Days	-5.99322	-3.10845

## Sheet: Fe Day 1 2Gy
Gene_assignment	Gene Symbol	RefSeq	p-value(0 Gy * 1 day vs. 2 Gy * 1 day)	Ratio(0 Gy * 1 day vs. 2 Gy * 1 day)	Fold-Change(0 Gy * 1 day vs. 2 Gy * 1 day)	Fold-Change(0 Gy * 1 day vs. 2 Gy * 1 day) (Description)	Fold Change(0 Gy * 1 day vs. 2 Gy * 1 day) 95% lower limit	Fold Change(0 Gy * 1 day vs. 2 Gy * 1 day) 95% upper limit
NM_003521 // HIST1H2BM // histone cluster 1, H2bm // 6p22.1 // 8342 /// ENST00000621112	HIST1H2BM	NM_003521	2.00535e-011	9.94616	9.94616	0 Gy * 1 day up vs 2 Gy * 1 day	8.25378	11.9855
NM_005322 // HIST1H1B // histone cluster 1, H1b // 6p22.1 // 3009 /// ENST00000331442 /	HIST1H1B	NM_005322	1.29157e-008	9.82443	9.82443	0 Gy * 1 day up vs 2 Gy * 1 day	6.9978	13.7928
NM_021062 // HIST1H2BB // histone cluster 1, H2bb // 6p21.3 // 3018 /// ENST00000615966	HIST1H2BB	NM_021062	5.28731e-008	9.54585	9.54585	0 Gy * 1 day up vs 2 Gy * 1 day	6.50596	14.0061
NM_001142703 // FAM111B // family with sequence similarity 111, member B // 11q12.1 //	FAM111B	NM_001142703	5.36614e-008	7.65846	7.65846	0 Gy * 1 day up vs 2 Gy * 1 day	5.41604	10.8293
NM_001005464 // HIST2H3A // histone cluster 2, H3a // 1q21.2 // 333932 /// NM_021059 //	HIST2H3A	NM_001005464	1.7086e-009	6.55964	6.55964	0 Gy * 1 day up vs 2 Gy * 1 day	5.20794	8.26217
NM_001005464 // HIST2H3A // histone cluster 2, H3a // 1q21.2 // 333932 /// NM_021059 //	HIST2H3A	NM_001005464	1.7086e-009	6.55964	6.55964	0 Gy * 1 day up vs 2 Gy * 1 day	5.20794	8.26217
NM_003519 // HIST1H2BL // histone cluster 1, H2bl // 6p22.1 // 8340 /// ENST00000377401	HIST1H2BL	NM_003519	4.10142e-008	6.50047	6.50047	0 Gy * 1 day up vs 2 Gy * 1 day	4.76579	8.86655
NM_005325 // HIST1H1A // histone cluster 1, H1a // 6p21.3 // 3024 /// ENST00000244573 /	HIST1H1A	NM_005325	1.75708e-009	5.65111	5.65111	0 Gy * 1 day up vs 2 Gy * 1 day	4.56689	6.99274
NM_057749 // CCNE2 // cyclin E2 // 8q22.1 // 9134 /// XM_011517364 // CCNE2 // cyclin E	CCNE2	NM_057749	7.35794e-010	5.46842	5.46842	0 Gy * 1 day up vs 2 Gy * 1 day	4.51026	6.63012
ENST00000479986 // HIST1H3J // histone cluster 1, H3j // 6p22.1 // 8356 /// OTTHUMT0000	HIST1H3J	ENST00000479986	5.47211e-007	4.56162	4.56162	0 Gy * 1 day up vs 2 Gy * 1 day	3.29867	6.3081
NM_003510 // HIST1H2AK // histone cluster 1, H2ak // 6p22.1 // 8330 /// BC034487 // HIS	HIST1H2AK	NM_003510	6.56185e-007	4.55492	4.55492	0 Gy * 1 day up vs 2 Gy * 1 day	3.27543	6.33424
NM_021052 // HIST1H2AE // histone cluster 1, H2ae // 6p22.2 // 3012 /// ENST00000303910	HIST1H2AE	NM_021052	7.90457e-007	4.00701	4.00701	0 Gy * 1 day up vs 2 Gy * 1 day	2.94611	5.44995
NM_020242 // KIF15 // kinesin family member 15 // 3p21.31 // 56992 /// XM_006713261 //	KIF15	NM_020242	4.78461e-008	3.97231	3.97231	0 Gy * 1 day up vs 2 Gy * 1 day	3.14935	5.01031
NM_003514 // HIST1H2AM // histone cluster 1, H2am // 6p22.1 // 8336 /// ENST00000359611	HIST1H2AM	NM_003514	7.68553e-007	3.91303	3.91303	0 Gy * 1 day up vs 2 Gy * 1 day	2.89464	5.28972
NM_020675 // SPC25 // SPC25, NDC80 kinetochore complex component // 2q31.1 // 57405 ///	SPC25	NM_020675	2.58242e-007	3.87365	3.87365	0 Gy * 1 day up vs 2 Gy * 1 day	2.96142	5.06689
NM_175065 // HIST2H2AB // histone cluster 2, H2ab // 1q21 // 317772 /// ENST00000331128	HIST2H2AB	NM_175065	1.3026e-006	3.82745	3.82745	0 Gy * 1 day up vs 2 Gy * 1 day	2.79955	5.23275
NM_001286734 // CENPE // centromere protein E // 4q24-q25 // 1062 /// NM_001813 // CENP	CENPE	NM_001286734	2.44759e-006	3.6523	3.6523	0 Gy * 1 day up vs 2 Gy * 1 day	2.6472	5.039
NM_001145966 // MKI67 // marker of proliferation Ki-67 // 10q26.2 // 4288 /// NM_002417	MKI67	NM_001145966	1.81827e-006	3.61617	3.61617	0 Gy * 1 day up vs 2 Gy * 1 day	2.65274	4.92951
NM_005733 // KIF20A // kinesin family member 20A // 5q31 // 10112 /// XR_948224 // KIF2	KIF20A	NM_005733	2.09984e-008	3.38606	3.38606	0 Gy * 1 day up vs 2 Gy * 1 day	2.801	4.09333
NM_006101 // NDC80 // NDC80 kinetochore complex component // 18p11.32 // 10403 /// ENST	NDC80	NM_006101	2.10781e-009	3.38298	3.38298	0 Gy * 1 day up vs 2 Gy * 1 day	2.90451	3.94027
NM_003533 // HIST1H3I // histone cluster 1, H3i // 6p22.1 // 8354 /// ENST00000616365 /	HIST1H3I	NM_003533	3.72437e-007	3.35205	3.35205	0 Gy * 1 day up vs 2 Gy * 1 day	2.61405	4.2984
NM_001142522 // FBXO5 // F-box protein 5 // 6q25.2 // 26271 /// NM_012177 // FBXO5 // F	FBXO5	NM_001142522	3.65976e-008	3.24039	3.24039	0 Gy * 1 day up vs 2 Gy * 1 day	2.67206	3.92959
NM_003509 // HIST1H2AI // histone cluster 1, H2ai // 6p22.1 // 8329 /// ENST00000358739	HIST1H2AI	NM_003509	9.76574e-005	3.23328	3.23328	0 Gy * 1 day up vs 2 Gy * 1 day	2.09279	4.9953
NM_003513 // HIST1H2AB // histone cluster 1, H2ab // 6p22.2 // 8335 /// ENST00000615868	HIST1H2AB	NM_003513	4.04349e-005	3.192	3.192	0 Gy * 1 day up vs 2 Gy * 1 day	2.16327	4.70995
NM_001278945 // PBK // PDZ binding kinase // 8p21.2 // 55872 /// NM_018492 // PBK // PD	PBK	NM_001278945	4.47428e-006	3.18585	3.18585	0 Gy * 1 day up vs 2 Gy * 1 day	2.34504	4.32814
NM_001281301 // KIF23 // kinesin family member 23 // 15q23 // 9493 /// NM_004856 // KIF	KIF23	NM_001281301	5.71485e-008	3.09103	3.09103	0 Gy * 1 day up vs 2 Gy * 1 day	2.54795	3.74985
NM_152562 // CDCA2 // cell division cycle associated 2 // 8p21.2 // 157313 /// XM_00527	CDCA2	NM_152562	2.21501e-006	3.06282	3.06282	0 Gy * 1 day up vs 2 Gy * 1 day	2.32577	4.03346
NM_001304361 // CKAP2L // cytoskeleton associated protein 2-like // 2q13 // 150468 ///	CKAP2L	NM_001304361	1.37709e-006	3.05695	3.05695	0 Gy * 1 day up vs 2 Gy * 1 day	2.35275	3.97193
NM_001264573 // KIF18B // kinesin family member 18B // 17q21.31 // 146909 /// NM_001265	KIF18B	NM_001264573	4.47713e-008	3.05329	3.05329	0 Gy * 1 day up vs 2 Gy * 1 day	2.53337	3.67991
NM_006461 // SPAG5 // sperm associated antigen 5 // 17q11.2 // 10615 /// ENST0000032176	SPAG5	NM_006461	6.71155e-006	3.04203	3.04203	0 Gy * 1 day up vs 2 Gy * 1 day	2.23797	4.13498
NM_001254 // CDC6 // cell division cycle 6 // 17q21.3 // 990 /// XM_011525541 // CDC6 /	CDC6	NM_001254	6.09751e-005	3.03683	3.03683	0 Gy * 1 day up vs 2 Gy * 1 day	2.05609	4.48538
NM_001278610 // MYBL2 // v-myb avian myeloblastosis viral oncogene homolog-like 2 // 20	MYBL2	NM_001278610	2.89149e-008	3.01907	3.01907	0 Gy * 1 day up vs 2 Gy * 1 day	2.52884	3.60433
NM_003686 // EXO1 // exonuclease 1 // 1q43 // 9156 /// NM_006027 // EXO1 // exonuclease	EXO1	NM_003686	6.78663e-007	2.93966	2.93966	0 Gy * 1 day up vs 2 Gy * 1 day	2.32329	3.71955
NM_016095 // GINS2 // GINS complex subunit 2 (Psf2 homolog) // 16q24.1 // 51659 /// ENS	GINS2	NM_016095	3.95457e-008	2.89467	2.89467	0 Gy * 1 day up vs 2 Gy * 1 day	2.4284	3.45047
NM_001301267 // MT1G // metallothionein 1G // 16q13 // 4495 /// NM_005950 // MT1G // me	MT1G	NM_001301267	0.000213649	2.83	2.83	0 Gy * 1 day up vs 2 Gy * 1 day	1.85334	4.32132
NM_001256875 // CDCA8 // cell division cycle associated 8 // 1p34.3 // 55143 /// NM_018	CDCA8	NM_001256875	3.26287e-006	2.82556	2.82556	0 Gy * 1 day up vs 2 Gy * 1 day	2.16598	3.686
NM_022346 // NCAPG // non-SMC condensin I complex subunit G // 4p15.33 // 64151 /// NR_	NCAPG	NM_022346	3.7582e-006	2.82333	2.82333	0 Gy * 1 day up vs 2 Gy * 1 day	2.15626	3.69678
NM_031966 // CCNB1 // cyclin B1 // 5q12 // 891 /// ENST00000256442 // CCNB1 // cyclin B	CCNB1	NM_031966	2.4918e-006	2.81567	2.81567	0 Gy * 1 day up vs 2 Gy * 1 day	2.17606	3.64328
NM_004523 // KIF11 // kinesin family member 11 // 10q24.1 // 3832 /// ENST00000260731 /	KIF11	NM_004523	3.39123e-008	2.80278	2.80278	0 Gy * 1 day up vs 2 Gy * 1 day	2.36978	3.31489
NM_001256834 // AURKB // aurora kinase B // 17p13.1 // 9212 /// NM_001284526 // AURKB /	AURKB	NM_001256834	1.16037e-007	2.79607	2.79607	0 Gy * 1 day up vs 2 Gy * 1 day	2.31561	3.37623
NM_001237 // CCNA2 // cyclin A2 // 4q27 // 890 /// ENST00000274026 // CCNA2 // cyclin A	CCNA2	NM_001237	9.69093e-008	2.79538	2.79538	0 Gy * 1 day up vs 2 Gy * 1 day	2.32272	3.36423
NM_001114120 // DEPDC1 // DEP domain containing 1 // 1p31.2 // 55635 /// NM_017779 // D	DEPDC1	NM_001114120	2.6324e-005	2.79059	2.79059	0 Gy * 1 day up vs 2 Gy * 1 day	2.01028	3.87377
NM_001039535 // SKA1 // spindle and kinetochore associated complex subunit 1 // 18q21.1	SKA1	NM_001039535	2.51844e-006	2.7853	2.7853	0 Gy * 1 day up vs 2 Gy * 1 day	2.15781	3.59527
OTTHUMT00000098433 // HIST2H2BB // histone cluster 2, H2bb (pseudogene) // 1q21.2 // 33	HIST2H2BB	OTTHUMT00000098433	2.14696e-008	2.78465	2.78465	0 Gy * 1 day up vs 2 Gy * 1 day	2.37384	3.26657
NM_001034 // RRM2 // ribonucleotide reductase M2 // 2p25-p24 // 6241 /// NM_001165931 /	RRM2	NM_001034	1.59074e-010	2.78438	2.78438	0 Gy * 1 day up vs 2 Gy * 1 day	2.51769	3.07933
NM_001167941 // WDR76 // WD repeat domain 76 // 15q15.3 // 79968 /// NM_024908 // WDR76	WDR76	NM_001167941	5.00251e-009	2.76349	2.76349	0 Gy * 1 day up vs 2 Gy * 1 day	2.40735	3.1723
NM_005319 // HIST1H1C // histone cluster 1, H1c // 6p21.3 // 3006 /// ENST00000343677 /	HIST1H1C	NM_005319	3.08771e-007	2.74675	2.74675	0 Gy * 1 day up vs 2 Gy * 1 day	2.24006	3.36807
NM_001305792 // KIF14 // kinesin family member 14 // 1q32.1 // 9928 /// NM_014875 // KI	KIF14	NM_001305792	9.96275e-005	2.73461	2.73461	0 Gy * 1 day up vs 2 Gy * 1 day	1.88177	3.97397
NM_002105 // H2AFX // H2A histone family, member X // 11q23.3 // 3014 /// ENST000003751	H2AFX	NM_002105	1.33701e-008	2.73437	2.73437	0 Gy * 1 day up vs 2 Gy * 1 day	2.35384	3.17643
NM_005915 // MCM6 // minichromosome maintenance complex component 6 // 2q21 // 4175 ///	MCM6	NM_005915	2.42283e-009	2.719	2.719	0 Gy * 1 day up vs 2 Gy * 1 day	2.39519	3.08659
NM_001284301 // ANLN // anillin actin binding protein // 7p15-p14 // 54443 /// NM_00128	ANLN	NM_001284301	1.28285e-006	2.66313	2.66313	0 Gy * 1 day up vs 2 Gy * 1 day	2.12044	3.34471
NM_031423 // NUF2 // NUF2, NDC80 kinetochore complex component // 1q23.3 // 83540 /// N	NUF2	NM_031423	5.12579e-007	2.64094	2.64094	0 Gy * 1 day up vs 2 Gy * 1 day	2.14912	3.24532
NM_007280 // OIP5 // Opa interacting protein 5 // 15q15.1 // 11339 /// XM_011521172 //	OIP5	NM_007280	2.72768e-006	2.62836	2.62836	0 Gy * 1 day up vs 2 Gy * 1 day	2.06177	3.35065
NM_001282962 // HJURP // Holliday junction recognition protein // 2q37.1 // 55355 /// N	HJURP	NM_001282962	2.54771e-007	2.6198	2.6198	0 Gy * 1 day up vs 2 Gy * 1 day	2.1649	3.17028
NM_005914 // MCM4 // minichromosome maintenance complex component 4 // 8q11.2 // 4173 /	MCM4	NM_005914	1.72868e-008	2.61328	2.61328	0 Gy * 1 day up vs 2 Gy * 1 day	2.25681	3.02605
NM_001190799 // PLK4 // polo-like kinase 4 // 4q28 // 10733 /// NM_001190801 // PLK4 //	PLK4	NM_001190799	2.73678e-005	2.61152	2.61152	0 Gy * 1 day up vs 2 Gy * 1 day	1.91906	3.55385
NM_001243142 // NUSAP1 // nucleolar and spindle associated protein 1 // 15q15.1 // 5120	NUSAP1	NM_001243142	2.73904e-008	2.60906	2.60906	0 Gy * 1 day up vs 2 Gy * 1 day	2.23894	3.04037
NM_005030 // PLK1 // polo-like kinase 1 // 16p12.2 // 5347 /// ENST00000300093 // PLK1	PLK1	NM_005030	2.24798e-006	2.60627	2.60627	0 Gy * 1 day up vs 2 Gy * 1 day	2.05849	3.2998
NM_001278595 // MCM7 // minichromosome maintenance complex component 7 // 7q21.3-q22.1	MCM7	NM_001278595	3.27543e-008	2.6033	2.6033	0 Gy * 1 day up vs 2 Gy * 1 day	2.2289	3.04059
NM_001286229 // DTL // denticleless E3 ubiquitin protein ligase homolog (Drosophila) //	DTL	NM_001286229	1.07588e-006	2.5804	2.5804	0 Gy * 1 day up vs 2 Gy * 1 day	2.07777	3.20464
NM_016426 // GTSE1 // G-2 and S-phase expressed 1 // 22q13.2-q13.3 // 51512 /// XM_0052	GTSE1	NM_016426	3.43256e-006	2.55505	2.55505	0 Gy * 1 day up vs 2 Gy * 1 day	2.00718	3.25246
NM_001166691 // TTK // TTK protein kinase // 6q14.1 // 7272 /// NM_003318 // TTK // TTK	TTK	NM_001166691	3.5826e-007	2.54449	2.54449	0 Gy * 1 day up vs 2 Gy * 1 day	2.10152	3.08083
NM_018518 // MCM10 // minichromosome maintenance 10 replication initiation factor // 10	MCM10	NM_018518	1.29637e-008	2.52335	2.52335	0 Gy * 1 day up vs 2 Gy * 1 day	2.19922	2.89526
NM_001286479 // ARHGAP11A // Rho GTPase activating protein 11A // 15q13.2 // 9824 /// N	ARHGAP11A	NM_001286479	4.30888e-007	2.52089	2.52089	0 Gy * 1 day up vs 2 Gy * 1 day	2.07873	3.05709
NM_018365 // MNS1 // meiosis-specific nuclear structural 1 // 15q21.3 // 55329 /// ENST	MNS1	NM_018365	4.99364e-005	2.51749	2.51749	0 Gy * 1 day up vs 2 Gy * 1 day	1.83376	3.45616
NM_024094 // DSCC1 // DNA replication and sister chromatid cohesion 1 // 8q24.12 // 790	DSCC1	NM_024094	1.78161e-005	2.51469	2.51469	0 Gy * 1 day up vs 2 Gy * 1 day	1.89601	3.33525
NM_001761 // CCNF // cyclin F // 16p13.3 // 899 /// ENST00000293968 // CCNF // cyclin F	CCNF	NM_001761	1.20345e-006	2.50652	2.50652	0 Gy * 1 day up vs 2 Gy * 1 day	2.02688	3.09968
NM_001198557 // LMNB1 // lamin B1 // 5q23.2 // 4001 /// NM_005573 // LMNB1 // lamin B1	LMNB1	NM_001198557	3.74813e-008	2.50365	2.50365	0 Gy * 1 day up vs 2 Gy * 1 day	2.15302	2.91138
NM_001278616 // BUB1 // BUB1 mitotic checkpoint serine/threonine kinase // 2q14 // 699	BUB1	NM_001278616	8.32016e-007	2.49663	2.49663	0 Gy * 1 day up vs 2 Gy * 1 day	2.03637	3.06093
NM_001310326 // UBE2T // ubiquitin conjugating enzyme E2T // 1q32.1 // 29089 /// NM_014	UBE2T	NM_001310326	1.74387e-006	2.49151	2.49151	0 Gy * 1 day up vs 2 Gy * 1 day	2.00128	3.10182
NR_027337 // HIST2H2BA // histone cluster 2, H2ba (pseudogene) // 1p11.2 // 337875 ///	HIST2H2BA	NR_027337	7.87385e-010	2.48284	2.48284	0 Gy * 1 day up vs 2 Gy * 1 day	2.23813	2.75431
NM_001067 // TOP2A // topoisomerase (DNA) II alpha // 17q21.2 // 7153 /// XM_005257632	TOP2A	NM_001067	1.73615e-007	2.48145	2.48145	0 Gy * 1 day up vs 2 Gy * 1 day	2.08654	2.9511
NM_001130862 // RAD51AP1 // RAD51 associated protein 1 // 12p13.2-p13.1 // 10635 /// NM	RAD51AP1	NM_001130862	3.02883e-007	2.48085	2.48085	0 Gy * 1 day up vs 2 Gy * 1 day	2.06593	2.9791
NM_001017420 // ESCO2 // establishment of sister chromatid cohesion N-acetyltransferase	ESCO2	NM_001017420	9.98237e-006	2.48034	2.48034	0 Gy * 1 day up vs 2 Gy * 1 day	1.90981	3.2213
NM_001206846 // ASPM // abnormal spindle microtubule assembly // 1q31 // 259266 /// NM_	ASPM	NM_001206846	2.12803e-006	2.46264	2.46264	0 Gy * 1 day up vs 2 Gy * 1 day	1.97485	3.07091
NM_001130851 // CDKN3 // cyclin-dependent kinase inhibitor 3 // 14q22 // 1033 /// NM_00	CDKN3	NM_001130851	0.000277748	2.45306	2.45306	0 Gy * 1 day up vs 2 Gy * 1 day	1.68248	3.57658
NM_013296 // GPSM2 // G-protein signaling modulator 2 // 1p13.3 // 29899 /// XM_0052707	GPSM2	NM_013296	1.88136e-006	2.44136	2.44136	0 Gy * 1 day up vs 2 Gy * 1 day	1.96732	3.02962
NM_001166017 // SKA3 // spindle and kinetochore associated complex subunit 3 // 13q12.1	SKA3	NM_001166017	1.5867e-005	2.43817	2.43817	0 Gy * 1 day up vs 2 Gy * 1 day	1.86212	3.19242
NM_001029989 // KIAA0101 // KIAA0101 // 15q22.31 // 9768 /// NM_014736 // KIAA0101 // K	KIAA0101	NM_001029989	9.85238e-005	2.4364	2.4364	0 Gy * 1 day up vs 2 Gy * 1 day	1.75081	3.39047
NM_178229 // IQGAP3 // IQ motif containing GTPase activating protein 3 // 1q21.3 // 128	IQGAP3	NM_178229	2.47712e-006	2.41549	2.41549	0 Gy * 1 day up vs 2 Gy * 1 day	1.93965	3.00805
NM_001281710 // NCAPH // non-SMC condensin I complex subunit H // 2q11.2 // 23397 /// N	NCAPH	NM_001281710	2.71619e-008	2.41266	2.41266	0 Gy * 1 day up vs 2 Gy * 1 day	2.09665	2.77631
NM_182513 // SPC24 // SPC24, NDC80 kinetochore complex component // 19p13.2 // 147841 /	SPC24	NM_182513	1.02741e-006	2.38686	2.38686	0 Gy * 1 day up vs 2 Gy * 1 day	1.95828	2.90924
NM_001284259 // KIF20B // kinesin family member 20B // 10q23.31 // 9585 /// NM_016195 /	KIF20B	NM_001284259	0.000194885	2.38607	2.38607	0 Gy * 1 day up vs 2 Gy * 1 day	1.68155	3.38576
NM_001308025 // TICRR // TOPBP1-interacting checkpoint and replication regulator // 15q	TICRR	NM_001308025	1.52482e-006	2.38453	2.38453	0 Gy * 1 day up vs 2 Gy * 1 day	1.94111	2.92924
NM_018154 // ASF1B // anti-silencing function 1B histone chaperone // 19p13.12 // 55723	ASF1B	NM_018154	1.6418e-008	2.37826	2.37826	0 Gy * 1 day up vs 2 Gy * 1 day	2.08497	2.71282
NM_001170406 // CDK1 // cyclin-dependent kinase 1 // 10q21.1 // 983 /// NM_001170407 //	CDK1	NM_001170406	9.85401e-006	2.36328	2.36328	0 Gy * 1 day up vs 2 Gy * 1 day	1.8458	3.02584
NM_001297655 // KIF2C // kinesin family member 2C // 1p34.1 // 11004 /// NM_001297656 /	KIF2C	NM_001297655	0.000443834	2.36212	2.36212	0 Gy * 1 day up vs 2 Gy * 1 day	1.61035	3.46485
NM_001255 // CDC20 // cell division cycle 20 // 1p34.1 // 991 /// ENST00000310955 // CD	CDC20	NM_001255	3.78278e-007	2.34617	2.34617	0 Gy * 1 day up vs 2 Gy * 1 day	1.96834	2.79652
NM_001048166 // STIL // SCL/TAL1 interrupting locus // 1p32 // 6491 /// NM_001282936 //	STIL	NM_001048166	9.81701e-007	2.34475	2.34475	0 Gy * 1 day up vs 2 Gy * 1 day	1.93325	2.84385
NM_000135 // FANCA // Fanconi anemia complementation group A // 16q24.3 // 2175 /// NM_	FANCA	NM_000135	1.05139e-008	2.33559	2.33559	0 Gy * 1 day up vs 2 Gy * 1 day	2.06421	2.64265
NM_001012968 // SPIN4 // spindlin family, member 4 // Xq11.1 // 139886 /// ENST00000335	SPIN4	NM_001012968	7.16848e-008	2.33389	2.33389	0 Gy * 1 day up vs 2 Gy * 1 day	2.01217	2.70704
NM_001256371 // E2F8 // E2F transcription factor 8 // 11p15.1 // 79733 /// NM_001256372	E2F8	NM_001256371	2.39786e-009	2.33287	2.33287	0 Gy * 1 day up vs 2 Gy * 1 day	2.09556	2.59706
NM_003542 // HIST1H4C // histone cluster 1, H4c // 6p22.1 // 8364 /// ENST00000377803 /	HIST1H4C	NM_003542	1.34277e-007	2.32953	2.32953	0 Gy * 1 day up vs 2 Gy * 1 day	1.99048	2.72633
NM_001145208 // DEPDC1B // DEP domain containing 1B // 5q12.1 // 55789 /// NM_018369 //	DEPDC1B	NM_001145208	1.52941e-006	2.32661	2.32661	0 Gy * 1 day up vs 2 Gy * 1 day	1.90491	2.84167
NM_016343 // CENPF // centromere protein F // 1q41 // 1063 /// XM_011509082 // CENPF //	CENPF	NM_016343	0.000167112	2.32544	2.32544	0 Gy * 1 day up vs 2 Gy * 1 day	1.66624	3.24544
NM_001146015 // DLGAP5 // discs, large (Drosophila) homolog-associated protein 5 // 14q	DLGAP5	NM_001146015	1.53508e-006	2.30693	2.30693	0 Gy * 1 day up vs 2 Gy * 1 day	1.89246	2.81218
NM_001204182 // NEK2 // NIMA-related kinase 2 // 1q32.3 // 4751 /// NM_001204183 // NEK	NEK2	NM_001204182	2.03318e-005	2.28811	2.28811	0 Gy * 1 day up vs 2 Gy * 1 day	1.76929	2.95908
NM_002263 // KIFC1 // kinesin family member C1 // 6p21.3 // 3833 /// XM_005275403 // KI	KIFC1	NM_002263	4.08777e-008	2.28758	2.28758	0 Gy * 1 day up vs 2 Gy * 1 day	1.99435	2.62393
---		---	4.08777e-008	2.28758	2.28758	0 Gy * 1 day up vs 2 Gy * 1 day	1.99435	2.62393
NM_144508 // CASC5 // cancer susceptibility candidate 5 // 15q14 // 57082 /// NM_170589	CASC5	NM_144508	1.33455e-006	2.28466	2.28466	0 Gy * 1 day up vs 2 Gy * 1 day	1.88369	2.77099
---		---	7.80929e-008	2.27317	2.27317	0 Gy * 1 day up vs 2 Gy * 1 day	1.96653	2.62762
NM_004701 // CCNB2 // cyclin B2 // 15q22.2 // 9133 /// ENST00000288207 // CCNB2 // cycl	CCNB2	NM_004701	3.6275e-006	2.26585	2.26585	0 Gy * 1 day up vs 2 Gy * 1 day	1.83365	2.79992
NM_004526 // MCM2 // minichromosome maintenance complex component 2 // 3q21 // 4171 ///	MCM2	NM_004526	4.42615e-009	2.26492	2.26492	0 Gy * 1 day up vs 2 Gy * 1 day	2.02962	2.52748
NM_001195228 // FAM64A // family with sequence similarity 64, member A // 17p13.2 // 54	FAM64A	NM_001195228	8.8545e-005	2.26424	2.26424	0 Gy * 1 day up vs 2 Gy * 1 day	1.67821	3.0549
NM_001253861 // MND1 // meiotic nuclear divisions 1 // 4q31.3 // 84057 /// NM_032117 //	MND1	NM_001253861	0.000855175	2.26293	2.26293	0 Gy * 1 day up vs 2 Gy * 1 day	1.52201	3.36451
NM_024629 // CENPU // centromere protein U // 4q35.1 // 79682 /// NR_104593 // CENPU //	CENPU	NM_024629	2.16104e-006	2.23697	2.23697	0 Gy * 1 day up vs 2 Gy * 1 day	1.83604	2.72545
NM_001142556 // HMMR // hyaluronan-mediated motility receptor (RHAMM) // 5q34 // 3161 /	HMMR	NM_001142556	0.000501204	2.21516	2.21516	0 Gy * 1 day up vs 2 Gy * 1 day	1.54539	3.17521
NM_000946 // PRIM1 // primase, DNA, polypeptide 1 (49kDa) // 12q13 // 5557 /// ENST0000	PRIM1	NM_000946	6.3551e-008	2.21246	2.21246	0 Gy * 1 day up vs 2 Gy * 1 day	1.92851	2.53823
NM_001190818 // ORC1 // origin recognition complex subunit 1 // 1p32 // 4998 /// NM_001	ORC1	NM_001190818	5.58893e-007	2.20566	2.20566	0 Gy * 1 day up vs 2 Gy * 1 day	1.86212	2.61257
NM_022909 // CENPH // centromere protein H // 5p15.2 // 64946 /// ENST00000283006 // CE	CENPH	NM_022909	1.32586e-006	2.20173	2.20173	0 Gy * 1 day up vs 2 Gy * 1 day	1.83128	2.64712
NM_003541 // HIST1H4K // histone cluster 1, H4k // 6p22.1 // 8362 /// ENST00000611927 /	HIST1H4K	NM_003541	0.000167269	2.18221	2.18221	0 Gy * 1 day up vs 2 Gy * 1 day	1.60332	2.97012
NM_001267038 // CENPK // centromere protein K // 5q12.3 // 64105 /// NM_022145 // CENPK	CENPK	NM_001267038	7.23471e-005	2.17872	2.17872	0 Gy * 1 day up vs 2 Gy * 1 day	1.64859	2.87932
NM_001281932 // NCAPG2 // non-SMC condensin II complex subunit G2 // 7q36.3 // 54892 //	NCAPG2	NM_001281932	1.50285e-006	2.17787	2.17787	0 Gy * 1 day up vs 2 Gy * 1 day	1.81184	2.61786
NM_018248 // NEIL3 // nei-like DNA glycosylase 3 // 4q34.3 // 55247 /// ENST00000264596	NEIL3	NM_018248	9.11578e-006	2.17782	2.17782	0 Gy * 1 day up vs 2 Gy * 1 day	1.74458	2.71865
NM_199420 // POLQ // polymerase (DNA directed), theta // 3q13.33 // 10721 /// XM_011512	POLQ	NM_199420	7.10804e-006	2.1778	2.1778	0 Gy * 1 day up vs 2 Gy * 1 day	1.75465	2.70299
NM_207418 // FAM72D // family with sequence similarity 72, member D // 1q21.1 // 728833	FAM72D	NM_207418	0.000299929	2.17125	2.17125	0 Gy * 1 day up vs 2 Gy * 1 day	1.56267	3.01685
NM_001040874 // HIST2H2AA4 // histone cluster 2, H2aa4 // 1q21.2 // 723790 /// NM_00351	HIST2H2AA4	NM_001040874	6.73644e-009	2.16172	2.16172	0 Gy * 1 day up vs 2 Gy * 1 day	1.94117	2.40734
NM_003258 // TK1 // thymidine kinase 1, soluble // 17q23.2-q25.3 // 7083 /// ENST000003	TK1	NM_003258	1.09218e-007	2.15884	2.15884	0 Gy * 1 day up vs 2 Gy * 1 day	1.87627	2.48398
NM_001160033 // SGOL2 // shugoshin-like 2 (S. pombe) // 2q33.1 // 151246 /// NM_0011600	SGOL2	NM_001160033	0.000104415	2.15546	2.15546	0 Gy * 1 day up vs 2 Gy * 1 day	1.61782	2.87176
NM_006739 // MCM5 // minichromosome maintenance complex component 5 // 22q13.1 // 4174	MCM5	NM_006739	3.01265e-008	2.15057	2.15057	0 Gy * 1 day up vs 2 Gy * 1 day	1.90115	2.43272
NM_000057 // BLM // Bloom syndrome, RecQ helicase-like // 15q26.1 // 641 /// NM_0012872	BLM	NM_000057	9.25159e-005	2.15022	2.15022	0 Gy * 1 day up vs 2 Gy * 1 day	1.62185	2.85073
NM_012112 // TPX2 // TPX2, microtubule-associated // 20q11.2 // 22974 /// XM_011528697	TPX2	NM_012112	2.79745e-007	2.1359	2.1359	0 Gy * 1 day up vs 2 Gy * 1 day	1.83531	2.48571
NM_153695 // ZNF367 // zinc finger protein 367 // 9q22|9q22.32 // 195828 /// XM_0115183	ZNF367	NM_153695	1.37333e-007	2.1232	2.1232	0 Gy * 1 day up vs 2 Gy * 1 day	1.84518	2.44312
NM_001190481 // CLSPN // claspin // 1p34.2 // 63967 /// NM_022111 // CLSPN // claspin /	CLSPN	NM_001190481	1.44133e-006	2.12209	2.12209	0 Gy * 1 day up vs 2 Gy * 1 day	1.77763	2.5333
NM_001113378 // FANCI // Fanconi anemia complementation group I // 15q26.1 // 55215 ///	FANCI	NM_001113378	3.62271e-006	2.11615	2.11615	0 Gy * 1 day up vs 2 Gy * 1 day	1.74311	2.56903
NM_001256685 // MELK // maternal embryonic leucine zipper kinase // 9p13.2 // 9833 ///	MELK	NM_001256685	1.22581e-006	2.10136	2.10136	0 Gy * 1 day up vs 2 Gy * 1 day	1.76936	2.49565
NM_001127182 // CEP55 // centrosomal protein 55kDa // 10q23.33 // 55165 /// NM_018131 /	CEP55	NM_001127182	3.1005e-006	2.10135	2.10135	0 Gy * 1 day up vs 2 Gy * 1 day	1.73939	2.53864
NM_021968 // HIST1H4J // histone cluster 1, H4j // 6p22.1 // 8363 /// ENST00000355057 /	HIST1H4J	NM_021968	0.000178298	2.0996	2.0996	0 Gy * 1 day up vs 2 Gy * 1 day	1.56279	2.82082
NM_012310 // KIF4A // kinesin family member 4A // Xq13.1 // 24137 /// XM_011530893 // K	KIF4A	NM_012310	4.53331e-005	2.08901	2.08901	0 Gy * 1 day up vs 2 Gy * 1 day	1.62674	2.68265
NM_001048201 // UHRF1 // ubiquitin-like with PHD and ring finger domains 1 // 19p13.3 /	UHRF1	NM_001048201	3.03963e-006	2.08851	2.08851	0 Gy * 1 day up vs 2 Gy * 1 day	1.73212	2.51823
NM_003546 // HIST1H4L // histone cluster 1, H4l // 6p22.1 // 8368 /// ENST00000618305 /	HIST1H4L	NM_003546	0.000153695	2.08686	2.08686	0 Gy * 1 day up vs 2 Gy * 1 day	1.56514	2.7825
NM_021067 // GINS1 // GINS complex subunit 1 (Psf1 homolog) // 20p11.21 // 9837 /// XM_	GINS1	NM_021067	0.000134378	2.06495	2.06495	0 Gy * 1 day up vs 2 Gy * 1 day	1.56212	2.72964
NM_001289067 // HELLS // helicase, lymphoid-specific // 10q24.2 // 3070 /// NM_00128906	HELLS	NM_001289067	4.93471e-005	2.06394	2.06394	0 Gy * 1 day up vs 2 Gy * 1 day	1.61	2.64586
NM_001251989 // GMNN // geminin, DNA replication inhibitor // 6p22.3 // 51053 /// NM_00	GMNN	NM_001251989	7.77472e-007	2.06008	2.06008	0 Gy * 1 day up vs 2 Gy * 1 day	1.7557	2.41723
NM_014109 // ATAD2 // ATPase family, AAA domain containing 2 // 8q24.13 // 29028 /// XM	ATAD2	NM_014109	4.98539e-007	2.0534	2.0534	0 Gy * 1 day up vs 2 Gy * 1 day	1.76339	2.3911
NM_000745 // CHRNA5 // cholinergic receptor, nicotinic alpha 5 // 15q24 // 1138 /// NM_	CHRNA5	NM_000745	7.93453e-008	2.04559	2.04559	0 Gy * 1 day up vs 2 Gy * 1 day	1.80256	2.3214
NM_194313 // KIF24 // kinesin family member 24 // 9p13.3 // 347240 /// XM_005251450 //	KIF24	NM_194313	4.96454e-005	2.04277	2.04277	0 Gy * 1 day up vs 2 Gy * 1 day	1.59886	2.60991
NM_012291 // ESPL1 // extra spindle pole bodies like 1, separase // 12q // 9700 /// XM_	ESPL1	NM_012291	1.15766e-005	2.02445	2.02445	0 Gy * 1 day up vs 2 Gy * 1 day	1.64726	2.48801
NM_001789 // CDC25A // cell division cycle 25A // 3p21 // 993 /// NM_201567 // CDC25A /	CDC25A	NM_001789	7.80974e-006	2.0219	2.0219	0 Gy * 1 day up vs 2 Gy * 1 day	1.65974	2.4631
NR_036052 // MIR1244-1 // microRNA 1244-1 // --- // 100302285 /// NR_036262 // MIR1244-	MIR1244-1	NR_036052	0.00122809	2.02189	2.02189	0 Gy * 1 day up vs 2 Gy * 1 day	1.41169	2.89583
NR_036052 // MIR1244-1 // microRNA 1244-1 // --- // 100302285 /// NR_036262 // MIR1244-	MIR1244-1	NR_036052	0.00122809	2.02189	2.02189	0 Gy * 1 day up vs 2 Gy * 1 day	1.41169	2.89583
NR_036052 // MIR1244-1 // microRNA 1244-1 // --- // 100302285 /// NR_036262 // MIR1244-	MIR1244-1	NR_036052	0.00122809	2.02189	2.02189	0 Gy * 1 day up vs 2 Gy * 1 day	1.41169	2.89583
NM_001080449 // DNA2 // DNA replication helicase/nuclease 2 // 10q21.3-q22.1 // 1763 //	DNA2	NM_001080449	4.72671e-005	2.01284	2.01284	0 Gy * 1 day up vs 2 Gy * 1 day	1.58554	2.5553
NM_015653 // RIBC2 // RIB43A domain with coiled-coils 2 // 22q13.31 // 26150 /// XM_005	RIBC2	NM_015653	4.92009e-005	2.0089	2.0089	0 Gy * 1 day up vs 2 Gy * 1 day	1.58178	2.55135
NM_001040152 // PEG10 // paternally expressed 10 // 7q21 // 23089 /// NM_001172437 // P	PEG10	NM_001040152	7.91079e-007	2.00513	2.00513	0 Gy * 1 day up vs 2 Gy * 1 day	1.71866	2.33935
NM_031942 // CDCA7 // cell division cycle associated 7 // 2q31 // 83879 /// NM_145810 /	CDCA7	NM_031942	2.63507e-005	1.995	1.995	0 Gy * 1 day up vs 2 Gy * 1 day	1.59983	2.48778
NM_000059 // BRCA2 // breast cancer 2, early onset // 13q12.3 // 675 /// XM_011535203 /	BRCA2	NM_000059	3.33013e-006	1.99375	1.99375	0 Gy * 1 day up vs 2 Gy * 1 day	1.67038	2.37972
NM_175055 // HIST3H2BB // histone cluster 3, H2bb // 1q42.13 // 128312 /// ENST00000620	HIST3H2BB	NM_175055	8.72176e-006	1.99354	1.99354	0 Gy * 1 day up vs 2 Gy * 1 day	1.63921	2.42445
NM_003538 // HIST1H4A // histone cluster 1, H4a // 6p22.2 // 8359 /// BC066248 // HIST1	HIST1H4A	NM_003538	0.00127583	1.9872	1.9872	0 Gy * 1 day up vs 2 Gy * 1 day	1.39718	2.8264
---		---	0.000804208	1.98628	1.98628	0 Gy * 1 day up vs 2 Gy * 1 day	1.42718	2.7644
NM_001281520 // MCM8 // minichromosome maintenance 8 homologous recombination repair fa	MCM8	NM_001281520	2.15537e-005	1.98387	1.98387	0 Gy * 1 day up vs 2 Gy * 1 day	1.60138	2.45772
NM_005225 // E2F1 // E2F transcription factor 1 // 20q11.2 // 1869 /// ENST00000343380	E2F1	NM_005225	1.2832e-005	1.97007	1.97007	0 Gy * 1 day up vs 2 Gy * 1 day	1.61227	2.40727
NM_006342 // TACC3 // transforming, acidic coiled-coil containing protein 3 // 4p16.3 /	TACC3	NM_006342	1.66e-006	1.9668	1.9668	0 Gy * 1 day up vs 2 Gy * 1 day	1.67343	2.3116
NM_020890 // KIAA1524 // KIAA1524 // 3q13.13 // 57650 /// XM_006713716 // KIAA1524 // K	KIAA1524	NM_020890	7.45323e-006	1.96667	1.96667	0 Gy * 1 day up vs 2 Gy * 1 day	1.6285	2.37506
NM_005483 // CHAF1A // chromatin assembly factor 1, subunit A (p150) // 19p13.3 // 1003	CHAF1A	NM_005483	2.78656e-006	1.96371	1.96371	0 Gy * 1 day up vs 2 Gy * 1 day	1.65684	2.32742
NM_005321 // HIST1H1E // histone cluster 1, H1e // 6p21.3 // 3008 /// ENST00000304218 /	HIST1H1E	NM_005321	3.61158e-006	1.95223	1.95223	0 Gy * 1 day up vs 2 Gy * 1 day	1.64207	2.32097
NM_002358 // MAD2L1 // MAD2 mitotic arrest deficient-like 1 (yeast) // 4q27 // 4085 ///	MAD2L1	NM_002358	2.7937e-005	1.95126	1.95126	0 Gy * 1 day up vs 2 Gy * 1 day	1.57371	2.4194
NM_001012409 // SGOL1 // shugoshin-like 1 (S. pombe) // 3p24.3 // 151648 /// NM_0010124	SGOL1	NM_001012409	0.000552163	1.94734	1.94734	0 Gy * 1 day up vs 2 Gy * 1 day	1.43469	2.64317
NM_024745 // SHCBP1 // SHC SH2-domain binding protein 1 // 16q11.2 // 79801 /// XM_0115	SHCBP1	NM_024745	5.87825e-005	1.94544	1.94544	0 Gy * 1 day up vs 2 Gy * 1 day	1.54158	2.4551
NM_024857 // ATAD5 // ATPase family, AAA domain containing 5 // 17q11.2 // 79915 /// XM	ATAD5	NM_024857	0.00136678	1.9346	1.9346	0 Gy * 1 day up vs 2 Gy * 1 day	1.37454	2.72288
NM_001040694 // INCENP // inner centromere protein // 11q12.3 // 3619 /// NM_020238 //	INCENP	NM_001040694	6.04226e-007	1.93388	1.93388	0 Gy * 1 day up vs 2 Gy * 1 day	1.67743	2.22953
NM_003600 // AURKA // aurora kinase A // 20q13 // 6790 /// NM_198433 // AURKA // aurora	AURKA	NM_003600	3.17061e-005	1.92866	1.92866	0 Gy * 1 day up vs 2 Gy * 1 day	1.55668	2.38952
NM_031217 // KIF18A // kinesin family member 18A // 11p14.1 // 81930 /// ENST0000026318	KIF18A	NM_031217	5.38182e-005	1.92849	1.92849	0 Gy * 1 day up vs 2 Gy * 1 day	1.53634	2.42073
NM_018353 // MIS18BP1 // MIS18 binding protein 1 // 14q21.2 // 55320 /// XM_005267833 /	MIS18BP1	NM_018353	2.07459e-005	1.92603	1.92603	0 Gy * 1 day up vs 2 Gy * 1 day	1.57048	2.36208
NM_001166260 // TRIP13 // thyroid hormone receptor interactor 13 // 5p15.33 // 9319 ///	TRIP13	NM_001166260	4.78117e-006	1.92331	1.92331	0 Gy * 1 day up vs 2 Gy * 1 day	1.6159	2.28921
NM_001267580 // PRC1 // protein regulator of cytokinesis 1 // 15q26.1 // 9055 /// NM_00	PRC1	NM_001267580	3.92394e-005	1.91431	1.91431	0 Gy * 1 day up vs 2 Gy * 1 day	1.54101	2.37806
NM_001197330 // POLE2 // polymerase (DNA directed), epsilon 2, accessory subunit // 14q	POLE2	NM_001197330	0.00011322	1.90951	1.90951	0 Gy * 1 day up vs 2 Gy * 1 day	1.49613	2.4371
NM_001270472 // MCM3 // minichromosome maintenance complex component 3 // 6p12 // 4172	MCM3	NM_001270472	5.87605e-008	1.90766	1.90766	0 Gy * 1 day up vs 2 Gy * 1 day	1.70745	2.13135
NM_017785 // SPDL1 // spindle apparatus coiled-coil protein 1 // 5q35.1 // 54908 /// XM	SPDL1	NM_017785	0.000131211	1.90256	1.90256	0 Gy * 1 day up vs 2 Gy * 1 day	1.4864	2.43524
NM_001286746 // BORA // bora, aurora kinase A activator // 13q22.1 // 79866 /// NM_0012	BORA	NM_001286746	1.84673e-005	1.89953	1.89953	0 Gy * 1 day up vs 2 Gy * 1 day	1.55949	2.31373
NM_030919 // FAM83D // family with sequence similarity 83, member D // 20q11.23 // 8161	FAM83D	NM_030919	3.8858e-008	1.896	1.896	0 Gy * 1 day up vs 2 Gy * 1 day	1.70609	2.10704
NM_014573 // TMEM97 // transmembrane protein 97 // 17q11.2 // 27346 /// XM_005257965 //	TMEM97	NM_014573	4.4746e-009	1.88965	1.88965	0 Gy * 1 day up vs 2 Gy * 1 day	1.73485	2.05827
NM_001012270 // BIRC5 // baculoviral IAP repeat containing 5 // 17q25 // 332 /// NM_001	BIRC5	NM_001012270	6.93299e-006	1.88716	1.88716	0 Gy * 1 day up vs 2 Gy * 1 day	1.58289	2.24991
NM_006716 // DBF4 // DBF4 zinc finger // 7q21.3 // 10926 /// XM_005250120 // DBF4 // DB	DBF4	NM_006716	8.5938e-008	1.87511	1.87511	0 Gy * 1 day up vs 2 Gy * 1 day	1.67649	2.09726
NM_001080416 // MYBL1 // v-myb avian myeloblastosis viral oncogene homolog-like 1 // 8q	MYBL1	NM_001080416	0.000168427	1.87352	1.87352	0 Gy * 1 day up vs 2 Gy * 1 day	1.4617	2.40136
NM_001203247 // EZH2 // enhancer of zeste 2 polycomb repressive complex 2 subunit // 7q	EZH2	NM_001203247	4.43017e-006	1.86374	1.86374	0 Gy * 1 day up vs 2 Gy * 1 day	1.58109	2.19692
NM_032043 // BRIP1 // BRCA1 interacting protein C-terminal helicase 1 // 17q22.2 // 839	BRIP1	NM_032043	2.81455e-008	1.86361	1.86361	0 Gy * 1 day up vs 2 Gy * 1 day	1.68699	2.05872
NM_001262 // CDKN2C // cyclin-dependent kinase inhibitor 2C (p18, inhibits CDK4) // 1p3	CDKN2C	NM_001262	5.07948e-006	1.85615	1.85615	0 Gy * 1 day up vs 2 Gy * 1 day	1.57266	2.19074
ENST00000449538 // HIST1H2BN // histone cluster 1, H2bn // 6p22.1 // 8341 /// ENST00000	HIST1H2BN	ENST00000449538	0.000101787	1.85274	1.85274	0 Gy * 1 day up vs 2 Gy * 1 day	1.47251	2.33115
NM_018186 // C1orf112 // chromosome 1 open reading frame 112 // 1q24.2 // 55732 /// XM_	C1orf112	NM_018186	3.05872e-006	1.84837	1.84837	0 Gy * 1 day up vs 2 Gy * 1 day	1.58111	2.16079
NM_006733 // CENPI // centromere protein I // Xq22.1 // 2491 /// XM_005262111 // CENPI	CENPI	NM_006733	1.57691e-005	1.84594	1.84594	0 Gy * 1 day up vs 2 Gy * 1 day	1.53377	2.22163
NM_198566 // C5orf34 // chromosome 5 open reading frame 34 // 5p12 // 375444 /// XM_011	C5orf34	NM_198566	4.91694e-005	1.84479	1.84479	0 Gy * 1 day up vs 2 Gy * 1 day	1.49563	2.27545
NM_017669 // ERCC6L // excision repair cross-complementation group 6-like // Xq13.1 //	ERCC6L	NM_017669	0.00118412	1.83956	1.83956	0 Gy * 1 day up vs 2 Gy * 1 day	1.34996	2.50673
NM_001042550 // SMC2 // structural maintenance of chromosomes 2 // 9q31.1 // 10592 ///	SMC2	NM_001042550	8.9795e-006	1.83623	1.83623	0 Gy * 1 day up vs 2 Gy * 1 day	1.54466	2.18284
NM_014708 // KNTC1 // kinetochore associated 1 // 12q24.31 // 9735 /// XM_006719706 //	KNTC1	NM_014708	5.44584e-007	1.83366	1.83366	0 Gy * 1 day up vs 2 Gy * 1 day	1.61103	2.08705
NM_001243088 // FOXM1 // forkhead box M1 // 12p13 // 2305 /// NM_001243089 // FOXM1 //	FOXM1	NM_001243088	6.3068e-006	1.83357	1.83357	0 Gy * 1 day up vs 2 Gy * 1 day	1.55283	2.16506
NM_001201543 // FAM161A // family with sequence similarity 161, member A // 2p15 // 841	FAM161A	NM_001201543	9.15346e-005	1.83329	1.83329	0 Gy * 1 day up vs 2 Gy * 1 day	1.46686	2.29127
NM_001287582 // CDC25C // cell division cycle 25C // 5q31 // 995 /// NM_001287583 // CD	CDC25C	NM_001287582	5.9497e-005	1.83254	1.83254	0 Gy * 1 day up vs 2 Gy * 1 day	1.48236	2.26544
NM_006397 // RNASEH2A // ribonuclease H2, subunit A // 19p13.2 // 10535 /// XM_00672261	RNASEH2A	NM_006397	2.46181e-008	1.82492	1.82492	0 Gy * 1 day up vs 2 Gy * 1 day	1.65955	2.00677
NM_001201477 // NETO2 // neuropilin (NRP) and tolloid (TLL)-like 2 // 16q11 // 81831 //	NETO2	NM_001201477	2.25578e-007	1.82144	1.82144	0 Gy * 1 day up vs 2 Gy * 1 day	1.61978	2.04819
NM_001017415 // USP1 // ubiquitin specific peptidase 1 // 1p31.3 // 7398 /// NM_0010174	USP1	NM_001017415	4.81636e-007	1.81904	1.81904	0 Gy * 1 day up vs 2 Gy * 1 day	1.6034	2.06367
NM_005956 // MTHFD1 // methylenetetrahydrofolate dehydrogenase (NADP+ dependent) 1, met	MTHFD1	NM_005956	5.51563e-009	1.81879	1.81879	0 Gy * 1 day up vs 2 Gy * 1 day	1.6757	1.9741
NM_001128148 // TFRC // transferrin receptor // 3q29 // 7037 /// NM_001313965 // TFRC /	TFRC	NM_001128148	1.39076e-008	1.81217	1.81217	0 Gy * 1 day up vs 2 Gy * 1 day	1.65802	1.98066
---		---	0.00126182	1.81173	1.81173	0 Gy * 1 day up vs 2 Gy * 1 day	1.33629	2.45632
NM_000251 // MSH2 // mutS homolog 2 // 2p21 // 4436 /// NM_001258281 // MSH2 // mutS ho	MSH2	NM_000251	1.80171e-006	1.81029	1.81029	0 Gy * 1 day up vs 2 Gy * 1 day	1.56921	2.0884
---		---	0.000317118	1.81028	1.81028	0 Gy * 1 day up vs 2 Gy * 1 day	1.40488	2.33266
NM_003527 // HIST1H2BO // histone cluster 1, H2bo // 6p22.1 // 8348 /// ENST00000616182	HIST1H2BO	NM_003527	0.000202508	1.80612	1.80612	0 Gy * 1 day up vs 2 Gy * 1 day	1.42218	2.29371
NM_001032283 // TMPO // thymopoietin // 12q22 // 7112 /// NM_001032284 // TMPO // thymo	TMPO	NM_001032283	4.32253e-007	1.80411	1.80411	0 Gy * 1 day up vs 2 Gy * 1 day	1.59513	2.04047
---		---	1.62162e-005	1.7876	1.7876	0 Gy * 1 day up vs 2 Gy * 1 day	1.49899	2.13178
---		---	1.62162e-005	1.7876	1.7876	0 Gy * 1 day up vs 2 Gy * 1 day	1.49899	2.13178
---		---	1.62162e-005	1.7876	1.7876	0 Gy * 1 day up vs 2 Gy * 1 day	1.49899	2.13178
---		---	1.62162e-005	1.7876	1.7876	0 Gy * 1 day up vs 2 Gy * 1 day	1.49899	2.13178
---		---	1.62162e-005	1.7876	1.7876	0 Gy * 1 day up vs 2 Gy * 1 day	1.49899	2.13178
---		---	1.62162e-005	1.7876	1.7876	0 Gy * 1 day up vs 2 Gy * 1 day	1.49899	2.13178
NM_001271907 // SPATA33 // spermatogenesis associated 33 // 16q24.3 // 124045 /// NM_00	SPATA33	NM_001271907	0.000164472	1.78591	1.78591	0 Gy * 1 day up vs 2 Gy * 1 day	1.42091	2.24468
NM_001297602 // CDCA3 // cell division cycle associated 3 // 12p13 // 83461 /// NM_0012	CDCA3	NM_001297602	5.77656e-006	1.7825	1.7825	0 Gy * 1 day up vs 2 Gy * 1 day	1.52353	2.08549
NM_001304829 // SASS6 // SAS-6 centriolar assembly protein // 1p21.2 // 163786 /// NM_1	SASS6	NM_001304829	2.05818e-005	1.77982	1.77982	0 Gy * 1 day up vs 2 Gy * 1 day	1.48761	2.12944
NM_001130688 // HMGB2 // high mobility group box 2 // 4q31 // 3148 /// NM_001130689 //	HMGB2	NM_001130688	4.77078e-007	1.77138	1.77138	0 Gy * 1 day up vs 2 Gy * 1 day	1.57034	1.99816
NM_001178010 // CDC45 // cell division cycle 45 // 22q11.21 // 8318 /// NM_001178011 //	CDC45	NM_001178010	4.4704e-005	1.77132	1.77132	0 Gy * 1 day up vs 2 Gy * 1 day	1.45925	2.15013
NM_001303130 // GAS2L3 // growth arrest-specific 2 like 3 // 12q23.1 // 283431 /// NM_0	GAS2L3	NM_001303130	8.07543e-008	1.76928	1.76928	0 Gy * 1 day up vs 2 Gy * 1 day	1.5993	1.95734
NR_036168 // MIR3198-1 // microRNA 3198-1 // --- // 100423025 /// ENST00000583102 // MI	MIR3198-1	NR_036168	6.18398e-006	1.76184	1.76184	0 Gy * 1 day up vs 2 Gy * 1 day	1.50898	2.05706
NM_001008396 // WDHD1 // WD repeat and HMG-box DNA binding protein 1 // 14q22.2 // 1116	WDHD1	NM_001008396	4.25556e-006	1.76146	1.76146	0 Gy * 1 day up vs 2 Gy * 1 day	1.51772	2.04435
NM_002915 // RFC3 // replication factor C subunit 3 // 13q13.2 // 5983 /// NM_181558 //	RFC3	NM_002915	1.93626e-005	1.75754	1.75754	0 Gy * 1 day up vs 2 Gy * 1 day	1.47647	2.09211
NM_015261 // NCAPD3 // non-SMC condensin II complex subunit D3 // 11q25 // 23310 /// XM	NCAPD3	NM_015261	1.67075e-007	1.75493	1.75493	0 Gy * 1 day up vs 2 Gy * 1 day	1.57706	1.95286
NM_001128628 // PAK6 // p21 protein (Cdc42/Rac)-activated kinase 6 // 15q14 // 56924 //	PAK6	NM_001128628	6.64367e-007	1.75146	1.75146	0 Gy * 1 day up vs 2 Gy * 1 day	1.55023	1.9788
NM_001278791 // RFC2 // replication factor C subunit 2 // 7q11.23 // 5982 /// NM_001278	RFC2	NM_001278791	1.12319e-005	1.75133	1.75133	0 Gy * 1 day up vs 2 Gy * 1 day	1.48748	2.06197
NM_001164269 // RAD51 // RAD51 recombinase // 15q15.1 // 5888 /// NM_001164270 // RAD51	RAD51	NM_001164269	6.34846e-005	1.74908	1.74908	0 Gy * 1 day up vs 2 Gy * 1 day	1.43604	2.13036
---		---	0.000907642	1.74743	1.74743	0 Gy * 1 day up vs 2 Gy * 1 day	1.32962	2.29654
NM_001079675 // ETV4 // ets variant 4 // 17q21.31 // 2118 /// NM_001261437 // ETV4 // e	ETV4	NM_001079675	6.01083e-005	1.73969	1.73969	0 Gy * 1 day up vs 2 Gy * 1 day	1.43278	2.11235
---		---	2.4935e-005	1.73636	1.73636	0 Gy * 1 day up vs 2 Gy * 1 day	1.45716	2.06904
NM_001130823 // DNMT1 // DNA (cytosine-5-)-methyltransferase 1 // 19p13.2 // 1786 /// N	DNMT1	NM_001130823	1.7404e-008	1.73527	1.73527	0 Gy * 1 day up vs 2 Gy * 1 day	1.59515	1.88771
NM_001238 // CCNE1 // cyclin E1 // 19q12 // 898 /// XM_005259370 // CCNE1 // cyclin E1	CCNE1	NM_001238	2.30048e-005	1.73228	1.73228	0 Gy * 1 day up vs 2 Gy * 1 day	1.45707	2.05948
NM_001168551 // NDC1 // NDC1 transmembrane nucleoporin // 1p32.3 // 55706 /// NM_018087	NDC1	NM_001168551	3.8675e-005	1.73064	1.73064	0 Gy * 1 day up vs 2 Gy * 1 day	1.44132	2.07803
NM_001134419 // CDC7 // cell division cycle 7 // 1p22 // 8317 /// NM_001134420 // CDC7	CDC7	NM_001134419	0.000142634	1.72369	1.72369	0 Gy * 1 day up vs 2 Gy * 1 day	1.39576	2.12867
NM_001289986 // TIPIN // TIMELESS interacting protein // 15q22.31 // 54962 /// NM_01785	TIPIN	NM_001289986	8.4002e-006	1.71641	1.71641	0 Gy * 1 day up vs 2 Gy * 1 day	1.47345	1.99944
NM_003920 // TIMELESS // timeless circadian clock // 12q13.3 // 8914 /// XM_011538939 /	TIMELESS	NM_003920	4.99757e-007	1.71331	1.71331	0 Gy * 1 day up vs 2 Gy * 1 day	1.52876	1.92013
NM_016937 // POLA1 // polymerase (DNA directed), alpha 1, catalytic subunit // Xp22.1-p	POLA1	NM_016937	1.41208e-005	1.71109	1.71109	0 Gy * 1 day up vs 2 Gy * 1 day	1.4575	2.00881
NM_018112 // TMEM38B // transmembrane protein 38B // 9q31.2 // 55151 /// XM_005252075 /	TMEM38B	NM_018112	9.85703e-008	1.7082	1.7082	0 Gy * 1 day up vs 2 Gy * 1 day	1.55084	1.88152
NM_031965 // GSG2 // germ cell associated 2 (haspin) // 17p13 // 83903 /// ENST00000325	GSG2	NM_031965	0.000422874	1.70623	1.70623	0 Gy * 1 day up vs 2 Gy * 1 day	1.34665	2.16184
NM_012329 // MMD // monocyte to macrophage differentiation-associated // 17q // 23531 /	MMD	NM_012329	0.000193224	1.70383	1.70383	0 Gy * 1 day up vs 2 Gy * 1 day	1.37531	2.11082
NM_001172303 // MASTL // microtubule associated serine/threonine kinase-like // 10p12.1	MASTL	NM_001172303	3.19337e-007	1.69488	1.69488	0 Gy * 1 day up vs 2 Gy * 1 day	1.52315	1.88598
NM_002895 // RBL1 // retinoblastoma-like 1 // 20q11.2 // 5933 /// NM_183404 // RBL1 //	RBL1	NM_002895	3.08994e-005	1.69453	1.69453	0 Gy * 1 day up vs 2 Gy * 1 day	1.42738	2.01167
NM_014762 // DHCR24 // 24-dehydrocholesterol reductase // 1p32.3 // 1718 /// ENST000003	DHCR24	NM_014762	1.18509e-006	1.69244	1.69244	0 Gy * 1 day up vs 2 Gy * 1 day	1.49891	1.91096
NM_001281786 // SHMT1 // serine hydroxymethyltransferase 1 (soluble) // 17p11.2 // 6470	SHMT1	NM_001281786	1.67904e-006	1.68882	1.68882	0 Gy * 1 day up vs 2 Gy * 1 day	1.48995	1.91424
NM_001100624 // CENPN // centromere protein N // 16q23.2 // 55839 /// NM_001100625 // C	CENPN	NM_001100624	9.43259e-007	1.68546	1.68546	0 Gy * 1 day up vs 2 Gy * 1 day	1.49824	1.89606
NM_005441 // CHAF1B // chromatin assembly factor 1, subunit B (p60) // 21q22.13 // 8208	CHAF1B	NM_005441	3.57915e-007	1.67729	1.67729	0 Gy * 1 day up vs 2 Gy * 1 day	1.50874	1.86468
NM_003362 // UNG // uracil DNA glycosylase // 12q23-q24.1 // 7374 /// NM_080911 // UNG	UNG	NM_003362	1.1159e-006	1.67603	1.67603	0 Gy * 1 day up vs 2 Gy * 1 day	1.48879	1.88682
NM_001033 // RRM1 // ribonucleotide reductase M1 // 11p15.5 // 6240 /// XM_011520277 //	RRM1	NM_001033	4.26778e-007	1.67574	1.67574	0 Gy * 1 day up vs 2 Gy * 1 day	1.50482	1.86606
NM_001618 // PARP1 // poly(ADP-ribose) polymerase 1 // 1q41-q42 // 142 /// ENST00000366	PARP1	NM_001618	3.43839e-007	1.67559	1.67559	0 Gy * 1 day up vs 2 Gy * 1 day	1.50815	1.86162
NR_036085 // MIR3134 // microRNA 3134 // --- // 100422990 /// ENST00000579433 // MIR313	MIR3134	NR_036085	0.00126314	1.67519	1.67519	0 Gy * 1 day up vs 2 Gy * 1 day	1.28613	2.18194
NM_003512 // HIST1H2AC // histone cluster 1, H2ac // 6p22.1 // 8334 /// ENST00000314088	HIST1H2AC	NM_003512	0.000121558	1.66975	1.66975	0 Gy * 1 day up vs 2 Gy * 1 day	1.37395	2.02923
NM_001012267 // CENPP // centromere protein P // 9q22.31 // 401541 /// NM_001286969 //	CENPP	NM_001012267	1.86836e-007	1.6672	1.6672	0 Gy * 1 day up vs 2 Gy * 1 day	1.51128	1.83921
NM_033402 // LRRCC1 // leucine rich repeat and coiled-coil centrosomal protein 1 // 8q2	LRRCC1	NM_033402	0.000474867	1.6589	1.6589	0 Gy * 1 day up vs 2 Gy * 1 day	1.32128	2.0828
NM_017613 // DONSON // downstream neighbor of SON // 21q22.1 // 29980 /// ENST000003030	DONSON	NM_017613	1.47778e-005	1.65797	1.65797	0 Gy * 1 day up vs 2 Gy * 1 day	1.42456	1.92963
NM_001099286 // MTFR2 // mitochondrial fission regulator 2 // 6q23.3 // 113115 /// NM_1	MTFR2	NM_001099286	9.95163e-005	1.65525	1.65525	0 Gy * 1 day up vs 2 Gy * 1 day	1.37264	1.99606
NM_001018115 // FANCD2 // Fanconi anemia complementation group D2 // 3p26 // 2177 /// N	FANCD2	NM_001018115	5.01081e-005	1.65132	1.65132	0 Gy * 1 day up vs 2 Gy * 1 day	1.39007	1.96168
NM_001098802 // CEP78 // centrosomal protein 78kDa // 9q21.2 // 84131 /// NM_032171 //	CEP78	NM_001098802	7.30145e-005	1.65017	1.65017	0 Gy * 1 day up vs 2 Gy * 1 day	1.37899	1.97467
NM_004629 // FANCG // Fanconi anemia complementation group G // 9p13 // 2189 /// ENST00	FANCG	NM_004629	1.81124e-005	1.64916	1.64916	0 Gy * 1 day up vs 2 Gy * 1 day	1.41452	1.92273
NM_001281741 // UBE2C // ubiquitin-conjugating enzyme E2C // 20q13.12 // 11065 /// NM_0	UBE2C	NM_001281741	0.00015845	1.64585	1.64585	0 Gy * 1 day up vs 2 Gy * 1 day	1.35351	2.00134
NM_003129 // SQLE // squalene epoxidase // 8q24.1 // 6713 /// XM_011517246 // SQLE // s	SQLE	NM_003129	1.12235e-006	1.64573	1.64573	0 Gy * 1 day up vs 2 Gy * 1 day	1.46791	1.84509
NM_001193424 // SUV39H2 // suppressor of variegation 3-9 homolog 2 (Drosophila) // 10p1	SUV39H2	NM_001193424	0.000202298	1.64423	1.64423	0 Gy * 1 day up vs 2 Gy * 1 day	1.34484	2.01028
NM_003071 // HLTF // helicase-like transcription factor // 3q25.1-q26.1 // 6596 /// NM_	HLTF	NM_003071	4.37144e-005	1.63839	1.63839	0 Gy * 1 day up vs 2 Gy * 1 day	1.38649	1.93605
NM_001098272 // HMGCS1 // 3-hydroxy-3-methylglutaryl-CoA synthase 1 (soluble) // 5p14-p	HMGCS1	NM_001098272	9.25315e-007	1.63183	1.63183	0 Gy * 1 day up vs 2 Gy * 1 day	1.4615	1.822
NM_000584 // CXCL8 // chemokine (C-X-C motif) ligand 8 // 4q13-q21 // 3576 /// ENST0000	CXCL8	NM_000584	0.000232015	1.62995	1.62995	0 Gy * 1 day up vs 2 Gy * 1 day	1.33342	1.99241
NM_001042762 // FIGNL1 // fidgetin-like 1 // 7p12.1 // 63979 /// NM_001287492 // FIGNL1	FIGNL1	NM_001042762	0.000159767	1.62904	1.62904	0 Gy * 1 day up vs 2 Gy * 1 day	1.34484	1.97331
NM_016240 // SCARA3 // scavenger receptor class A, member 3 // 8p21 // 51435 /// NM_182	SCARA3	NM_016240	0.000149448	1.6288	1.6288	0 Gy * 1 day up vs 2 Gy * 1 day	1.34676	1.9699
NM_001284511 // PAQR4 // progestin and adipoQ receptor family member IV // 16p13.3 // 1	PAQR4	NM_001284511	1.42976e-005	1.62636	1.62636	0 Gy * 1 day up vs 2 Gy * 1 day	1.40622	1.88096
NM_001303253 // ACAT2 // acetyl-CoA acetyltransferase 2 // 6q25.3 // 39 /// NM_005891 /	ACAT2	NM_001303253	1.19806e-006	1.62427	1.62427	0 Gy * 1 day up vs 2 Gy * 1 day	1.45207	1.8169
NM_001287490 // AUNIP // aurora kinase A and ninein interacting protein // 1p36.11 // 7	AUNIP	NM_001287490	0.000226792	1.61843	1.61843	0 Gy * 1 day up vs 2 Gy * 1 day	1.3286	1.9715
NM_001206999 // CIT // citron rho-interacting serine/threonine kinase // 12q24 // 11113	CIT	NM_001206999	9.59282e-005	1.61037	1.61037	0 Gy * 1 day up vs 2 Gy * 1 day	1.35014	1.92074
NM_006231 // POLE // polymerase (DNA directed), epsilon, catalytic subunit // 12q24.3 /	POLE	NM_006231	1.19049e-007	1.60402	1.60402	0 Gy * 1 day up vs 2 Gy * 1 day	1.47058	1.74958
NM_001098525 // CKAP2 // cytoskeleton associated protein 2 // 13q14 // 26586 /// NM_001	CKAP2	NM_001098525	4.36477e-006	1.59845	1.59845	0 Gy * 1 day up vs 2 Gy * 1 day	1.41244	1.80895
---		---	0.000110356	1.59685	1.59685	0 Gy * 1 day up vs 2 Gy * 1 day	1.33916	1.90413
NM_000465 // BARD1 // BRCA1 associated RING domain 1 // 2q35 // 580 /// NM_001282543 //	BARD1	NM_000465	0.000203361	1.5943	1.5943	0 Gy * 1 day up vs 2 Gy * 1 day	1.3202	1.92532
NM_001002876 // CENPM // centromere protein M // 22q13.2 // 79019 /// NM_001110215 // C	CENPM	NM_001002876	5.25671e-005	1.58853	1.58853	0 Gy * 1 day up vs 2 Gy * 1 day	1.35396	1.86373
NM_001256269 // KIF22 // kinesin family member 22 // 16p11.2 // 3835 /// NM_001256270 /	KIF22	NM_001256269	1.92981e-007	1.57922	1.57922	0 Gy * 1 day up vs 2 Gy * 1 day	1.44611	1.72458
NM_001827 // CKS2 // CDC28 protein kinase regulatory subunit 2 // 9q22 // 1164 /// ENST	CKS2	NM_001827	0.000344835	1.57907	1.57907	0 Gy * 1 day up vs 2 Gy * 1 day	1.29644	1.92331
NM_000179 // MSH6 // mutS homolog 6 // 2p16 // 2956 /// NM_001281492 // MSH6 // mutS ho	MSH6	NM_000179	8.19218e-007	1.57834	1.57834	0 Gy * 1 day up vs 2 Gy * 1 day	1.42602	1.74692
---		---	5.83498e-005	1.57817	1.57817	0 Gy * 1 day up vs 2 Gy * 1 day	1.34564	1.85087
NM_016329 // SFMBT1 // Scm-like with four mbt domains 1 // 3p21.1 // 51460 /// XM_00526	SFMBT1	NM_016329	1.31901e-005	1.57708	1.57708	0 Gy * 1 day up vs 2 Gy * 1 day	1.37784	1.80513
NM_001009936 // PHF19 // PHD finger protein 19 // 9q33.2 // 26147 /// NM_001286840 // P	PHF19	NM_001009936	7.5054e-006	1.57503	1.57503	0 Gy * 1 day up vs 2 Gy * 1 day	1.38742	1.78799
NM_001282166 // SUV39H1 // suppressor of variegation 3-9 homolog 1 (Drosophila) // Xp11	SUV39H1	NM_001282166	2.72751e-005	1.57095	1.57095	0 Gy * 1 day up vs 2 Gy * 1 day	1.35902	1.81593
NM_007294 // BRCA1 // breast cancer 1, early onset // 17q21 // 672 /// NM_007297 // BRC	BRCA1	NM_007294	0.000208496	1.57005	1.57005	0 Gy * 1 day up vs 2 Gy * 1 day	1.30747	1.88536
NM_001136478 // ANP32E // acidic nuclear phosphoprotein 32 family member E // 1q21.2 //	ANP32E	NM_001136478	0.000100072	1.56824	1.56824	0 Gy * 1 day up vs 2 Gy * 1 day	1.32669	1.85377
NM_032737 // LMNB2 // lamin B2 // 19p13.3 // 84823 /// XM_011528378 // LMNB2 // lamin B	LMNB2	NM_032737	9.58498e-010	1.56703	1.56703	0 Gy * 1 day up vs 2 Gy * 1 day	1.48733	1.65101
NM_021922 // FANCE // Fanconi anemia complementation group E // 6p21.31 // 2178 /// XM_	FANCE	NM_021922	1.09462e-005	1.56614	1.56614	0 Gy * 1 day up vs 2 Gy * 1 day	1.37472	1.78421
NM_013250 // ZNF215 // zinc finger protein 215 // 11p15.4 // 7762 /// XM_006718311 // Z	ZNF215	NM_013250	0.000419364	1.55699	1.55699	0 Gy * 1 day up vs 2 Gy * 1 day	1.27997	1.89396
NM_001256849 // POLD1 // polymerase (DNA directed), delta 1, catalytic subunit // 19q13	POLD1	NM_001256849	1.95306e-005	1.55554	1.55554	0 Gy * 1 day up vs 2 Gy * 1 day	1.35684	1.78333
NM_001002800 // SMC4 // structural maintenance of chromosomes 4 // 3q26.1 // 10051 ///	SMC4	NM_001002800	2.47458e-005	1.55458	1.55458	0 Gy * 1 day up vs 2 Gy * 1 day	1.35142	1.78827
NM_001008708 // CHAC2 // ChaC, cation transport regulator homolog 2 (E. coli) // 2p16 /	CHAC2	NM_001008708	0.000553845	1.55456	1.55456	0 Gy * 1 day up vs 2 Gy * 1 day	1.26981	1.90318
NM_001083961 // WDR62 // WD repeat domain 62 // 19q13.12 // 284403 /// NM_173636 // WDR	WDR62	NM_001083961	2.92812e-006	1.55204	1.55204	0 Gy * 1 day up vs 2 Gy * 1 day	1.38864	1.73468
NM_001005413 // ZWINT // ZW10 interacting kinetochore protein // 10q21-q22 // 11130 ///	ZWINT	NM_001005413	4.65874e-005	1.55182	1.55182	0 Gy * 1 day up vs 2 Gy * 1 day	1.33613	1.80232
NM_001205262 // RAD54B // RAD54 homolog B (S. cerevisiae) // 8q22.1 // 25788 /// NM_001	RAD54B	NM_001205262	0.000160761	1.55117	1.55117	0 Gy * 1 day up vs 2 Gy * 1 day	1.30527	1.8434
NM_005063 // SCD // stearoyl-CoA desaturase (delta-9-desaturase) // 10q24.31 // 6319 //	SCD	NM_005063	1.86202e-006	1.54926	1.54926	0 Gy * 1 day up vs 2 Gy * 1 day	1.39376	1.72211
NM_003594 // TTF2 // transcription termination factor, RNA polymerase II // 1p22 // 845	TTF2	NM_003594	0.000916781	1.54704	1.54704	0 Gy * 1 day up vs 2 Gy * 1 day	1.24911	1.91604
NM_003384 // VRK1 // vaccinia related kinase 1 // 14q32 // 7443 /// NR_104113 // LINC00	VRK1	NM_003384	3.51205e-005	1.54697	1.54697	0 Gy * 1 day up vs 2 Gy * 1 day	1.33956	1.7865
NM_000824 // GLRB // glycine receptor beta // 4q31.3 // 2743 /// NM_001166060 // GLRB /	GLRB	NM_000824	9.85694e-006	1.54427	1.54427	0 Gy * 1 day up vs 2 Gy * 1 day	1.36298	1.74966
NM_001011699 // HAUS8 // HAUS augmin like complex subunit 8 // 19p13.11 // 93323 /// NM	HAUS8	NM_001011699	3.81002e-006	1.53957	1.53957	0 Gy * 1 day up vs 2 Gy * 1 day	1.37614	1.72241
NM_001300945 // NR2C2AP // nuclear receptor 2C2-associated protein // 19p13.11 // 12638	NR2C2AP	NM_001300945	4.13313e-006	1.53546	1.53546	0 Gy * 1 day up vs 2 Gy * 1 day	1.37212	1.71824
NM_017915 // PARPBP // PARP1 binding protein // 12q23.2 // 55010 /// XM_011538506 // PA	PARPBP	NM_017915	0.000905471	1.53506	1.53506	0 Gy * 1 day up vs 2 Gy * 1 day	1.24461	1.8933
NM_001130009 // GEN1 // GEN1 Holliday junction 5 flap endonuclease // 2p24.2 // 348654	GEN1	NM_001130009	2.79115e-005	1.5344	1.5344	0 Gy * 1 day up vs 2 Gy * 1 day	1.337	1.76096
NM_000527 // LDLR // low density lipoprotein receptor // 19p13.2 // 3949 /// NM_0011957	LDLR	NM_000527	4.97665e-005	1.53068	1.53068	0 Gy * 1 day up vs 2 Gy * 1 day	1.32267	1.77141
NR_132785 // SGOL1-AS1 // SGOL1 antisense RNA 1 // --- // 100874028 /// ENST00000441442	SGOL1-AS1	NR_132785	0.000210674	1.52913	1.52913	0 Gy * 1 day up vs 2 Gy * 1 day	1.28683	1.81704
NM_001145315 // DSN1 // DSN1 homolog, MIS12 kinetochore complex component // 20q11.23 /	DSN1	NM_001145315	0.000511477	1.52864	1.52864	0 Gy * 1 day up vs 2 Gy * 1 day	1.26081	1.85336
NM_152308 // RMI2 // RecQ mediated genome instability 2 // 16p13.13 // 116028 /// ENST0	RMI2	NM_152308	0.000142968	1.52589	1.52589	0 Gy * 1 day up vs 2 Gy * 1 day	1.2953	1.79753
NM_002106 // H2AFZ // H2A histone family, member Z // 4q24 // 3015 /// ENST00000296417	H2AFZ	NM_002106	3.57944e-007	1.52585	1.52585	0 Gy * 1 day up vs 2 Gy * 1 day	1.39937	1.66376
NM_001163817 // DHCR7 // 7-dehydrocholesterol reductase // 11q13.4 // 1717 /// NM_00136	DHCR7	NM_001163817	6.34475e-005	1.52579	1.52579	0 Gy * 1 day up vs 2 Gy * 1 day	1.31455	1.77098
NM_001097633 // GCNT1 // glucosaminyl (N-acetyl) transferase 1, core 2 // 9q13 // 2650	GCNT1	NM_001097633	0.000567346	1.52495	1.52495	0 Gy * 1 day up vs 2 Gy * 1 day	1.25589	1.85165
NM_001142761 // KNSTRN // kinetochore-localized astrin/SPAG5 binding protein // 15q15.1	KNSTRN	NM_001142761	2.60232e-005	1.5199	1.5199	0 Gy * 1 day up vs 2 Gy * 1 day	1.32979	1.73719
NM_175748 // UBR7 // ubiquitin protein ligase E3 component n-recognin 7 (putative) // 1	UBR7	NM_175748	3.05107e-005	1.51986	1.51986	0 Gy * 1 day up vs 2 Gy * 1 day	1.32662	1.74125
NM_001306079 // CAD // carbamoyl-phosphate synthetase 2, aspartate transcarbamylase, an	CAD	NM_001306079	1.18129e-006	1.51814	1.51814	0 Gy * 1 day up vs 2 Gy * 1 day	1.37873	1.67164
NM_001252119 // PASK // PAS domain containing serine/threonine kinase // 2q37.3 // 2317	PASK	NM_001252119	3.19424e-006	1.51257	1.51257	0 Gy * 1 day up vs 2 Gy * 1 day	1.36088	1.68115
NM_006951 // TAF5 // TAF5 RNA polymerase II, TATA box binding protein (TBP)-associated	TAF5	NM_006951	0.000331605	1.51148	1.51148	0 Gy * 1 day up vs 2 Gy * 1 day	1.26571	1.80498
NM_020401 // NUP107 // nucleoporin 107kDa // 12q15 // 57122 /// XM_005269037 // NUP107	NUP107	NM_020401	0.000164709	1.51148	1.51148	0 Gy * 1 day up vs 2 Gy * 1 day	1.28429	1.77886
NM_022836 // DCLRE1B // DNA cross-link repair 1B // 1p13.2 // 64858 /// XM_005271130 //	DCLRE1B	NM_022836	1.9453e-005	1.50478	1.50478	0 Gy * 1 day up vs 2 Gy * 1 day	1.32618	1.70744
NM_018132 // CENPQ // centromere protein Q // 6p12.3 // 55166 /// XM_005249205 // CENPQ	CENPQ	NM_018132	0.000788224	1.50469	1.50469	0 Gy * 1 day up vs 2 Gy * 1 day	1.23652	1.83101
NM_001136540 // APOL1 // apolipoprotein L1 // 22q13.1 // 8542 /// NM_001136541 // APOL1	APOL1	NM_001136540	0.000611957	1.50068	1.50068	0 Gy * 1 day up vs 2 Gy * 1 day	1.24276	1.81213
XR_943243 // LOC105378120 // uncharacterized LOC105378120 // --- // 105378120 /// XR_94	LOC105378120	XR_943243	5.87126e-006	1.49997	1.49997	0 Gy * 1 day up vs 2 Gy * 1 day	1.34332	1.6749
NM_001199803 // CENPO // centromere protein O // 2p23.3 // 79172 /// NM_024322 // CENPO	CENPO	NM_001199803	2.65536e-005	1.49938	1.49938	0 Gy * 1 day up vs 2 Gy * 1 day	1.31716	1.7068
NM_003517 // HIST2H2AC // histone cluster 2, H2ac // 1q21.2 // 8338 /// ENST00000331380	HIST2H2AC	NM_003517	0.000440019	1.49907	1.49907	0 Gy * 1 day up vs 2 Gy * 1 day	1.25182	1.79514
NR_126364 // LINC01537 // long intergenic non-protein coding RNA 1537 // 11q13.4 // 101	LINC01537	NR_126364	0.000637702	1.49897	1.49897	0 Gy * 1 day up vs 2 Gy * 1 day	1.24073	1.81096
NM_001308097 // G2E3 // G2/M-phase specific E3 ubiquitin protein ligase // 14q12 // 556	G2E3	NM_001308097	4.24101e-005	1.4985	1.4985	0 Gy * 1 day up vs 2 Gy * 1 day	1.30756	1.71731
NM_001286775 // TEX30 // testis expressed 30 // 13q33.1 // 93081 /// NM_001286776 // TE	TEX30	NM_001286775	0.000350636	1.49828	1.49828	0 Gy * 1 day up vs 2 Gy * 1 day	1.25786	1.78465
NM_001042618 // PARP2 // poly(ADP-ribose) polymerase 2 // 14q11.2 // 10038 /// NM_00548	PARP2	NM_001042618	3.68402e-005	1.49703	1.49703	0 Gy * 1 day up vs 2 Gy * 1 day	1.30949	1.71142
NM_054110 // GALNT15 // polypeptide N-acetylgalactosaminyltransferase 15 // 3p25.1 // 1	GALNT15	NM_054110	0.00132721	1.49404	1.49404	0 Gy * 1 day up vs 2 Gy * 1 day	1.21458	1.83781
NM_005668 // ST8SIA4 // ST8 alpha-N-acetyl-neuraminide alpha-2,8-sialyltransferase 4 //	ST8SIA4	NM_005668	0.0013051	1.49322	1.49322	0 Gy * 1 day up vs 2 Gy * 1 day	1.21484	1.8354
NM_001184705 // HADH // hydroxyacyl-CoA dehydrogenase // 4q22-q26 // 3033 /// NM_005327	HADH	NM_001184705	7.19458e-006	1.49145	1.49145	0 Gy * 1 day up vs 2 Gy * 1 day	1.33462	1.66672
NM_006089 // SCML2 // sex comb on midleg-like 2 (Drosophila) // Xp22 // 10389 /// NR_03	SCML2	NM_006089	0.00019779	1.49106	1.49106	0 Gy * 1 day up vs 2 Gy * 1 day	1.26928	1.75158
NM_001171251 // C17orf53 // chromosome 17 open reading frame 53 // 17q21.31 // 78995 //	C17orf53	NM_001171251	1.57018e-005	1.48668	1.48668	0 Gy * 1 day up vs 2 Gy * 1 day	1.31885	1.67587
NM_001172735 // PPP1R16B // protein phosphatase 1, regulatory subunit 16B // 20q11.23 /	PPP1R16B	NM_001172735	0.000570784	1.48381	1.48381	0 Gy * 1 day up vs 2 Gy * 1 day	1.23731	1.77943
NM_003146 // SSRP1 // structure specific recognition protein 1 // 11q12 // 6749 /// XM_	SSRP1	NM_003146	2.40333e-005	1.48196	1.48196	0 Gy * 1 day up vs 2 Gy * 1 day	1.30853	1.67838
OTTHUMT00000364203 // KRT18P54 // keratin 18 pseudogene 54 // --- // 100418792	KRT18P54	OTTHUMT00000364203	0.00101743	1.48153	1.48153	0 Gy * 1 day up vs 2 Gy * 1 day	1.21851	1.80132
NM_014501 // UBE2S // ubiquitin-conjugating enzyme E2S // 19q13.43 // 27338 /// XM_0115	UBE2S	NM_014501	0.000643743	1.48135	1.48135	0 Gy * 1 day up vs 2 Gy * 1 day	1.23266	1.78021
NM_001287819 // KCNT2 // potassium channel, sodium activated subfamily T, member 2 // 1	KCNT2	NM_001287819	0.000812665	1.47995	1.47995	0 Gy * 1 day up vs 2 Gy * 1 day	1.22498	1.788
NR_048543 // LARS2-AS1 // LARS2 antisense RNA 1 // 3p21.31 // 100885795	LARS2-AS1	NR_048543	0.000910641	1.47878	1.47878	0 Gy * 1 day up vs 2 Gy * 1 day	1.22092	1.79111
NM_001290230 // CDK2 // cyclin-dependent kinase 2 // 12q13 // 1017 /// NM_001798 // CDK	CDK2	NM_001290230	8.74353e-006	1.47751	1.47751	0 Gy * 1 day up vs 2 Gy * 1 day	1.32261	1.65056
NM_001424 // EMP2 // epithelial membrane protein 2 // 16p13.2 // 2013 /// XM_006720864	EMP2	NM_001424	3.29342e-005	1.47636	1.47636	0 Gy * 1 day up vs 2 Gy * 1 day	1.29946	1.67733
NM_012089 // ABCB10 // ATP binding cassette subfamily B member 10 // 1q42.13 // 23456 /	ABCB10	NM_012089	2.20038e-005	1.47177	1.47177	0 Gy * 1 day up vs 2 Gy * 1 day	1.3039	1.66125
NM_017421 // COQ3 // coenzyme Q3 methyltransferase // 6q16.2 // 51805 /// XM_005267018	COQ3	NM_017421	0.000938915	1.46775	1.46775	0 Gy * 1 day up vs 2 Gy * 1 day	1.21531	1.77263
NM_001010866 // TMEM201 // transmembrane protein 201 // 1p36.22 // 199953 /// NM_001130	TMEM201	NM_001010866	7.79425e-005	1.46628	1.46628	0 Gy * 1 day up vs 2 Gy * 1 day	1.277	1.68361
---		---	0.00122961	1.46458	1.46458	0 Gy * 1 day up vs 2 Gy * 1 day	1.20543	1.77946
NM_001102371 // FOXRED2 // FAD-dependent oxidoreductase domain containing 2 // 22q12.3	FOXRED2	NM_001102371	1.28722e-005	1.46456	1.46456	0 Gy * 1 day up vs 2 Gy * 1 day	1.30831	1.63948
NM_024945 // RMI1 // RecQ mediated genome instability 1 // 9q21.32 // 80010 /// XM_0052	RMI1	NM_024945	3.42606e-005	1.46192	1.46192	0 Gy * 1 day up vs 2 Gy * 1 day	1.2902	1.6565
NM_001130963 // NEMP1 // nuclear envelope integral membrane protein 1 // 12q13.3 // 233	NEMP1	NM_001130963	0.000202554	1.45878	1.45878	0 Gy * 1 day up vs 2 Gy * 1 day	1.25226	1.69936
NM_002916 // RFC4 // replication factor C subunit 4 // 3q27 // 5984 /// NM_181573 // RF	RFC4	NM_002916	0.000640579	1.45775	1.45775	0 Gy * 1 day up vs 2 Gy * 1 day	1.22231	1.73854
NM_018124 // RFWD3 // ring finger and WD repeat domain 3 // 16q23.1 // 55159 /// XM_005	RFWD3	NM_018124	9.87745e-009	1.45692	1.45692	0 Gy * 1 day up vs 2 Gy * 1 day	1.37968	1.53848
---		---	0.000772512	1.45375	1.45375	0 Gy * 1 day up vs 2 Gy * 1 day	1.21518	1.73916
NM_198475 // FAM171A2 // family with sequence similarity 171, member A2 // 17q21.31 //	FAM171A2	NM_198475	0.000738386	1.45212	1.45212	0 Gy * 1 day up vs 2 Gy * 1 day	1.21577	1.73442
NM_001256012 // MYH10 // myosin, heavy chain 10, non-muscle // 17p13 // 4628 /// NM_001	MYH10	NM_001256012	0.000177901	1.45211	1.45211	0 Gy * 1 day up vs 2 Gy * 1 day	1.25178	1.68449
NM_001311193 // PLA2G4A // phospholipase A2, group IVA (cytosolic, calcium-dependent) /	PLA2G4A	NM_001311193	0.000446685	1.44893	1.44893	0 Gy * 1 day up vs 2 Gy * 1 day	1.22803	1.70957
NM_003545 // HIST1H4E // histone cluster 1, H4e // 6p22.2 // 8367 /// ENST00000615164 /	HIST1H4E	NM_003545	0.00109719	1.44781	1.44781	0 Gy * 1 day up vs 2 Gy * 1 day	1.20219	1.74362
NM_001300953 // ACER3 // alkaline ceramidase 3 // 11q13.5 // 55331 /// NM_001300954 //	ACER3	NM_001300953	7.78006e-005	1.44775	1.44775	0 Gy * 1 day up vs 2 Gy * 1 day	1.26671	1.65467
NM_001281463 // SMC1A // structural maintenance of chromosomes 1A // Xp11.22-p11.21 //	SMC1A	NM_001281463	0.000319375	1.44717	1.44717	0 Gy * 1 day up vs 2 Gy * 1 day	1.23563	1.69494
NM_001165031 // DTYMK // deoxythymidylate kinase // 2q37.3 // 1841 /// NM_012145 // DTY	DTYMK	NM_001165031	0.000712959	1.44699	1.44699	0 Gy * 1 day up vs 2 Gy * 1 day	1.21451	1.72398
NM_004301 // ACTL6A // actin-like 6A // 3q26.33 // 86 /// NM_177989 // ACTL6A // actin-	ACTL6A	NM_004301	2.47689e-005	1.44608	1.44608	0 Gy * 1 day up vs 2 Gy * 1 day	1.28629	1.62572
NM_001114121 // CHEK1 // checkpoint kinase 1 // 11q24.2 // 1111 /// NM_001114122 // CHE	CHEK1	NM_001114121	7.771e-006	1.44578	1.44578	0 Gy * 1 day up vs 2 Gy * 1 day	1.30389	1.60311
NM_001287821 // ZWILCH // zwilch kinetochore protein // 15q22.31 // 55055 /// NM_001287	ZWILCH	NM_001287821	6.57913e-005	1.44515	1.44515	0 Gy * 1 day up vs 2 Gy * 1 day	1.26846	1.64645
NM_001025160 // ADGRE5 // adhesion G protein-coupled receptor E5 // 19p13.12 // 976 ///	ADGRE5	NM_001025160	0.000249136	1.44428	1.44428	0 Gy * 1 day up vs 2 Gy * 1 day	1.2401	1.68208
NM_207582 // ERVFRD-1 // endogenous retrovirus group FRD, member 1 // 6p24.1 // 405754	ERVFRD-1	NM_207582	0.00106403	1.4437	1.4437	0 Gy * 1 day up vs 2 Gy * 1 day	1.20142	1.73484
NM_001163940 // PYGL // phosphorylase, glycogen, liver // 14q21-q22 // 5836 /// NM_0028	PYGL	NM_001163940	0.00040638	1.43995	1.43995	0 Gy * 1 day up vs 2 Gy * 1 day	1.22619	1.69097
NM_001134709 // DEK // DEK proto-oncogene // 6p22.3 // 7913 /// NM_003472 // DEK // DEK	DEK	NM_001134709	1.33237e-007	1.4383	1.4383	0 Gy * 1 day up vs 2 Gy * 1 day	1.34435	1.53881
NM_005618 // DLL1 // delta-like 1 (Drosophila) // 6q27 // 28514 /// XM_005266934 // DLL	DLL1	NM_005618	1.26241e-005	1.438	1.438	0 Gy * 1 day up vs 2 Gy * 1 day	1.29184	1.60069
NM_004111 // FEN1 // flap structure-specific endonuclease 1 // 11q12 // 2237 /// ENST00	FEN1	NM_004111	2.80651e-005	1.43787	1.43787	0 Gy * 1 day up vs 2 Gy * 1 day	1.27926	1.61615
NM_019042 // PUS7 // pseudouridylate synthase 7 (putative) // 7q22.3 // 54517 /// XM_00	PUS7	NM_019042	0.000146323	1.43779	1.43779	0 Gy * 1 day up vs 2 Gy * 1 day	1.2485	1.65578
NR_003335 // SNORD116-21 // small nucleolar RNA, C/D box 116-21 // 15q11.2 // 100033432	SNORD116-21	NR_003335	0.000301539	1.43671	1.43671	0 Gy * 1 day up vs 2 Gy * 1 day	1.23186	1.67561
ENST00000227322 // ZPR1 // ZPR1 zinc finger // 11q23.3 // 8882 /// ENST00000366405 // Z	ZPR1	ENST00000227322	0.000641792	1.43668	1.43668	0 Gy * 1 day up vs 2 Gy * 1 day	1.21281	1.70187
NM_178550 // CCDC190 // coiled-coil domain containing 190 // 1q23.3 // 339512 /// XM_00	CCDC190	NM_178550	5.78594e-005	1.43644	1.43644	0 Gy * 1 day up vs 2 Gy * 1 day	1.26588	1.62999
NM_001079524 // PAICS // phosphoribosylaminoimidazole carboxylase, phosphoribosylaminoi	PAICS	NM_001079524	4.02821e-005	1.43588	1.43588	0 Gy * 1 day up vs 2 Gy * 1 day	1.27197	1.62092
NM_022353 // OSGEPL1 // O-sialoglycoprotein endopeptidase-like 1 // 2q32.2 // 64172 ///	OSGEPL1	NM_022353	0.000256598	1.43353	1.43353	0 Gy * 1 day up vs 2 Gy * 1 day	1.23402	1.6653
NM_005542 // INSIG1 // insulin induced gene 1 // 7q36 // 3638 /// NM_198336 // INSIG1 /	INSIG1	NM_005542	0.000142015	1.43314	1.43314	0 Gy * 1 day up vs 2 Gy * 1 day	1.24665	1.64752
NM_017955 // CDCA4 // cell division cycle associated 4 // 14q32.33 // 55038 /// NM_1457	CDCA4	NM_017955	9.83672e-006	1.43247	1.43247	0 Gy * 1 day up vs 2 Gy * 1 day	1.29194	1.58829
NM_001195193 // NASP // nuclear autoantigenic sperm protein (histone-binding) // 1p34.1	NASP	NM_001195193	0.000313455	1.4317	1.4317	0 Gy * 1 day up vs 2 Gy * 1 day	1.22849	1.66853
NR_027157 // TMPO-AS1 // TMPO antisense RNA 1 // 12q23.1 // 100128191 /// ENST000005464	TMPO-AS1	NR_027157	5.19499e-006	1.42935	1.42935	0 Gy * 1 day up vs 2 Gy * 1 day	1.29858	1.57329
NM_001270409 // LIN9 // lin-9 DREAM MuvB core complex component // 1q42.12 // 286826 //	LIN9	NM_001270409	0.000429347	1.42766	1.42766	0 Gy * 1 day up vs 2 Gy * 1 day	1.21899	1.67206
NM_004104 // FASN // fatty acid synthase // 17q25 // 2194 /// XM_011523538 // FASN // f	FASN	NM_004104	0.000127305	1.42224	1.42224	0 Gy * 1 day up vs 2 Gy * 1 day	1.24301	1.62731
NM_001130112 // RFC5 // replication factor C subunit 5 // 12q24.23 // 5985 /// NM_00120	RFC5	NM_001130112	7.43856e-005	1.42196	1.42196	0 Gy * 1 day up vs 2 Gy * 1 day	1.25306	1.61362
NM_014344 // FJX1 // four jointed box 1 // 11p13 // 24147 /// ENST00000317811 // FJX1 /	FJX1	NM_014344	1.64609e-005	1.41959	1.41959	0 Gy * 1 day up vs 2 Gy * 1 day	1.27633	1.57893
NM_000786 // CYP51A1 // cytochrome P450, family 51, subfamily A, polypeptide 1 // 7q21.	CYP51A1	NM_000786	0.000160575	1.41886	1.41886	0 Gy * 1 day up vs 2 Gy * 1 day	1.23655	1.62805
NM_002296 // LBR // lamin B receptor // 1q42.1 // 3930 /// NM_194442 // LBR // lamin B	LBR	NM_002296	6.88541e-009	1.41823	1.41823	0 Gy * 1 day up vs 2 Gy * 1 day	1.35058	1.48927
NM_001040429 // PCDH17 // protocadherin 17 // 13q21.1 // 27253 /// XM_005266357 // PCDH	PCDH17	NM_001040429	1.12541e-005	1.41646	1.41646	0 Gy * 1 day up vs 2 Gy * 1 day	1.27978	1.56774
NM_001100118 // XRCC3 // X-ray repair complementing defective repair in Chinese hamster	XRCC3	NM_001100118	0.000312279	1.41394	1.41394	0 Gy * 1 day up vs 2 Gy * 1 day	1.21981	1.63896
NM_002703 // PPAT // phosphoribosyl pyrophosphate amidotransferase // 4q12 // 5471 ///	PPAT	NM_002703	0.000281042	1.41266	1.41266	0 Gy * 1 day up vs 2 Gy * 1 day	1.22152	1.63372
NM_002894 // RBBP8 // retinoblastoma binding protein 8 // 18q11.2 // 5932 /// NM_203291	RBBP8	NM_002894	0.000201434	1.41124	1.41124	0 Gy * 1 day up vs 2 Gy * 1 day	1.2279	1.62196
NM_001201480 // OSBPL6 // oxysterol binding protein-like 6 // 2q32.1 // 114880 /// NM_0	OSBPL6	NM_001201480	1.89412e-007	1.40587	1.40587	0 Gy * 1 day up vs 2 Gy * 1 day	1.3167	1.50108
NM_006617 // NES // nestin // 1q23.1 // 10763 /// ENST00000368223 // NES // nestin // 1	NES	NM_006617	6.65947e-006	1.40509	1.40509	0 Gy * 1 day up vs 2 Gy * 1 day	1.27934	1.54321
NM_001272069 // ABHD10 // abhydrolase domain containing 10 // 3q13.2 // 55347 /// NM_01	ABHD10	NM_001272069	1.05741e-005	1.4049	1.4049	0 Gy * 1 day up vs 2 Gy * 1 day	1.27321	1.55022
NM_203394 // E2F7 // E2F transcription factor 7 // 12q21.2 // 144455 /// XM_011537966 /	E2F7	NM_203394	9.29679e-006	1.40431	1.40431	0 Gy * 1 day up vs 2 Gy * 1 day	1.27453	1.5473
NM_005445 // SMC3 // structural maintenance of chromosomes 3 // 10q25 // 9126 /// ENST0	SMC3	NM_005445	2.58663e-006	1.40297	1.40297	0 Gy * 1 day up vs 2 Gy * 1 day	1.28915	1.52684
NM_001135175 // NEDD1 // neural precursor cell expressed, developmentally down-regulate	NEDD1	NM_001135175	7.19067e-006	1.39972	1.39972	0 Gy * 1 day up vs 2 Gy * 1 day	1.27483	1.53684
NM_004226 // STK17B // serine/threonine kinase 17b // 2q32.3 // 9262 /// XM_011512168 /	STK17B	NM_004226	9.30377e-007	1.39945	1.39945	0 Gy * 1 day up vs 2 Gy * 1 day	1.29743	1.5095
NM_001142782 // MAGI3 // membrane associated guanylate kinase, WW and PDZ domain contai	MAGI3	NM_001142782	0.000233081	1.39944	1.39944	0 Gy * 1 day up vs 2 Gy * 1 day	1.2188	1.60685
NM_005932 // MIPEP // mitochondrial intermediate peptidase // 13q12 // 4285 /// XM_0115	MIPEP	NM_005932	0.000376773	1.39931	1.39931	0 Gy * 1 day up vs 2 Gy * 1 day	1.20842	1.62035
NM_006026 // H1FX // H1 histone family, member X // 3q21.3 // 8971 /// ENST00000333762	H1FX	NM_006026	7.47858e-006	1.399	1.399	0 Gy * 1 day up vs 2 Gy * 1 day	1.27386	1.53642
NM_001185011 // NCAPH2 // non-SMC condensin II complex subunit H2 // 22q13.33 // 29781	NCAPH2	NM_001185011	1.9524e-005	1.39754	1.39754	0 Gy * 1 day up vs 2 Gy * 1 day	1.2601	1.54998
NM_001258315 // ECT2 // epithelial cell transforming 2 // 3q26.1-q26.2 // 1894 /// NM_0	ECT2	NM_001258315	2.08513e-005	1.39723	1.39723	0 Gy * 1 day up vs 2 Gy * 1 day	1.25896	1.55068
NM_144683 // DHRS13 // dehydrogenase/reductase (SDR family) member 13 // 17q11.2 // 147	DHRS13	NM_144683	9.18332e-005	1.39617	1.39617	0 Gy * 1 day up vs 2 Gy * 1 day	1.2348	1.57864
NM_021044 // DHH // desert hedgehog // 12q13.1 // 50846 /// ENST00000266991 // DHH // d	DHH	NM_021044	0.000700946	1.3945	1.3945	0 Gy * 1 day up vs 2 Gy * 1 day	1.19156	1.63201
NM_001291916 // SNRPD1 // small nuclear ribonucleoprotein D1 polypeptide // 18q11.2 //	SNRPD1	NM_001291916	2.0656e-005	1.39448	1.39448	0 Gy * 1 day up vs 2 Gy * 1 day	1.25739	1.54651
---		---	0.000828694	1.39422	1.39422	0 Gy * 1 day up vs 2 Gy * 1 day	1.18722	1.63732
NM_007192 // SUPT16H // SPT16 homolog, facilitates chromatin remodeling subunit // 14q1	SUPT16H	NM_007192	1.14894e-005	1.39378	1.39378	0 Gy * 1 day up vs 2 Gy * 1 day	1.26496	1.53573
---		---	0.000466195	1.39366	1.39366	0 Gy * 1 day up vs 2 Gy * 1 day	1.20088	1.61738
NM_001300979 // ZNF567 // zinc finger protein 567 // 19q13.12 // 163081 /// NM_152603 /	ZNF567	NM_001300979	0.000535778	1.39304	1.39304	0 Gy * 1 day up vs 2 Gy * 1 day	1.19736	1.62069
NM_001122951 // ACKR1 // atypical chemokine receptor 1 (Duffy blood group) // 1q21-q22	ACKR1	NM_001122951	0.00020285	1.39184	1.39184	0 Gy * 1 day up vs 2 Gy * 1 day	1.21767	1.59093
NM_004273 // CHST3 // carbohydrate (chondroitin 6) sulfotransferase 3 // 10q22.1 // 946	CHST3	NM_004273	7.86539e-005	1.39156	1.39156	0 Gy * 1 day up vs 2 Gy * 1 day	1.23489	1.56812
NM_001042517 // DIAPH3 // diaphanous-related formin 3 // 13q21.2 // 81624 /// NM_001258	DIAPH3	NM_001042517	0.000443606	1.39077	1.39077	0 Gy * 1 day up vs 2 Gy * 1 day	1.20063	1.61103
NM_002156 // HSPD1 // heat shock 60kDa protein 1 (chaperonin) // 2q33.1 // 3329 /// NM_	HSPD1	NM_002156	1.61669e-007	1.38754	1.38754	0 Gy * 1 day up vs 2 Gy * 1 day	1.30408	1.47633
NM_001128217 // PSIP1 // PC4 and SFRS1 interacting protein 1 // 9p22.3 // 11168 /// NM_	PSIP1	NM_001128217	0.000138832	1.38722	1.38722	0 Gy * 1 day up vs 2 Gy * 1 day	1.22244	1.57421
NM_001008393 // C4orf46 // chromosome 4 open reading frame 46 // 4q32.1 // 201725 /// N	C4orf46	NM_001008393	2.36416e-006	1.38693	1.38693	0 Gy * 1 day up vs 2 Gy * 1 day	1.27904	1.50392
NM_000859 // HMGCR // 3-hydroxy-3-methylglutaryl-CoA reductase // 5q13.3-q14 // 3156 //	HMGCR	NM_000859	5.55826e-005	1.38595	1.38595	0 Gy * 1 day up vs 2 Gy * 1 day	1.23737	1.55236
NR_003135 // CEP170P1 // centrosomal protein 170kDa pseudogene 1 // 4q26 // 645455 ///	CEP170P1	NR_003135	3.77449e-005	1.38567	1.38567	0 Gy * 1 day up vs 2 Gy * 1 day	1.2432	1.54447
NM_181716 // CENPV // centromere protein V // 17p11.2 // 201161 /// ENST00000299736 //	CENPV	NM_181716	0.000259521	1.3825	1.3825	0 Gy * 1 day up vs 2 Gy * 1 day	1.20795	1.58227
XM_005276418 // LOC100506248 // prothymosin alpha // --- // 100506248 /// XM_011520895	LOC100506248	XM_005276418	2.56894e-005	1.38106	1.38106	0 Gy * 1 day up vs 2 Gy * 1 day	1.24602	1.53075
NM_001289910 // IDH2 // isocitrate dehydrogenase 2 (NADP+), mitochondrial // 15q26.1 //	IDH2	NM_001289910	0.000195384	1.38036	1.38036	0 Gy * 1 day up vs 2 Gy * 1 day	1.21239	1.57159
NM_001099282 // ZNF239 // zinc finger protein 239 // 10q11.22-q11.23 // 8187 /// NM_001	ZNF239	NM_001099282	0.000811716	1.37935	1.37935	0 Gy * 1 day up vs 2 Gy * 1 day	1.18117	1.61079
NM_001303425 // ZNF639 // zinc finger protein 639 // 3q26.33 // 51193 /// NM_001303426	ZNF639	NM_001303425	0.00131044	1.3783	1.3783	0 Gy * 1 day up vs 2 Gy * 1 day	1.16841	1.62588
NM_016111 // TELO2 // telomere maintenance 2 // 16p13.3 // 9894 /// XM_006720993 // TEL	TELO2	NM_016111	1.51219e-005	1.37811	1.37811	0 Gy * 1 day up vs 2 Gy * 1 day	1.25136	1.51771
NM_005131 // THOC1 // THO complex 1 // 18p11.32 // 9984 /// XM_011525772 // THOC1 // TH	THOC1	NM_005131	0.000373231	1.37787	1.37787	0 Gy * 1 day up vs 2 Gy * 1 day	1.19815	1.58454
NM_000221 // KHK // ketohexokinase // 2p23.3 // 3795 /// NM_006488 // KHK // ketohexoki	KHK	NM_000221	0.000999161	1.37787	1.37787	0 Gy * 1 day up vs 2 Gy * 1 day	1.17533	1.61531
NM_014865 // NCAPD2 // non-SMC condensin I complex subunit D2 // 12p13.3 // 9918 /// EN	NCAPD2	NM_014865	3.02473e-007	1.37781	1.37781	0 Gy * 1 day up vs 2 Gy * 1 day	1.29168	1.46968
NM_001011649 // CDK5RAP2 // CDK5 regulatory subunit associated protein 2 // 9q33.2 // 5	CDK5RAP2	NM_001011649	0.000485141	1.3761	1.3761	0 Gy * 1 day up vs 2 Gy * 1 day	1.19164	1.58911
NM_001272049 // TRAP1 // TNF receptor-associated protein 1 // 16p13.3 // 10131 /// NM_0	TRAP1	NM_001272049	1.35499e-006	1.37595	1.37595	0 Gy * 1 day up vs 2 Gy * 1 day	1.27696	1.4826
NM_001145939 // PAFAH1B3 // platelet-activating factor acetylhydrolase 1b, catalytic su	PAFAH1B3	NM_001145939	0.000590245	1.37538	1.37538	0 Gy * 1 day up vs 2 Gy * 1 day	1.1869	1.59379
NM_033518 // SLC38A5 // solute carrier family 38, member 5 // Xp11.23 // 92745 /// XM_0	SLC38A5	NM_033518	0.000201798	1.37452	1.37452	0 Gy * 1 day up vs 2 Gy * 1 day	1.20872	1.56306
NM_002689 // POLA2 // polymerase (DNA directed), alpha 2, accessory subunit // 11q13.1	POLA2	NM_002689	1.67281e-005	1.37394	1.37394	0 Gy * 1 day up vs 2 Gy * 1 day	1.2474	1.51332
NM_001303276 // NUP85 // nucleoporin 85kDa // 17q25.1 // 79902 /// NM_024844 // NUP85 /	NUP85	NM_001303276	5.93624e-006	1.36914	1.36914	0 Gy * 1 day up vs 2 Gy * 1 day	1.25685	1.49146
NM_152446 // CEP128 // centrosomal protein 128kDa // 14q31.1 // 145508 /// XM_006720056	CEP128	NM_152446	0.00108243	1.36895	1.36895	0 Gy * 1 day up vs 2 Gy * 1 day	1.16949	1.60244
NM_001287214 // AMD1 // adenosylmethionine decarboxylase 1 // 6q21 // 262 /// NM_001287	AMD1	NM_001287214	0.000249578	1.36748	1.36748	0 Gy * 1 day up vs 2 Gy * 1 day	1.20103	1.557
---		---	6.39369e-005	1.36618	1.36618	0 Gy * 1 day up vs 2 Gy * 1 day	1.2237	1.52526
NM_004775 // B4GALT6 // UDP-Gal:betaGlcNAc beta 1,4- galactosyltransferase, polypeptide	B4GALT6	NM_004775	0.00062719	1.36583	1.36583	0 Gy * 1 day up vs 2 Gy * 1 day	1.18111	1.57944
NM_001284388 // NOLC1 // nucleolar and coiled-body phosphoprotein 1 // 10q24.32 // 9221	NOLC1	NM_001284388	5.73499e-005	1.3652	1.3652	0 Gy * 1 day up vs 2 Gy * 1 day	1.22478	1.52172
NM_001128852 // SRRT // serrate, RNA effector molecule // 7q21 // 51593 /// NM_00112885	SRRT	NM_001128852	6.13384e-005	1.36324	1.36324	0 Gy * 1 day up vs 2 Gy * 1 day	1.22262	1.52003
NM_001243077 // CD28 // CD28 molecule // 2q33 // 940 /// NM_001243078 // CD28 // CD28 m	CD28	NM_001243077	0.000348543	1.35565	1.35565	0 Gy * 1 day up vs 2 Gy * 1 day	1.18857	1.54622
NM_001297609 // MAP3K6 // mitogen-activated protein kinase kinase kinase 6 // 1p36.11 /	MAP3K6	NM_001297609	0.000801211	1.35086	1.35086	0 Gy * 1 day up vs 2 Gy * 1 day	1.16877	1.56131
NM_001314021 // URB2 // URB2 ribosome biogenesis 2 homolog (S. cerevisiae) // 1q42.13 /	URB2	NM_001314021	2.62791e-006	1.34825	1.34825	0 Gy * 1 day up vs 2 Gy * 1 day	1.2511	1.45295
NM_138421 // SAAL1 // serum amyloid A-like 1 // 11p15.1 // 113174 /// ENST00000300013 /	SAAL1	NM_138421	0.000845418	1.34761	1.34761	0 Gy * 1 day up vs 2 Gy * 1 day	1.1661	1.55737
NM_004508 // IDI1 // isopentenyl-diphosphate delta isomerase 1 // 10p15.3 // 3422 /// X	IDI1	NM_004508	7.12628e-005	1.34743	1.34743	0 Gy * 1 day up vs 2 Gy * 1 day	1.2112	1.49897
NM_022092 // CHTF18 // chromosome transmission fidelity factor 18 // 16p13.3 // 63922 /	CHTF18	NM_022092	0.000277181	1.34633	1.34633	0 Gy * 1 day up vs 2 Gy * 1 day	1.18821	1.52549
NM_001651 // AQP5 // aquaporin 5 // 12q13 // 362 /// XM_005268838 // AQP5 // aquaporin	AQP5	NM_001651	2.75088e-005	1.34611	1.34611	0 Gy * 1 day up vs 2 Gy * 1 day	1.22356	1.48092
NM_001256378 // MCMBP // minichromosome maintenance complex binding protein // 10q26.11	MCMBP	NM_001256378	6.83308e-008	1.34583	1.34583	0 Gy * 1 day up vs 2 Gy * 1 day	1.27797	1.41729
NM_001142463 // DKC1 // dyskeratosis congenita 1, dyskerin // Xq28 // 1736 /// NM_00128	DKC1	NM_001142463	0.000985285	1.34523	1.34523	0 Gy * 1 day up vs 2 Gy * 1 day	1.16154	1.55797
NM_203411 // TMEM88 // transmembrane protein 88 // 17p13.1 // 92162 /// XM_005256856 //	TMEM88	NM_203411	0.000583053	1.34231	1.34231	0 Gy * 1 day up vs 2 Gy * 1 day	1.17173	1.53772
NM_001085354 // MORC4 // MORC family CW-type zinc finger 4 // Xq22.3 // 79710 /// NM_02	MORC4	NM_001085354	0.000227149	1.34201	1.34201	0 Gy * 1 day up vs 2 Gy * 1 day	1.18955	1.51401
NR_024452 // LINC01119 // long intergenic non-protein coding RNA 1119 // 2p21 // 100134	LINC01119	NR_024452	0.000907912	1.34178	1.34178	0 Gy * 1 day up vs 2 Gy * 1 day	1.1619	1.54951
NM_015354 // NUP188 // nucleoporin 188kDa // 9q34.11 // 23511 /// ENST00000372577 // NU	NUP188	NM_015354	2.13081e-006	1.3403	1.3403	0 Gy * 1 day up vs 2 Gy * 1 day	1.2475	1.44
NM_020979 // SH2B2 // SH2B adaptor protein 2 // 7q22 // 10603 /// XM_005276975 // SH2B2	SH2B2	NM_020979	0.000184306	1.33919	1.33919	0 Gy * 1 day up vs 2 Gy * 1 day	1.19164	1.505
NM_017882 // CLN6 // ceroid-lipofuscinosis, neuronal 6, late infantile, variant // 15q2	CLN6	NM_017882	2.24832e-006	1.33842	1.33842	0 Gy * 1 day up vs 2 Gy * 1 day	1.24569	1.43804
NM_001144920 // TTC26 // tetratricopeptide repeat domain 26 // 7q34 // 79989 /// NM_001	TTC26	NM_001144920	0.000151834	1.33744	1.33744	0 Gy * 1 day up vs 2 Gy * 1 day	1.1939	1.49825
NM_153332 // ERI1 // exoribonuclease 1 // 8p23.1 // 90459 /// XM_005272401 // ERI1 // e	ERI1	NM_153332	0.000422477	1.33707	1.33707	0 Gy * 1 day up vs 2 Gy * 1 day	1.17565	1.52064
NM_005357 // LIPE // lipase, hormone-sensitive // 19q13.2 // 3991 /// XM_005258937 // L	LIPE	NM_005357	0.000655747	1.33639	1.33639	0 Gy * 1 day up vs 2 Gy * 1 day	1.16652	1.531
NM_005630 // SLCO2A1 // solute carrier organic anion transporter family, member 2A1 //	SLCO2A1	NM_005630	0.000125725	1.33142	1.33142	0 Gy * 1 day up vs 2 Gy * 1 day	1.19357	1.4852
NM_001047160 // NET1 // neuroepithelial cell transforming 1 // 10p15 // 10276 /// NM_00	NET1	NM_001047160	0.000131943	1.33137	1.33137	0 Gy * 1 day up vs 2 Gy * 1 day	1.19279	1.48605
NM_003940 // USP13 // ubiquitin specific peptidase 13 (isopeptidase T-3) // 3q26.2-q26.	USP13	NM_003940	0.00109749	1.33014	1.33014	0 Gy * 1 day up vs 2 Gy * 1 day	1.15253	1.53513
NM_003875 // GMPS // guanine monophosphate synthase // 3q24 // 8833 /// XM_011513263 //	GMPS	NM_003875	0.000131332	1.32895	1.32895	0 Gy * 1 day up vs 2 Gy * 1 day	1.19153	1.48222
NM_001288980 // C18orf54 // chromosome 18 open reading frame 54 // 18q21.2 // 162681 //	C18orf54	NM_001288980	0.00114966	1.32839	1.32839	0 Gy * 1 day up vs 2 Gy * 1 day	1.15072	1.5335
NM_001287584 // NUP35 // nucleoporin 35kDa // 2q32.1 // 129401 /// NM_001287585 // NUP3	NUP35	NM_001287584	0.00106992	1.32628	1.32628	0 Gy * 1 day up vs 2 Gy * 1 day	1.15143	1.52769
NM_020169 // LXN // latexin // 3q25.32 // 56925 /// ENST00000264265 // LXN // latexin /	LXN	NM_020169	0.000851795	1.32549	1.32549	0 Gy * 1 day up vs 2 Gy * 1 day	1.15604	1.51977
NM_005993 // TBCD // tubulin folding cofactor D // 17q25.3 // 6904 /// XM_005256396 //	TBCD	NM_005993	8.24969e-005	1.32542	1.32542	0 Gy * 1 day up vs 2 Gy * 1 day	1.19641	1.46835
NM_012412 // H2AFV // H2A histone family, member V // 7p13 // 94239 /// NM_138635 // H2	H2AFV	NM_012412	9.82725e-006	1.32509	1.32509	0 Gy * 1 day up vs 2 Gy * 1 day	1.22216	1.43669
NM_001271783 // FAR2 // fatty acyl-CoA reductase 2 // 12p11.22 // 55711 /// NM_00127178	FAR2	NM_001271783	7.83596e-006	1.32487	1.32487	0 Gy * 1 day up vs 2 Gy * 1 day	1.22436	1.43363
NM_001143841 // TMEM106C // transmembrane protein 106C // 12q13.1 // 79022 /// NM_00114	TMEM106C	NM_001143841	0.000126297	1.32441	1.32441	0 Gy * 1 day up vs 2 Gy * 1 day	1.18961	1.47448
NM_001009999 // KDM1A // lysine (K)-specific demethylase 1A // 1p36.12 // 23028 /// NM_	KDM1A	NM_001009999	1.94776e-005	1.32303	1.32303	0 Gy * 1 day up vs 2 Gy * 1 day	1.21333	1.44265
NM_001357 // DHX9 // DEAH (Asp-Glu-Ala-His) box helicase 9 // 1q25 // 1660 /// NR_03330	DHX9	NM_001357	1.11081e-006	1.32045	1.32045	0 Gy * 1 day up vs 2 Gy * 1 day	1.23891	1.40735
NM_015697 // COQ2 // coenzyme Q2 4-hydroxybenzoate polyprenyltransferase // 4q21.23 //	COQ2	NM_015697	9.81438e-005	1.31934	1.31934	0 Gy * 1 day up vs 2 Gy * 1 day	1.19046	1.46217
XM_011530934 // NHSL2 // NHS-like 2 // Xq13.1 // 340527 /// ENST00000623354 // NHSL2 //	NHSL2	XM_011530934	0.000121355	1.31908	1.31908	0 Gy * 1 day up vs 2 Gy * 1 day	1.18724	1.46556
NM_001098426 // SMARCD2 // SWI/SNF related, matrix associated, actin dependent regulato	SMARCD2	NM_001098426	5.44766e-006	1.31836	1.31836	0 Gy * 1 day up vs 2 Gy * 1 day	1.22358	1.42048
NM_015229 // CLUH // clustered mitochondria (cluA/CLU1) homolog // 17p13.3 // 23277 ///	CLUH	NM_015229	0.00024503	1.31739	1.31739	0 Gy * 1 day up vs 2 Gy * 1 day	1.17539	1.47655
NM_005879 // TRAIP // TRAF interacting protein // 3p21.31 // 10293 /// XM_011533264 //	TRAIP	NM_005879	0.000375755	1.31718	1.31718	0 Gy * 1 day up vs 2 Gy * 1 day	1.16798	1.48544
NM_001048194 // RCC1 // regulator of chromosome condensation 1 // 1p36.1 // 1104 /// NM	RCC1	NM_001048194	0.000810631	1.31679	1.31679	0 Gy * 1 day up vs 2 Gy * 1 day	1.15315	1.50365
NM_001003704 // MTFP1 // mitochondrial fission process 1 // 22q // 51537 /// NM_016498	MTFP1	NM_001003704	0.000749529	1.31617	1.31617	0 Gy * 1 day up vs 2 Gy * 1 day	1.15446	1.50053
NM_153705 // KDELC2 // KDEL (Lys-Asp-Glu-Leu) containing 2 // 11q22.3 // 143888 /// XM_	KDELC2	NM_153705	0.000109239	1.31446	1.31446	0 Gy * 1 day up vs 2 Gy * 1 day	1.18617	1.45662
NM_001261824 // PSMG1 // proteasome (prosome, macropain) assembly chaperone 1 // 21q22.	PSMG1	NM_001261824	0.000198959	1.31397	1.31397	0 Gy * 1 day up vs 2 Gy * 1 day	1.17692	1.46697
NM_001127357 // PHTF2 // putative homeodomain transcription factor 2 // 7q11.23-q21 //	PHTF2	NM_001127357	0.00135015	1.31386	1.31386	0 Gy * 1 day up vs 2 Gy * 1 day	1.14092	1.51302
NM_138501 // TECR // trans-2,3-enoyl-CoA reductase // 19p13.12 // 9524 /// NR_030369 //	TECR	NM_138501	0.000987076	1.31375	1.31375	0 Gy * 1 day up vs 2 Gy * 1 day	1.1477	1.50383
NM_002266 // KPNA2 // karyopherin alpha 2 (RAG cohort 1, importin alpha 1) // 17q24.2 /	KPNA2	NM_002266	3.32478e-007	1.31353	1.31353	0 Gy * 1 day up vs 2 Gy * 1 day	1.24268	1.38841
NM_003223 // TFAP4 // transcription factor AP-4 (activating enhancer binding protein 4)	TFAP4	NM_003223	0.000802136	1.31328	1.31328	0 Gy * 1 day up vs 2 Gy * 1 day	1.15177	1.49743
NM_001291941 // C3orf14 // chromosome 3 open reading frame 14 // 3p14.2 // 57415 /// NM	C3orf14	NM_001291941	0.000639306	1.31319	1.31319	0 Gy * 1 day up vs 2 Gy * 1 day	1.15621	1.49148
NM_014740 // EIF4A3 // eukaryotic translation initiation factor 4A3 // 17q25.3 // 9775	EIF4A3	NM_014740	6.82457e-005	1.31314	1.31314	0 Gy * 1 day up vs 2 Gy * 1 day	1.19189	1.44674
NM_003400 // XPO1 // exportin 1 // 2p15 // 7514 /// XM_005264544 // XPO1 // exportin 1	XPO1	NM_003400	0.000400794	1.31289	1.31289	0 Gy * 1 day up vs 2 Gy * 1 day	1.1647	1.47994
NM_001018054 // LRP8 // LDL receptor related protein 8 // 1p34 // 7804 /// NM_004631 //	LRP8	NM_001018054	0.000803191	1.31028	1.31028	0 Gy * 1 day up vs 2 Gy * 1 day	1.15038	1.4924
NM_012393 // PFAS // phosphoribosylformylglycinamidine synthase // 17p13.1 // 5198 ///	PFAS	NM_012393	0.000569434	1.30978	1.30978	0 Gy * 1 day up vs 2 Gy * 1 day	1.1568	1.483
NM_001166460 // MPP1 // membrane protein, palmitoylated 1 // Xq28 // 4354 /// NM_001166	MPP1	NM_001166460	0.000285337	1.30842	1.30842	0 Gy * 1 day up vs 2 Gy * 1 day	1.16822	1.46544
NM_001436 // FBL // fibrillarin // 19q13.1 // 2091 /// XM_005258651 // FBL // fibrillar	FBL	NM_001436	3.94254e-005	1.30825	1.30825	0 Gy * 1 day up vs 2 Gy * 1 day	1.19588	1.43118
---		---	0.00130769	1.30807	1.30807	0 Gy * 1 day up vs 2 Gy * 1 day	1.13919	1.50198
NM_001191022 // CTCF // CCCTC-binding factor (zinc finger protein) // 16q21-q22.3 // 10	CTCF	NM_001191022	0.000787377	1.30634	1.30634	0 Gy * 1 day up vs 2 Gy * 1 day	1.14898	1.48525
NM_001143688 // DIS3L // DIS3 like exosome 3-5 exoribonuclease // 15q22.31 // 115752 //	DIS3L	NM_001143688	0.000721761	1.30625	1.30625	0 Gy * 1 day up vs 2 Gy * 1 day	1.15063	1.48291
NM_015355 // SUZ12 // SUZ12 polycomb repressive complex 2 subunit // 17q11.2 // 23512 /	SUZ12	NM_015355	5.3977e-008	1.30561	1.30561	0 Gy * 1 day up vs 2 Gy * 1 day	1.24765	1.36625
NM_002428 // MMP15 // matrix metallopeptidase 15 (membrane-inserted) // 16q13 // 4324 /	MMP15	NM_002428	0.000711871	1.30525	1.30525	0 Gy * 1 day up vs 2 Gy * 1 day	1.15044	1.4809
NM_001143979 // NDE1 // nudE neurodevelopment protein 1 // 16p13.11 // 54820 /// NM_017	NDE1	NM_001143979	0.000906762	1.30483	1.30483	0 Gy * 1 day up vs 2 Gy * 1 day	1.14548	1.48634
NM_001282652 // STIP1 // stress-induced phosphoprotein 1 // 11q13 // 10963 /// NM_00128	STIP1	NM_001282652	0.000243086	1.30464	1.30464	0 Gy * 1 day up vs 2 Gy * 1 day	1.16883	1.45622
NM_001258288 // SELENBP1 // selenium binding protein 1 // 1q21.3 // 8991 /// NM_0012582	SELENBP1	NM_001258288	0.000998433	1.30341	1.30341	0 Gy * 1 day up vs 2 Gy * 1 day	1.1429	1.48647
NM_020726 // NLN // neurolysin (metallopeptidase M3 family) // 5q12.3 // 57486 /// XM_0	NLN	NM_020726	0.000421088	1.30253	1.30253	0 Gy * 1 day up vs 2 Gy * 1 day	1.15869	1.46422
NM_017631 // DDX60 // DEAD (Asp-Glu-Ala-Asp) box polypeptide 60 // 4q32.3 // 55601 ///	DDX60	NM_017631	0.00015081	1.30148	1.30148	0 Gy * 1 day up vs 2 Gy * 1 day	1.17432	1.4424
NM_000264 // PTCH1 // patched 1 // 9q22.3 // 5727 /// NM_001083602 // PTCH1 // patched	PTCH1	NM_000264	2.14033e-005	1.30113	1.30113	0 Gy * 1 day up vs 2 Gy * 1 day	1.19841	1.41265
NM_001145661 // GATA2 // GATA binding protein 2 // 3q21.3 // 2624 /// NM_001145662 // G	GATA2	NM_001145661	0.00030107	1.29994	1.29994	0 Gy * 1 day up vs 2 Gy * 1 day	1.16298	1.45304
NM_001168355 // OSMR // oncostatin M receptor // 5p13.1 // 9180 /// NM_003999 // OSMR /	OSMR	NM_001168355	0.000163453	1.29922	1.29922	0 Gy * 1 day up vs 2 Gy * 1 day	1.17192	1.44035
NM_005346 // HSPA1B // heat shock 70kDa protein 1B // 6p21.3 // 3304 /// ENST0000037565	HSPA1B	NM_005346	0.00110014	1.2975	1.2975	0 Gy * 1 day up vs 2 Gy * 1 day	1.13832	1.47895
NM_001282426 // PIK3CG // phosphatidylinositol-4,5-bisphosphate 3-kinase, catalytic sub	PIK3CG	NM_001282426	5.07991e-005	1.29642	1.29642	0 Gy * 1 day up vs 2 Gy * 1 day	1.1857	1.41749
NM_030582 // COL18A1 // collagen, type XVIII, alpha 1 // 21q22.3 // 80781 /// NM_130444	COL18A1	NM_030582	0.00129715	1.29589	1.29589	0 Gy * 1 day up vs 2 Gy * 1 day	1.1342	1.48062
NM_001306074 // SLBP // stem-loop binding protein // 4p16.3 // 7884 /// NM_001306075 //	SLBP	NM_001306074	5.41664e-006	1.29578	1.29578	0 Gy * 1 day up vs 2 Gy * 1 day	1.20829	1.38959
NM_014898 // ZFP30 // ZFP30 zinc finger protein // 19q13.12 // 22835 /// XM_005258665 /	ZFP30	NM_014898	0.000151527	1.29347	1.29347	0 Gy * 1 day up vs 2 Gy * 1 day	1.16984	1.43016
NM_000863 // HTR1B // 5-hydroxytryptamine (serotonin) receptor 1B, G protein-coupled //	HTR1B	NM_000863	2.85972e-005	1.2933	1.2933	0 Gy * 1 day up vs 2 Gy * 1 day	1.19035	1.40516
NM_001193493 // SLC1A4 // solute carrier family 1 (glutamate/neutral amino acid transpo	SLC1A4	NM_001193493	0.00112648	1.29327	1.29327	0 Gy * 1 day up vs 2 Gy * 1 day	1.13599	1.47233
NM_024516 // PAGR1 // PAXIP1 associated glutamate-rich protein 1 // 16p11.2 // 79447 //	PAGR1	NM_024516	0.000821523	1.2932	1.2932	0 Gy * 1 day up vs 2 Gy * 1 day	1.14215	1.46422
NM_001142519 // FAM111A // family with sequence similarity 111, member A // 11q12.1 //	FAM111A	NM_001142519	0.00126034	1.29306	1.29306	0 Gy * 1 day up vs 2 Gy * 1 day	1.1336	1.47496
NM_198147 // ABHD15 // abhydrolase domain containing 15 // 17q11.2 // 116236 /// ENST00	ABHD15	NM_198147	0.000268255	1.29157	1.29157	0 Gy * 1 day up vs 2 Gy * 1 day	1.16045	1.43752
NM_000408 // GPD2 // glycerol-3-phosphate dehydrogenase 2 // 2q24.1 // 2820 /// NM_0010	GPD2	NM_000408	0.000219962	1.29121	1.29121	0 Gy * 1 day up vs 2 Gy * 1 day	1.16325	1.43324
NM_001135608 // ARHGAP26 // Rho GTPase activating protein 26 // 5q31 // 23092 /// NM_01	ARHGAP26	NM_001135608	0.000151008	1.29107	1.29107	0 Gy * 1 day up vs 2 Gy * 1 day	1.16857	1.42642
NM_001290149 // C19orf48 // chromosome 19 open reading frame 48 // 19q13.33 // 84798 //	C19orf48	NM_001290149	0.000738136	1.29044	1.29044	0 Gy * 1 day up vs 2 Gy * 1 day	1.14289	1.45704
NM_021643 // TRIB2 // tribbles pseudokinase 2 // 2p24.3 // 28951 /// NR_027303 // TRIB2	TRIB2	NM_021643	0.000427539	1.28956	1.28956	0 Gy * 1 day up vs 2 Gy * 1 day	1.152	1.44354
NM_001286503 // HSPH1 // heat shock 105kDa/110kDa protein 1 // 13q12.3 // 10808 /// NM_	HSPH1	NM_001286503	0.000309513	1.28906	1.28906	0 Gy * 1 day up vs 2 Gy * 1 day	1.15694	1.43628
NM_005173 // ATP2A3 // ATPase, Ca++ transporting, ubiquitous // 17p13.3 // 489 /// NM_1	ATP2A3	NM_005173	0.000436482	1.28851	1.28851	0 Gy * 1 day up vs 2 Gy * 1 day	1.15113	1.44228
NM_001281517 // CEP85 // centrosomal protein 85kDa // 1p36.11 // 64793 /// NM_001281518	CEP85	NM_001281517	0.000695018	1.28837	1.28837	0 Gy * 1 day up vs 2 Gy * 1 day	1.14302	1.45221
NM_001080383 // GJC1 // gap junction protein gamma 1 // 17q21.31 // 10052 /// NM_005497	GJC1	NM_001080383	0.00133261	1.28827	1.28827	0 Gy * 1 day up vs 2 Gy * 1 day	1.1304	1.46819
NM_001024732 // MECR // mitochondrial trans-2-enoyl-CoA reductase // 1p35.3 // 51102 //	MECR	NM_001024732	0.000317439	1.28785	1.28785	0 Gy * 1 day up vs 2 Gy * 1 day	1.15592	1.43485
NM_001042424 // WHSC1 // Wolf-Hirschhorn syndrome candidate 1 // 4p16.3 // 7468 /// NM_	WHSC1	NM_001042424	0.000153379	1.28774	1.28774	0 Gy * 1 day up vs 2 Gy * 1 day	1.16652	1.42157
NM_001297418 // HNRNPM // heterogeneous nuclear ribonucleoprotein M // 19p13.2 // 4670	HNRNPM	NM_001297418	8.61194e-005	1.28758	1.28758	0 Gy * 1 day up vs 2 Gy * 1 day	1.17401	1.41214
NM_020147 // THAP10 // THAP domain containing 10 // 15q23 // 56906 /// ENST00000249861	THAP10	NM_020147	0.000942431	1.28663	1.28663	0 Gy * 1 day up vs 2 Gy * 1 day	1.13657	1.45651
NM_001301101 // PPCDC // phosphopantothenoylcysteine decarboxylase // 15q24.2 // 60490	PPCDC	NM_001301101	4.17513e-005	1.28649	1.28649	0 Gy * 1 day up vs 2 Gy * 1 day	1.18196	1.40026
NM_015036 // ENDOD1 // endonuclease domain containing 1 // 11q21 // 23052 /// ENST00000	ENDOD1	NM_015036	5.75757e-005	1.28626	1.28626	0 Gy * 1 day up vs 2 Gy * 1 day	1.17813	1.40432
---		---	5.62593e-005	1.2856	1.2856	0 Gy * 1 day up vs 2 Gy * 1 day	1.17801	1.40302
NM_001071 // TYMS // thymidylate synthetase // 18p11.32 // 7298 /// ENST00000323224 //	TYMS	NM_001071	3.02e-006	1.2848	1.2848	0 Gy * 1 day up vs 2 Gy * 1 day	1.2056	1.3692
NM_005092 // TNFSF18 // tumor necrosis factor (ligand) superfamily, member 18 // 1q23 /	TNFSF18	NM_005092	0.00120008	1.2832	1.2832	0 Gy * 1 day up vs 2 Gy * 1 day	1.13035	1.45673
NM_001290474 // C2CD2L // C2CD2-like // 11q23.3 // 9854 /// NM_014807 // C2CD2L // C2CD	C2CD2L	NM_001290474	0.000434451	1.28297	1.28297	0 Gy * 1 day up vs 2 Gy * 1 day	1.14846	1.43323
NM_001243963 // LRCH2 // leucine-rich repeats and calponin homology (CH) domain contain	LRCH2	NM_001243963	0.000282059	1.28231	1.28231	0 Gy * 1 day up vs 2 Gy * 1 day	1.15486	1.42384
---		---	0.00011785	1.28204	1.28204	0 Gy * 1 day up vs 2 Gy * 1 day	1.16685	1.4086
NM_001007214 // CACYBP // calcyclin binding protein // 1q24-q25 // 27101 /// NM_014412	CACYBP	NM_001007214	0.000540302	1.28197	1.28197	0 Gy * 1 day up vs 2 Gy * 1 day	1.14436	1.43612
NM_001270890 // HAUS6 // HAUS augmin like complex subunit 6 // 9p22.1 // 54801 /// NM_0	HAUS6	NM_001270890	0.000239645	1.28155	1.28155	0 Gy * 1 day up vs 2 Gy * 1 day	1.15686	1.41969
NM_004329 // BMPR1A // bone morphogenetic protein receptor type IA // 10q22.3 // 657 //	BMPR1A	NM_004329	0.000708919	1.27813	1.27813	0 Gy * 1 day up vs 2 Gy * 1 day	1.13787	1.43568
NM_001199809 // INTS7 // integrator complex subunit 7 // 1q32.3 // 25896 /// NM_0011998	INTS7	NM_001199809	5.89605e-005	1.27778	1.27778	0 Gy * 1 day up vs 2 Gy * 1 day	1.1728	1.39216
NM_001276270 // MBD4 // methyl-CpG binding domain 4 DNA glycosylase // 3q21.3 // 8930 /	MBD4	NM_001276270	0.000709325	1.2777	1.2777	0 Gy * 1 day up vs 2 Gy * 1 day	1.13766	1.43497
NM_001286277 // TUBGCP3 // tubulin, gamma complex associated protein 3 // 13q34 // 1042	TUBGCP3	NM_001286277	0.00119525	1.27719	1.27719	0 Gy * 1 day up vs 2 Gy * 1 day	1.12782	1.44635
NM_004724 // ZW10 // zw10 kinetochore protein // 11q23.2 // 9183 /// ENST00000200135 //	ZW10	NM_004724	0.000106733	1.27702	1.27702	0 Gy * 1 day up vs 2 Gy * 1 day	1.16526	1.39951
NM_002372 // MAN2A1 // mannosidase, alpha, class 2A, member 1 // 5q21.3 // 4124 /// XM_	MAN2A1	NM_002372	8.05269e-005	1.2767	1.2767	0 Gy * 1 day up vs 2 Gy * 1 day	1.16851	1.39491
NM_002945 // RPA1 // replication protein A1 // 17p13.3 // 6117 /// ENST00000254719 // R	RPA1	NM_002945	0.000315049	1.27659	1.27659	0 Gy * 1 day up vs 2 Gy * 1 day	1.15023	1.41683
NM_005345 // HSPA1A // heat shock 70kDa protein 1A // 6p21.3 // 3303 /// ENST0000037565	HSPA1A	NM_005345	0.000724659	1.27644	1.27644	0 Gy * 1 day up vs 2 Gy * 1 day	1.1367	1.43336
NM_001130145 // YAP1 // Yes-associated protein 1 // 11q13 // 10413 /// NM_001195044 //	YAP1	NM_001130145	0.000865038	1.27594	1.27594	0 Gy * 1 day up vs 2 Gy * 1 day	1.13332	1.43651
NM_152400 // C4orf32 // chromosome 4 open reading frame 32 // 4q25 // 132720 /// ENST00	C4orf32	NM_152400	0.000263802	1.27591	1.27591	0 Gy * 1 day up vs 2 Gy * 1 day	1.15248	1.41255
NM_015144 // ZCCHC14 // zinc finger, CCHC domain containing 14 // 16q24.2 // 23174 ///	ZCCHC14	NM_015144	0.000126755	1.27526	1.27526	0 Gy * 1 day up vs 2 Gy * 1 day	1.16209	1.39946
NM_017839 // LPCAT2 // lysophosphatidylcholine acyltransferase 2 // 16q12.2 // 54947 //	LPCAT2	NM_017839	0.00121531	1.27427	1.27427	0 Gy * 1 day up vs 2 Gy * 1 day	1.12623	1.44177
NM_016059 // PPIL1 // peptidylprolyl isomerase (cyclophilin)-like 1 // 6p21.1 // 51645	PPIL1	NM_016059	4.08161e-005	1.27384	1.27384	0 Gy * 1 day up vs 2 Gy * 1 day	1.17448	1.3816
NM_001242902 // AKAP1 // A kinase (PRKA) anchor protein 1 // 17q22 // 8165 /// NM_00124	AKAP1	NM_001242902	6.68321e-005	1.27341	1.27341	0 Gy * 1 day up vs 2 Gy * 1 day	1.16876	1.38742
NM_001286974 // CTNNAL1 // catenin (cadherin-associated protein), alpha-like 1 // 9q31.	CTNNAL1	NM_001286974	0.000187954	1.27306	1.27306	0 Gy * 1 day up vs 2 Gy * 1 day	1.1557	1.40234
NM_001167733 // VARS2 // valyl-tRNA synthetase 2, mitochondrial // 6p21.33 // 57176 ///	VARS2	NM_001167733	0.00103524	1.27297	1.27297	0 Gy * 1 day up vs 2 Gy * 1 day	1.12869	1.43569
---		---	0.00103524	1.27297	1.27297	0 Gy * 1 day up vs 2 Gy * 1 day	1.12869	1.43569
NM_020223 // FAM20C // family with sequence similarity 20, member C // 7p22.3 // 56975	FAM20C	NM_020223	3.94468e-005	1.27181	1.27181	0 Gy * 1 day up vs 2 Gy * 1 day	1.1736	1.37824
NM_002410 // MGAT5 // mannosyl (alpha-1,6-)-glycoprotein beta-1,6-N-acetyl-glucosaminyl	MGAT5	NM_002410	0.000546056	1.27148	1.27148	0 Gy * 1 day up vs 2 Gy * 1 day	1.1391	1.41925
NM_001143976 // WEE1 // WEE1 G2 checkpoint kinase // 11p15.4 // 7465 /// NM_003390 // W	WEE1	NM_001143976	0.000710124	1.27135	1.27135	0 Gy * 1 day up vs 2 Gy * 1 day	1.13466	1.42451
NM_182540 // DDX26B // DEAD/H (Asp-Glu-Ala-Asp/His) box polypeptide 26B // Xq26.3 // 20	DDX26B	NM_182540	0.000860949	1.27042	1.27042	0 Gy * 1 day up vs 2 Gy * 1 day	1.13089	1.42718
NM_001303538 // TMEM143 // transmembrane protein 143 // 19q13.33 // 55260 /// NM_001303	TMEM143	NM_001303538	0.00119316	1.27	1.27	0 Gy * 1 day up vs 2 Gy * 1 day	1.12473	1.43404
NM_001146075 // RPAP3 // RNA polymerase II associated protein 3 // 12q13.11 // 79657 //	RPAP3	NM_001146075	0.00118521	1.26954	1.26954	0 Gy * 1 day up vs 2 Gy * 1 day	1.12465	1.43308
NM_020967 // NCOA5 // nuclear receptor coactivator 5 // 20q13.12 // 57727 /// XM_005260	NCOA5	NM_020967	0.000131445	1.26925	1.26925	0 Gy * 1 day up vs 2 Gy * 1 day	1.15824	1.3909
NM_005266 // GJA5 // gap junction protein alpha 5 // 1q21.1 // 2702 /// NM_181703 // GJ	GJA5	NM_005266	0.000401104	1.26878	1.26878	0 Gy * 1 day up vs 2 Gy * 1 day	1.14261	1.40889
NM_001278312 // NUP155 // nucleoporin 155kDa // 5p13.1 // 9631 /// NM_004298 // NUP155	NUP155	NM_001278312	0.000476108	1.26751	1.26751	0 Gy * 1 day up vs 2 Gy * 1 day	1.13933	1.4101
NM_002804 // PSMC3 // proteasome 26S subunit, ATPase 3 // 11p11.2 // 5702 /// XM_011520	PSMC3	NM_002804	6.48399e-005	1.26703	1.26703	0 Gy * 1 day up vs 2 Gy * 1 day	1.16532	1.37761
NM_021095 // SLC5A6 // solute carrier family 5 (sodium/multivitamin and iodide cotransp	SLC5A6	NM_021095	4.5147e-005	1.26627	1.26627	0 Gy * 1 day up vs 2 Gy * 1 day	1.16878	1.37189
NM_001009894 // C12orf29 // chromosome 12 open reading frame 29 // 12q21.32 // 91298 //	C12orf29	NM_001009894	0.000421645	1.26618	1.26618	0 Gy * 1 day up vs 2 Gy * 1 day	1.14054	1.40566
NM_080626 // BRI3BP // BRI3 binding protein // 12q24.31 // 140707 /// XM_011537940 // B	BRI3BP	NM_080626	0.00133993	1.26603	1.26603	0 Gy * 1 day up vs 2 Gy * 1 day	1.12081	1.43007
NM_001040022 // SIRPA // signal-regulatory protein alpha // 20p13 // 140885 /// NM_0010	SIRPA	NM_001040022	0.00137272	1.26598	1.26598	0 Gy * 1 day up vs 2 Gy * 1 day	1.12033	1.43057
NM_001286691 // MLLT3 // myeloid/lymphoid or mixed-lineage leukemia; translocated to, 3	MLLT3	NM_001286691	0.000210393	1.26582	1.26582	0 Gy * 1 day up vs 2 Gy * 1 day	1.15026	1.39299
NM_004814 // SNRNP40 // small nuclear ribonucleoprotein, U5 40kDa subunit // 1p35.2 //	SNRNP40	NM_004814	0.000355121	1.26531	1.26531	0 Gy * 1 day up vs 2 Gy * 1 day	1.14266	1.40113
ENST00000304890 // HLA-DPB2 // major histocompatibility complex, class II, DP beta 2 (p	HLA-DPB2	ENST00000304890	0.000467007	1.26387	1.26387	0 Gy * 1 day up vs 2 Gy * 1 day	1.13783	1.40387
---		---	0.000467007	1.26387	1.26387	0 Gy * 1 day up vs 2 Gy * 1 day	1.13783	1.40387
NM_001172411 // VANGL1 // VANGL planar cell polarity protein 1 // 1p13.1 // 81839 /// N	VANGL1	NM_001172411	4.14968e-006	1.26303	1.26303	0 Gy * 1 day up vs 2 Gy * 1 day	1.18797	1.34284
NM_015077 // SARM1 // sterile alpha and TIR motif containing 1 // 17q11 // 23098 /// EN	SARM1	NM_015077	0.000174242	1.2621	1.2621	0 Gy * 1 day up vs 2 Gy * 1 day	1.1507	1.38429
NM_001008938 // CKAP5 // cytoskeleton associated protein 5 // 11p11.2 // 9793 /// NM_01	CKAP5	NM_001008938	0.00126102	1.26202	1.26202	0 Gy * 1 day up vs 2 Gy * 1 day	1.12023	1.42177
---		---	0.000880343	1.2615	1.2615	0 Gy * 1 day up vs 2 Gy * 1 day	1.12642	1.41279
NM_004155 // SERPINB9 // serpin peptidase inhibitor, clade B (ovalbumin), member 9 // 6	SERPINB9	NM_004155	0.000265535	1.26075	1.26075	0 Gy * 1 day up vs 2 Gy * 1 day	1.1444	1.38893
NM_001284423 // MYRIP // myosin VIIA and Rab interacting protein // 3p22.1 // 25924 ///	MYRIP	NM_001284423	7.73831e-006	1.2605	1.2605	0 Gy * 1 day up vs 2 Gy * 1 day	1.18136	1.34495
NM_001291978 // NOP14 // NOP14 nucleolar protein // 4p16.3 // 8602 /// NM_001291979 //	NOP14	NM_001291978	0.00040703	1.25981	1.25981	0 Gy * 1 day up vs 2 Gy * 1 day	1.13786	1.39483
NM_001301237 // CTPS1 // CTP synthase 1 // 1p34.1 // 1503 /// NM_001905 // CTPS1 // CTP	CTPS1	NM_001301237	0.000695543	1.25942	1.25942	0 Gy * 1 day up vs 2 Gy * 1 day	1.12938	1.40442
NM_001100626 // ERLIN1 // ER lipid raft associated 1 // 10q24.31 // 10613 /// NM_006459	ERLIN1	NM_001100626	7.7466e-005	1.25929	1.25929	0 Gy * 1 day up vs 2 Gy * 1 day	1.15876	1.36854
NM_016183 // MRTO4 // MRT4 homolog, ribosome maturation factor // 1p36.13 // 51154 ///	MRTO4	NM_016183	0.000265612	1.25929	1.25929	0 Gy * 1 day up vs 2 Gy * 1 day	1.14362	1.38665
NM_001136204 // RCC2 // regulator of chromosome condensation 2 // 1p36.13 // 55920 ///	RCC2	NM_001136204	2.27587e-005	1.25886	1.25886	0 Gy * 1 day up vs 2 Gy * 1 day	1.17093	1.35339
NM_001315529 // PCNT // pericentrin // 21q22.3 // 5116 /// NM_006031 // PCNT // pericen	PCNT	NM_001315529	0.000921627	1.25866	1.25866	0 Gy * 1 day up vs 2 Gy * 1 day	1.12433	1.40904
---		---	0.000773401	1.25864	1.25864	0 Gy * 1 day up vs 2 Gy * 1 day	1.12728	1.40531
---		---	0.000773401	1.25864	1.25864	0 Gy * 1 day up vs 2 Gy * 1 day	1.12728	1.40531
---		---	0.000773401	1.25864	1.25864	0 Gy * 1 day up vs 2 Gy * 1 day	1.12728	1.40531
NM_001126121 // SLC25A19 // solute carrier family 25 (mitochondrial thiamine pyrophosph	SLC25A19	NM_001126121	0.000479798	1.25859	1.25859	0 Gy * 1 day up vs 2 Gy * 1 day	1.1348	1.39589
NM_001242524 // HLA-DPA1 // major histocompatibility complex, class II, DP alpha 1 // 6	HLA-DPA1	NM_001242524	0.000209055	1.25731	1.25731	0 Gy * 1 day up vs 2 Gy * 1 day	1.14574	1.37974
---		---	0.000209055	1.25731	1.25731	0 Gy * 1 day up vs 2 Gy * 1 day	1.14574	1.37974
NM_001014449 // DDX19B // DEAD (Asp-Glu-Ala-Asp) box polypeptide 19B // 16q22.1 // 1126	DDX19B	NM_001014449	0.000136	1.25722	1.25722	0 Gy * 1 day up vs 2 Gy * 1 day	1.15106	1.37317
NR_049723 // MAGOH2P // mago homolog 2, pseudogene // --- // 100506898	MAGOH2P	NR_049723	0.00093747	1.2569	1.2569	0 Gy * 1 day up vs 2 Gy * 1 day	1.12324	1.40646
NM_182920 // ADAMTS9 // ADAM metallopeptidase with thrombospondin type 1 motif 9 // 3p1	ADAMTS9	NM_182920	8.58254e-005	1.25639	1.25639	0 Gy * 1 day up vs 2 Gy * 1 day	1.15592	1.36559
NM_020750 // XPO5 // exportin 5 // 6p21.1 // 57510 /// ENST00000265351 // XPO5 // expor	XPO5	NM_020750	0.000178205	1.25638	1.25638	0 Gy * 1 day up vs 2 Gy * 1 day	1.14727	1.37586
NM_003566 // EEA1 // early endosome antigen 1 // 12q22 // 8411 /// XM_011538814 // EEA1	EEA1	NM_003566	0.000659333	1.25633	1.25633	0 Gy * 1 day up vs 2 Gy * 1 day	1.12878	1.3983
---		---	0.000891996	1.25595	1.25595	0 Gy * 1 day up vs 2 Gy * 1 day	1.12365	1.40383
NM_001145364 // ABHD11 // abhydrolase domain containing 11 // 7q11.23 // 83451 /// NM_0	ABHD11	NM_001145364	0.000541772	1.25469	1.25469	0 Gy * 1 day up vs 2 Gy * 1 day	1.13104	1.39186
NM_001127370 // CDCA7L // cell division cycle associated 7-like // 7p15.3 // 55536 ///	CDCA7L	NM_001127370	0.000548907	1.25453	1.25453	0 Gy * 1 day up vs 2 Gy * 1 day	1.13076	1.39184
NM_004457 // ACSL3 // acyl-CoA synthetase long-chain family member 3 // 2q34-q35 // 218	ACSL3	NM_004457	0.000584302	1.25412	1.25412	0 Gy * 1 day up vs 2 Gy * 1 day	1.1296	1.39235
NM_016395 // HACD3 // 3-hydroxyacyl-CoA dehydratase 3 // 15q22.2 // 51495 /// XM_011521	HACD3	NM_016395	0.000242082	1.25316	1.25316	0 Gy * 1 day up vs 2 Gy * 1 day	1.1416	1.37561
NM_001282907 // CCT8 // chaperonin containing TCP1, subunit 8 (theta) // 21q22.11 // 10	CCT8	NM_001282907	0.00122533	1.25234	1.25234	0 Gy * 1 day up vs 2 Gy * 1 day	1.11654	1.40465
NM_015032 // PDS5B // PDS5 cohesin associated factor B // 13q12.3 // 23047 /// XM_00526	PDS5B	NM_015032	0.000440964	1.25175	1.25175	0 Gy * 1 day up vs 2 Gy * 1 day	1.13263	1.38339
NM_002486 // NCBP1 // nuclear cap binding protein subunit 1 // 9q34.1 // 4686 /// XM_01	NCBP1	NM_002486	0.000133803	1.25134	1.25134	0 Gy * 1 day up vs 2 Gy * 1 day	1.14794	1.36406
NM_022752 // ZNF574 // zinc finger protein 574 // 19q13.2 // 64763 /// XM_005259159 //	ZNF574	NM_022752	0.000243969	1.25037	1.25037	0 Gy * 1 day up vs 2 Gy * 1 day	1.14001	1.37142
NM_001142605 // EFTUD2 // elongation factor Tu GTP binding domain containing 2 // 17q21	EFTUD2	NM_001142605	4.06531e-005	1.25013	1.25013	0 Gy * 1 day up vs 2 Gy * 1 day	1.15994	1.34732
---		---	0.000456053	1.24996	1.24996	0 Gy * 1 day up vs 2 Gy * 1 day	1.13125	1.38112
---		---	0.000456053	1.24996	1.24996	0 Gy * 1 day up vs 2 Gy * 1 day	1.13125	1.38112
---		---	0.000456053	1.24996	1.24996	0 Gy * 1 day up vs 2 Gy * 1 day	1.13125	1.38112
NM_001071775 // MZT1 // mitotic spindle organizing protein 1 // 13q22.1 // 440145 /// X	MZT1	NM_001071775	0.00112945	1.24994	1.24994	0 Gy * 1 day up vs 2 Gy * 1 day	1.11691	1.39881
NM_001288727 // PPRC1 // peroxisome proliferator-activated receptor gamma, coactivator-	PPRC1	NM_001288727	0.000130811	1.24849	1.24849	0 Gy * 1 day up vs 2 Gy * 1 day	1.14659	1.35945
NM_006295 // VARS // valyl-tRNA synthetase // 6p21.3 // 7407 /// XM_005249362 // VARS /	VARS	NM_006295	0.0001786	1.24845	1.24845	0 Gy * 1 day up vs 2 Gy * 1 day	1.14288	1.36378
NM_015143 // METAP1 // methionyl aminopeptidase 1 // 4q23 // 23173 /// XM_005262868 //	METAP1	NM_015143	0.000702266	1.24684	1.24684	0 Gy * 1 day up vs 2 Gy * 1 day	1.12327	1.38401
NM_015190 // DNAJC9 // DnaJ (Hsp40) homolog, subfamily C, member 9 // 10q22.2 // 23234	DNAJC9	NM_015190	0.000218772	1.24617	1.24617	0 Gy * 1 day up vs 2 Gy * 1 day	1.13914	1.36327
NM_001163484 // DCAF11 // DDB1 and CUL4 associated factor 11 // 14q11.2 // 80344 /// NM	DCAF11	NM_001163484	0.000705317	1.24594	1.24594	0 Gy * 1 day up vs 2 Gy * 1 day	1.12278	1.38262
NM_001174118 // MEX3D // mex-3 RNA binding family member D // 19p13.3 // 399664 /// NM_	MEX3D	NM_001174118	0.0013748	1.24392	1.24392	0 Gy * 1 day up vs 2 Gy * 1 day	1.11085	1.39293
---		---	0.000312784	1.24318	1.24318	0 Gy * 1 day up vs 2 Gy * 1 day	1.13297	1.3641
NM_001199579 // SUN2 // Sad1 and UNC84 domain containing 2 // 22q13.1 // 25777 /// NM_0	SUN2	NM_001199579	6.11986e-005	1.24279	1.24279	0 Gy * 1 day up vs 2 Gy * 1 day	1.15144	1.34139
NM_001042539 // MAZ // MYC-associated zinc finger protein (purine-binding transcription	MAZ	NM_001042539	0.000882834	1.24263	1.24263	0 Gy * 1 day up vs 2 Gy * 1 day	1.11771	1.38153
NM_001145076 // EML4 // echinoderm microtubule associated protein like 4 // 2p21 // 274	EML4	NM_001145076	0.000106441	1.24179	1.24179	0 Gy * 1 day up vs 2 Gy * 1 day	1.14508	1.34668
NM_031480 // RIOK1 // RIO kinase 1 // 6p24.3 // 83732 /// NM_153005 // RIOK1 // RIO kin	RIOK1	NM_031480	0.000958698	1.24154	1.24154	0 Gy * 1 day up vs 2 Gy * 1 day	1.11588	1.38134
NM_001290225 // PTDSS1 // phosphatidylserine synthase 1 // 8q22 // 9791 /// NM_014754 /	PTDSS1	NM_001290225	2.21135e-007	1.24127	1.24127	0 Gy * 1 day up vs 2 Gy * 1 day	1.18997	1.29479
NM_001313858 // ARL6IP1 // ADP-ribosylation factor like GTPase 6 interacting protein 1	ARL6IP1	NM_001313858	9.17716e-005	1.24116	1.24116	0 Gy * 1 day up vs 2 Gy * 1 day	1.1463	1.34387
NM_000386 // BLMH // bleomycin hydrolase // 17q11.2 // 642 /// ENST00000261714 // BLMH	BLMH	NM_000386	0.00102508	1.24024	1.24024	0 Gy * 1 day up vs 2 Gy * 1 day	1.1142	1.38052
NM_001950 // E2F4 // E2F transcription factor 4, p107/p130-binding // 16q22.1 // 1874 /	E2F4	NM_001950	0.000440103	1.23957	1.23957	0 Gy * 1 day up vs 2 Gy * 1 day	1.12654	1.36395
NM_002742 // PRKD1 // protein kinase D1 // 14q11 // 5587 /// XM_005267859 // PRKD1 // p	PRKD1	NM_002742	0.000231173	1.23924	1.23924	0 Gy * 1 day up vs 2 Gy * 1 day	1.13471	1.35341
NM_198402 // HACD2 // 3-hydroxyacyl-CoA dehydratase 2 // 3q21.1 // 201562 /// ENST00000	HACD2	NM_198402	0.000184585	1.23922	1.23922	0 Gy * 1 day up vs 2 Gy * 1 day	1.1374	1.35016
NM_001258329 // EPB41L1 // erythrocyte membrane protein band 4.1-like 1 // 20q11.2-q12	EPB41L1	NM_001258329	5.49506e-006	1.23908	1.23908	0 Gy * 1 day up vs 2 Gy * 1 day	1.16935	1.31296
NM_001098790 // MID1IP1 // MID1 interacting protein 1 // Xp11.4 // 58526 /// NM_0010987	MID1IP1	NM_001098790	0.00049925	1.23884	1.23884	0 Gy * 1 day up vs 2 Gy * 1 day	1.12442	1.3649
NM_001114173 // CTSC // cathepsin C // 11q14.2 // 1075 /// NM_001814 // CTSC // catheps	CTSC	NM_001114173	8.01431e-005	1.23883	1.23883	0 Gy * 1 day up vs 2 Gy * 1 day	1.14634	1.33877
NM_001278506 // NUBP1 // nucleotide binding protein 1 // 16p13.13 // 4682 /// NM_002484	NUBP1	NM_001278506	0.000365158	1.23781	1.23781	0 Gy * 1 day up vs 2 Gy * 1 day	1.12815	1.35813
NM_001205206 // SLC19A1 // solute carrier family 19 (folate transporter), member 1 // 2	SLC19A1	NM_001205206	0.000472902	1.23728	1.23728	0 Gy * 1 day up vs 2 Gy * 1 day	1.1244	1.3615
NM_001303401 // CEP97 // centrosomal protein 97kDa // 3q12.3 // 79598 /// NM_024548 //	CEP97	NM_001303401	7.33758e-005	1.23693	1.23693	0 Gy * 1 day up vs 2 Gy * 1 day	1.14611	1.33494
NM_001303272 // NOL11 // nucleolar protein 11 // 17q24.2 // 25926 /// NM_015462 // NOL1	NOL11	NM_001303272	1.58184e-005	1.23688	1.23688	0 Gy * 1 day up vs 2 Gy * 1 day	1.15989	1.31899
NM_002646 // PIK3C2B // phosphatidylinositol-4-phosphate 3-kinase, catalytic subunit ty	PIK3C2B	NM_002646	2.20195e-005	1.23594	1.23594	0 Gy * 1 day up vs 2 Gy * 1 day	1.15655	1.32077
NM_032015 // RNF26 // ring finger protein 26 // 11q23 // 79102 /// ENST00000311413 // R	RNF26	NM_032015	0.00041366	1.2356	1.2356	0 Gy * 1 day up vs 2 Gy * 1 day	1.12536	1.35663
NM_015056 // RRP1B // ribosomal RNA processing 1B // 21q22.3 // 23076 /// ENST000003406	RRP1B	NM_015056	0.00122805	1.2353	1.2353	0 Gy * 1 day up vs 2 Gy * 1 day	1.10903	1.37594
NM_015112 // MAST2 // microtubule associated serine/threonine kinase 2 // 1p34.1 // 231	MAST2	NM_015112	0.000209631	1.23483	1.23483	0 Gy * 1 day up vs 2 Gy * 1 day	1.13349	1.34523
---		---	0.00058764	1.23433	1.23433	0 Gy * 1 day up vs 2 Gy * 1 day	1.1199	1.36046
NM_001256135 // CSE1L // CSE1 chromosome segregation 1-like (yeast) // 20q13 // 1434 //	CSE1L	NM_001256135	0.00074504	1.23346	1.23346	0 Gy * 1 day up vs 2 Gy * 1 day	1.11603	1.36325
---		---	3.04471e-005	1.23327	1.23327	0 Gy * 1 day up vs 2 Gy * 1 day	1.15209	1.32016
NM_001009941 // ANKRD16 // ankyrin repeat domain 16 // 10p15.1 // 54522 /// NM_00100994	ANKRD16	NM_001009941	0.000284465	1.23303	1.23303	0 Gy * 1 day up vs 2 Gy * 1 day	1.12884	1.34683
NM_013302 // EEF2K // eukaryotic elongation factor 2 kinase // 16p12.2 // 29904 /// XR_	EEF2K	NM_013302	0.000512302	1.23235	1.23235	0 Gy * 1 day up vs 2 Gy * 1 day	1.12084	1.35497
NM_001290046 // CECR2 // cat eye syndrome chromosome region, candidate 2 // 22q11.2 //	CECR2	NM_001290046	0.000942668	1.23092	1.23092	0 Gy * 1 day up vs 2 Gy * 1 day	1.11129	1.36343
NM_007235 // XPOT // exportin, tRNA // 12q14.2 // 11260 /// XM_011537823 // XPOT // exp	XPOT	NM_007235	0.000595266	1.23071	1.23071	0 Gy * 1 day up vs 2 Gy * 1 day	1.11795	1.35484
NM_001145335 // UBE2Q2 // ubiquitin-conjugating enzyme E2Q family member 2 // 15q24.2 /	UBE2Q2	NM_001145335	0.000522572	1.2306	1.2306	0 Gy * 1 day up vs 2 Gy * 1 day	1.1197	1.35249
NM_001252499 // RHNO1 // RAD9-HUS1-RAD1 interacting nuclear orphan 1 // 12p13.33 // 836	RHNO1	NM_001252499	0.00127339	1.23047	1.23047	0 Gy * 1 day up vs 2 Gy * 1 day	1.10631	1.36855
NM_001024934 // WASF1 // WAS protein family, member 1 // 6q21 // 8936 /// NM_001024935	WASF1	NM_001024934	1.34311e-006	1.23018	1.23018	0 Gy * 1 day up vs 2 Gy * 1 day	1.17204	1.29122
NM_015135 // NUP205 // nucleoporin 205kDa // 7q33 // 23165 /// XM_005250235 // NUP205 /	NUP205	NM_015135	0.000318303	1.23017	1.23017	0 Gy * 1 day up vs 2 Gy * 1 day	1.12594	1.34405
NM_001145144 // SLC1A5 // solute carrier family 1 (neutral amino acid transporter), mem	SLC1A5	NM_001145144	0.000276905	1.23011	1.23011	0 Gy * 1 day up vs 2 Gy * 1 day	1.12762	1.34192
NM_052844 // WDR34 // WD repeat domain 34 // 9q34.11 // 89891 /// XM_011519179 // WDR34	WDR34	NM_052844	0.000499214	1.22985	1.22985	0 Gy * 1 day up vs 2 Gy * 1 day	1.11994	1.35054
---		---	0.000387663	1.22976	1.22976	0 Gy * 1 day up vs 2 Gy * 1 day	1.12323	1.34639
---		---	0.000387663	1.22976	1.22976	0 Gy * 1 day up vs 2 Gy * 1 day	1.12323	1.34639
---		---	0.000387663	1.22976	1.22976	0 Gy * 1 day up vs 2 Gy * 1 day	1.12323	1.34639
NM_014784 // ARHGEF11 // Rho guanine nucleotide exchange factor 11 // 1q21 // 9826 ///	ARHGEF11	NM_014784	0.000119836	1.22968	1.22968	0 Gy * 1 day up vs 2 Gy * 1 day	1.13684	1.3301
NM_001311313 // F2R // coagulation factor II (thrombin) receptor // 5q13 // 2149 /// NM	F2R	NM_001311313	0.000999258	1.22913	1.22913	0 Gy * 1 day up vs 2 Gy * 1 day	1.10958	1.36157
NM_014170 // GTPBP8 // GTP-binding protein 8 (putative) // 3q13.2 // 29083 /// NM_13848	GTPBP8	NM_014170	7.35107e-005	1.22905	1.22905	0 Gy * 1 day up vs 2 Gy * 1 day	1.14141	1.32342
NM_005499 // UBA2 // ubiquitin-like modifier activating enzyme 2 // 19q12 // 10054 ///	UBA2	NM_005499	3.00007e-005	1.22833	1.22833	0 Gy * 1 day up vs 2 Gy * 1 day	1.1491	1.31303
NM_198834 // ACACA // acetyl-CoA carboxylase alpha // 17q21 // 31 /// NM_198836 // ACAC	ACACA	NM_198834	0.000128617	1.22765	1.22765	0 Gy * 1 day up vs 2 Gy * 1 day	1.13494	1.32794
NM_001287516 // CDC25B // cell division cycle 25B // 20p13 // 994 /// NM_001287517 // C	CDC25B	NM_001287516	6.43551e-007	1.2273	1.2273	0 Gy * 1 day up vs 2 Gy * 1 day	1.17393	1.28309
NM_000819 // GART // phosphoribosylglycinamide formyltransferase, phosphoribosylglycina	GART	NM_000819	0.000162325	1.22691	1.22691	0 Gy * 1 day up vs 2 Gy * 1 day	1.13202	1.32975
NM_000544 // TAP2 // transporter 2, ATP-binding cassette, sub-family B (MDR/TAP) // 6p2	TAP2	NM_000544	5.11197e-006	1.22596	1.22596	0 Gy * 1 day up vs 2 Gy * 1 day	1.16078	1.29479
NM_001206957 // RASSF1 // Ras association (RalGDS/AF-6) domain family member 1 // 3p21.	RASSF1	NM_001206957	0.00102765	1.22574	1.22574	0 Gy * 1 day up vs 2 Gy * 1 day	1.1076	1.35648
NM_001270520 // DAAM1 // dishevelled associated activator of morphogenesis 1 // 14q23.1	DAAM1	NM_001270520	0.000525253	1.22549	1.22549	0 Gy * 1 day up vs 2 Gy * 1 day	1.11709	1.34441
NM_001164326 // BRD8 // bromodomain containing 8 // 5q31 // 10902 /// NM_001300961 // B	BRD8	NM_001164326	0.00108094	1.22531	1.22531	0 Gy * 1 day up vs 2 Gy * 1 day	1.10663	1.35671
NM_001288983 // SDAD1 // SDA1 domain containing 1 // 4q21.1 // 55153 /// NM_001288984 /	SDAD1	NM_001288983	0.000425283	1.22299	1.22299	0 Gy * 1 day up vs 2 Gy * 1 day	1.11859	1.33713
NM_001048210 // CLCC1 // chloride channel CLIC-like 1 // 1p13.3 // 23155 /// NM_0012782	CLCC1	NM_001048210	0.000552921	1.22289	1.22289	0 Gy * 1 day up vs 2 Gy * 1 day	1.11512	1.34108
NM_001113567 // LRRC75A // leucine rich repeat containing 75A // 17p11.2 // 388341 ///	LRRC75A	NM_001113567	0.000413277	1.22282	1.22282	0 Gy * 1 day up vs 2 Gy * 1 day	1.11886	1.33644
NM_002901 // RCN1 // reticulocalbin 1, EF-hand calcium binding domain // 11p13 // 5954	RCN1	NM_002901	0.000226135	1.22281	1.22281	0 Gy * 1 day up vs 2 Gy * 1 day	1.12607	1.32786
NM_001042685 // LGALS9B // lectin, galactoside-binding, soluble, 9B // 17p11.2 // 28419	LGALS9B	NM_001042685	3.47793e-005	1.22258	1.22258	0 Gy * 1 day up vs 2 Gy * 1 day	1.14422	1.3063
---		---	0.0011849	1.22233	1.22233	0 Gy * 1 day up vs 2 Gy * 1 day	1.10387	1.3535
NM_015103 // PLXND1 // plexin D1 // 3q22.1 // 23129 /// XM_011512588 // PLXND1 // plexi	PLXND1	NM_015103	0.000481941	1.22222	1.22222	0 Gy * 1 day up vs 2 Gy * 1 day	1.11659	1.33783
NM_012405 // ICMT // isoprenylcysteine carboxyl methyltransferase // 1p36.21 // 23463 /	ICMT	NM_012405	1.33738e-005	1.22125	1.22125	0 Gy * 1 day up vs 2 Gy * 1 day	1.15088	1.29591
NM_001212 // C1QBP // complement component 1, q subcomponent binding protein // 17p13.3	C1QBP	NM_001212	0.000490204	1.22082	1.22082	0 Gy * 1 day up vs 2 Gy * 1 day	1.11567	1.33589
NM_022070 // HEATR6 // HEAT repeat containing 6 // 17q23.1 // 63897 /// XM_005257570 //	HEATR6	NM_022070	0.000256055	1.22055	1.22055	0 Gy * 1 day up vs 2 Gy * 1 day	1.12343	1.32605
NM_005941 // MMP16 // matrix metallopeptidase 16 (membrane-inserted) // 8q21.3 // 4325	MMP16	NM_005941	0.000319662	1.22052	1.22052	0 Gy * 1 day up vs 2 Gy * 1 day	1.12082	1.32908
NM_001142523 // IRAK3 // interleukin 1 receptor associated kinase 3 // 12q14.3 // 11213	IRAK3	NM_001142523	1.96283e-005	1.22042	1.22042	0 Gy * 1 day up vs 2 Gy * 1 day	1.14746	1.29802
NM_001184824 // PRMT7 // protein arginine methyltransferase 7 // 16q22.1 // 54496 /// N	PRMT7	NM_001184824	0.00106015	1.21991	1.21991	0 Gy * 1 day up vs 2 Gy * 1 day	1.10449	1.3474
NM_001256721 // CCT4 // chaperonin containing TCP1, subunit 4 (delta) // 2p15 // 10575	CCT4	NM_001256721	0.00131907	1.21969	1.21969	0 Gy * 1 day up vs 2 Gy * 1 day	1.10103	1.35114
NM_001128916 // TOMM40 // translocase of outer mitochondrial membrane 40 homolog (yeast	TOMM40	NM_001128916	0.000162781	1.21944	1.21944	0 Gy * 1 day up vs 2 Gy * 1 day	1.12781	1.31852
NM_001098204 // HNRNPF // heterogeneous nuclear ribonucleoprotein F // 10q11.21 // 3185	HNRNPF	NM_001098204	0.000474871	1.21941	1.21941	0 Gy * 1 day up vs 2 Gy * 1 day	1.11537	1.33316
NM_005632 // CAPN15 // calpain 15 // 16p13.3 // 6650 /// XM_011522619 // CAPN15 // calp	CAPN15	NM_005632	0.000353272	1.21826	1.21826	0 Gy * 1 day up vs 2 Gy * 1 day	1.11844	1.32698
XM_001126659 // LOC728026 // prothymosin alpha-like // 9q22.32 // 728026 /// XM_0039604	LOC728026	XM_001126659	0.000319376	1.21823	1.21823	0 Gy * 1 day up vs 2 Gy * 1 day	1.11963	1.32552
NM_031215 // CABLES2 // Cdk5 and Abl enzyme substrate 2 // 20q13.33 // 81928 /// XM_011	CABLES2	NM_031215	0.00118836	1.21799	1.21799	0 Gy * 1 day up vs 2 Gy * 1 day	1.1019	1.34631
---		---	0.000342782	1.21783	1.21783	0 Gy * 1 day up vs 2 Gy * 1 day	1.11858	1.32588
NM_017410 // HOXC13 // homeobox C13 // 12q13.3 // 3229 /// ENST00000243056 // HOXC13 //	HOXC13	NM_017410	0.000219439	1.21769	1.21769	0 Gy * 1 day up vs 2 Gy * 1 day	1.12362	1.31963
NM_001276453 // KPNB1 // karyopherin (importin) beta 1 // 17q21.32 // 3837 /// NM_00226	KPNB1	NM_001276453	0.000703927	1.21768	1.21768	0 Gy * 1 day up vs 2 Gy * 1 day	1.10932	1.33663
NM_001297704 // ADGRL2 // adhesion G protein-coupled receptor L2 // 1p31.1 // 23266 ///	ADGRL2	NM_001297704	0.000128322	1.2176	1.2176	0 Gy * 1 day up vs 2 Gy * 1 day	1.12921	1.3129
NM_001244189 // KIAA0586 // KIAA0586 // 14q23.1 // 9786 /// NM_001244190 // KIAA0586 //	KIAA0586	NM_001244189	4.81921e-005	1.217	1.217	0 Gy * 1 day up vs 2 Gy * 1 day	1.13798	1.30152
NM_001085375 // C1orf226 // chromosome 1 open reading frame 226 // 1q23.3 // 400793 ///	C1orf226	NM_001085375	0.00104879	1.21692	1.21692	0 Gy * 1 day up vs 2 Gy * 1 day	1.10329	1.34224
NM_004705 // PRKRIR // protein-kinase, interferon-inducible double stranded RNA depende	PRKRIR	NM_004705	0.000390169	1.21596	1.21596	0 Gy * 1 day up vs 2 Gy * 1 day	1.11606	1.32481
NM_138414 // SGF29 // SAGA complex associated factor 29 // 16p11.2 // 112869 /// ENST00	SGF29	NM_138414	0.000556977	1.21526	1.21526	0 Gy * 1 day up vs 2 Gy * 1 day	1.11125	1.32901
NM_013291 // CPSF1 // cleavage and polyadenylation specific factor 1 // 8q24.23 // 2989	CPSF1	NM_013291	2.23652e-005	1.2148	1.2148	0 Gy * 1 day up vs 2 Gy * 1 day	1.14282	1.29132
NM_001102397 // HNRNPR // heterogeneous nuclear ribonucleoprotein R // 1p36.12 // 10236	HNRNPR	NM_001102397	8.87821e-005	1.21287	1.21287	0 Gy * 1 day up vs 2 Gy * 1 day	1.13002	1.30178
NM_020935 // USP37 // ubiquitin specific peptidase 37 // 2q35 // 57695 /// XM_005246720	USP37	NM_020935	0.000920607	1.21286	1.21286	0 Gy * 1 day up vs 2 Gy * 1 day	1.10332	1.33328
NM_022478 // CDH24 // cadherin 24, type 2 // 14q11.2 // 64403 /// NM_144985 // CDH24 //	CDH24	NM_022478	0.00015107	1.21213	1.21213	0 Gy * 1 day up vs 2 Gy * 1 day	1.12446	1.30664
NM_007027 // TOPBP1 // topoisomerase (DNA) II binding protein 1 // 3q22.1 // 11073 ///	TOPBP1	NM_007027	0.00134222	1.21137	1.21137	0 Gy * 1 day up vs 2 Gy * 1 day	1.09712	1.33752
NM_020163 // SEMA3G // sema domain, immunoglobulin domain (Ig), short basic domain, sec	SEMA3G	NM_020163	0.000226803	1.21097	1.21097	0 Gy * 1 day up vs 2 Gy * 1 day	1.11959	1.30981
NM_001096 // ACLY // ATP citrate lyase // 17q21.2 // 47 /// NM_001303274 // ACLY // ATP	ACLY	NM_001096	1.23494e-005	1.21042	1.21042	0 Gy * 1 day up vs 2 Gy * 1 day	1.14426	1.28042
NM_203290 // POLR1C // polymerase (RNA) I polypeptide C // 6p21.1 // 9533 /// XM_005249	POLR1C	NM_203290	0.000872806	1.20899	1.20899	0 Gy * 1 day up vs 2 Gy * 1 day	1.10225	1.32605
NM_000921 // PDE3A // phosphodiesterase 3A, cGMP-inhibited // 12p12 // 5139 /// NM_0012	PDE3A	NM_000921	6.30188e-005	1.20872	1.20872	0 Gy * 1 day up vs 2 Gy * 1 day	1.13061	1.29223
NM_001078166 // SRSF1 // serine/arginine-rich splicing factor 1 // 17q22 // 6426 /// NM	SRSF1	NM_001078166	0.000138803	1.20863	1.20863	0 Gy * 1 day up vs 2 Gy * 1 day	1.12331	1.30043
NM_001006634 // ARHGAP17 // Rho GTPase activating protein 17 // 16p12.1 // 55114 /// NM	ARHGAP17	NM_001006634	0.000133863	1.20853	1.20853	0 Gy * 1 day up vs 2 Gy * 1 day	1.1236	1.29987
NM_004044 // ATIC // 5-aminoimidazole-4-carboxamide ribonucleotide formyltransferase/IM	ATIC	NM_004044	0.000320056	1.20792	1.20792	0 Gy * 1 day up vs 2 Gy * 1 day	1.11417	1.30955
---		---	0.000353722	1.20725	1.20725	0 Gy * 1 day up vs 2 Gy * 1 day	1.11269	1.30986
NM_001291959 // ING2 // inhibitor of growth family member 2 // 4q35.1 // 3622 /// NM_00	ING2	NM_001291959	0.00121047	1.20627	1.20627	0 Gy * 1 day up vs 2 Gy * 1 day	1.0964	1.32715
NM_001194946 // EIF4G1 // eukaryotic translation initiation factor 4 gamma, 1 // 3q27.1	EIF4G1	NM_001194946	0.00129591	1.20602	1.20602	0 Gy * 1 day up vs 2 Gy * 1 day	1.09529	1.32793
NM_014641 // MDC1 // mediator of DNA-damage checkpoint 1 // 6p21.3 // 9656 /// XM_00524	MDC1	NM_014641	0.000615058	1.2057	1.2057	0 Gy * 1 day up vs 2 Gy * 1 day	1.10528	1.31524
NM_001177515 // ABHD16A // abhydrolase domain containing 16A // 6p21.3 // 7920 /// NM_0	ABHD16A	NM_001177515	0.000416719	1.2053	1.2053	0 Gy * 1 day up vs 2 Gy * 1 day	1.10979	1.30903
NM_001281453 // MBD3 // methyl-CpG binding domain protein 3 // 19p13.3 // 53615 /// NM_	MBD3	NM_001281453	0.00070006	1.20507	1.20507	0 Gy * 1 day up vs 2 Gy * 1 day	1.10332	1.3162
NM_001005214 // LRRC52 // leucine rich repeat containing 52 // 1q24.1 // 440699 /// ENS	LRRC52	NM_001005214	0.000933387	1.20449	1.20449	0 Gy * 1 day up vs 2 Gy * 1 day	1.09924	1.31982
NM_138443 // HAUS1 // HAUS augmin like complex subunit 1 // 18q21.1 // 115106 /// NR_02	HAUS1	NM_138443	0.000180359	1.20368	1.20368	0 Gy * 1 day up vs 2 Gy * 1 day	1.11793	1.296
NM_005921 // MAP3K1 // mitogen-activated protein kinase kinase kinase 1, E3 ubiquitin p	MAP3K1	NM_005921	0.000285853	1.20331	1.20331	0 Gy * 1 day up vs 2 Gy * 1 day	1.11297	1.30099
NM_005576 // LOXL1 // lysyl oxidase-like 1 // 15q22 // 4016 /// XM_011521555 // LOXL1 /	LOXL1	NM_005576	0.000765237	1.20327	1.20327	0 Gy * 1 day up vs 2 Gy * 1 day	1.10131	1.31467
NM_000287 // PEX6 // peroxisomal biogenesis factor 6 // 6p21.1 // 5190 /// NM_001316313	PEX6	NM_000287	0.000923835	1.20326	1.20326	0 Gy * 1 day up vs 2 Gy * 1 day	1.09881	1.31763
NM_006044 // HDAC6 // histone deacetylase 6 // Xp11.23 // 10013 /// XM_005272564 // HDA	HDAC6	NM_006044	0.00060409	1.20319	1.20319	0 Gy * 1 day up vs 2 Gy * 1 day	1.10427	1.31097
NM_001303457 // TTI1 // TELO2 interacting protein 1 // 20q11.23 // 9675 /// NM_014657 /	TTI1	NM_001303457	0.00111738	1.20213	1.20213	0 Gy * 1 day up vs 2 Gy * 1 day	1.09568	1.31892
NM_001287742 // FDFT1 // farnesyl-diphosphate farnesyltransferase 1 // 8p23.1-p22 // 22	FDFT1	NM_001287742	0.00137337	1.20213	1.20213	0 Gy * 1 day up vs 2 Gy * 1 day	1.09273	1.32247
NM_001300793 // EML3 // echinoderm microtubule associated protein like 3 // 11q12.3 //	EML3	NM_001300793	1.60484e-005	1.20208	1.20208	0 Gy * 1 day up vs 2 Gy * 1 day	1.13692	1.27097
NM_001301698 // ERI3 // ERI1 exoribonuclease family member 3 // 1p32 // 79033 /// NM_00	ERI3	NM_001301698	0.000324977	1.20148	1.20148	0 Gy * 1 day up vs 2 Gy * 1 day	1.1106	1.29979
NM_001306153 // CCT5 // chaperonin containing TCP1, subunit 5 (epsilon) // 5p15.2 // 22	CCT5	NM_001306153	0.00105246	1.20114	1.20114	0 Gy * 1 day up vs 2 Gy * 1 day	1.09606	1.3163
NM_001278209 // NUP153 // nucleoporin 153kDa // 6p22.3 // 9972 /// NM_001278210 // NUP1	NUP153	NM_001278209	1.37796e-005	1.20113	1.20113	0 Gy * 1 day up vs 2 Gy * 1 day	1.13732	1.26851
NM_006813 // PNRC1 // proline-rich nuclear receptor coactivator 1 // 6q15 // 10957 ///	PNRC1	NM_006813	0.000163373	0.83111	-1.20321	0 Gy * 1 day down vs 2 Gy * 1 day	-1.29417	-1.11865
NM_000995 // RPL34 // ribosomal protein L34 // 4q25 // 6164 /// NM_033625 // RPL34 // r	RPL34	NM_000995	0.000772706	0.828307	-1.20728	0 Gy * 1 day down vs 2 Gy * 1 day	-1.32131	-1.10309
NM_003168 // SUPT4H1 // SPT4 homolog, DSIF elongation factor subunit // 17q22 // 6827 /	SUPT4H1	NM_003168	0.0004366	0.828114	-1.20756	0 Gy * 1 day down vs 2 Gy * 1 day	-1.31323	-1.1104
NM_001135669 // XPR1 // xenotropic and polytropic retrovirus receptor 1 // 1q25.1 // 92	XPR1	NM_001135669	5.55988e-005	0.827904	-1.20787	0 Gy * 1 day down vs 2 Gy * 1 day	-1.28978	-1.13116
NM_133373 // PLCD3 // phospholipase C, delta 3 // 17q21.31 // 113026 /// XM_011524253 /	PLCD3	NM_133373	0.000125613	0.825931	-1.21075	0 Gy * 1 day down vs 2 Gy * 1 day	-1.30247	-1.1255
NM_012216 // MID2 // midline 2 // Xq22.3 // 11043 /// NM_052817 // MID2 // midline 2 //	MID2	NM_012216	0.000381448	0.825874	-1.21084	0 Gy * 1 day down vs 2 Gy * 1 day	-1.31647	-1.11368
NM_001304840 // HECW2 // HECT, C2 and WW domain containing E3 ubiquitin protein ligase	HECW2	NM_001304840	9.94441e-006	0.825711	-1.21108	0 Gy * 1 day down vs 2 Gy * 1 day	-1.27966	-1.14617
NM_001142393 // NEDD9 // neural precursor cell expressed, developmentally down-regulate	NEDD9	NM_001142393	0.000340388	0.82451	-1.21284	0 Gy * 1 day down vs 2 Gy * 1 day	-1.31802	-1.11606
NM_001142393 // NEDD9 // neural precursor cell expressed, developmentally down-regulate	NEDD9	NM_001142393	0.000340388	0.82451	-1.21284	0 Gy * 1 day down vs 2 Gy * 1 day	-1.31802	-1.11606
NM_152288 // ORAI3 // ORAI calcium release-activated calcium modulator 3 // 16p11.2 //	ORAI3	NM_152288	0.000265731	0.822546	-1.21574	0 Gy * 1 day down vs 2 Gy * 1 day	-1.31915	-1.12043
NM_201566 // SLC16A13 // solute carrier family 16, member 13 // 17p13.1 // 201232 /// E	SLC16A13	NM_201566	0.000434189	0.821551	-1.21721	0 Gy * 1 day down vs 2 Gy * 1 day	-1.32833	-1.11538
NM_004718 // COX7A2L // cytochrome c oxidase subunit VIIa polypeptide 2 like // 2p21 //	COX7A2L	NM_004718	0.000833023	0.820175	-1.21925	0 Gy * 1 day down vs 2 Gy * 1 day	-1.34202	-1.10771
NM_198584 // CA13 // carbonic anhydrase XIII // 8q21.2 // 377677 /// ENST00000321764 //	CA13	NM_198584	0.00127594	0.81915	-1.22078	0 Gy * 1 day down vs 2 Gy * 1 day	-1.35232	-1.10203
NM_178450 // MARCH3 // membrane associated ring finger 3 // 5q23.2 // 115123 /// XM_011	MARCH3	NM_178450	0.000339431	0.818429	-1.22185	0 Gy * 1 day down vs 2 Gy * 1 day	-1.33202	-1.1208
NM_012164 // FBXW2 // F-box and WD repeat domain containing 2 // 9q34 // 26190 /// XM_0	FBXW2	NM_012164	0.000806262	0.81835	-1.22197	0 Gy * 1 day down vs 2 Gy * 1 day	-1.34589	-1.10946
NM_001005471 // OR2T6 // olfactory receptor, family 2, subfamily T, member 6 // 1q44 //	OR2T6	NM_001005471	0.000533007	0.816375	-1.22493	0 Gy * 1 day down vs 2 Gy * 1 day	-1.34375	-1.11662
NM_033390 // ZC3H12C // zinc finger CCCH-type containing 12C // 11q22.3 // 85463 /// XM	ZC3H12C	NM_033390	2.78794e-005	0.816015	-1.22547	0 Gy * 1 day down vs 2 Gy * 1 day	-1.30828	-1.1479
NM_001135589 // GDAP2 // ganglioside induced differentiation associated protein 2 // 1p	GDAP2	NM_001135589	0.000406825	0.814251	-1.22812	0 Gy * 1 day down vs 2 Gy * 1 day	-1.34455	-1.12177
---		---	0.000502842	0.812812	-1.2303	0 Gy * 1 day down vs 2 Gy * 1 day	-1.35137	-1.12007
NM_025182 // FAM214B // family with sequence similarity 214, member B // 9p13.3 // 8025	FAM214B	NM_025182	7.87221e-005	0.811466	-1.23234	0 Gy * 1 day down vs 2 Gy * 1 day	-1.32902	-1.14269
XM_011530645 // LOC105377200 // zinc finger protein Rlf-like // --- // 105377200 /// XM	LOC105377200	XM_011530645	0.000413861	0.811214	-1.23272	0 Gy * 1 day down vs 2 Gy * 1 day	-1.35208	-1.12389
---		---	0.000768262	0.810854	-1.23327	0 Gy * 1 day down vs 2 Gy * 1 day	-1.36349	-1.11548
NM_001135768 // PVR // poliovirus receptor // 19q13.2 // 5817 /// NM_001135769 // PVR /	PVR	NM_001135768	0.000116162	0.810818	-1.23332	0 Gy * 1 day down vs 2 Gy * 1 day	-1.33515	-1.13926
NM_015675 // GADD45B // growth arrest and DNA-damage-inducible, beta // 19p13.3 // 4616	GADD45B	NM_015675	0.000463196	0.810623	-1.23362	0 Gy * 1 day down vs 2 Gy * 1 day	-1.35533	-1.12284
OTTHUMT00000321840 // IGLV2-14 // immunoglobulin lambda variable 2-14 // 22q11.2 // 288	IGLV2-14	OTTHUMT00000321840	6.6647e-005	0.810105	-1.23441	0 Gy * 1 day down vs 2 Gy * 1 day	-1.33014	-1.14556
NM_001112 // ADARB1 // adenosine deaminase, RNA-specific, B1 // 21q22.3 // 104 /// NM_0	ADARB1	NM_001112	0.00010612	0.809542	-1.23527	0 Gy * 1 day down vs 2 Gy * 1 day	-1.33693	-1.14134
NM_000996 // RPL35A // ribosomal protein L35a // 3q29 // 6165 /// NM_001316311 // RPL35	RPL35A	NM_000996	3.30653e-005	0.808905	-1.23624	0 Gy * 1 day down vs 2 Gy * 1 day	-1.32522	-1.15323
XM_005245612 // TMEM183A // transmembrane protein 183A // 1q32.1 // 92703 /// XM_011510	TMEM183A	XM_005245612	0.00105717	0.807984	-1.23765	0 Gy * 1 day down vs 2 Gy * 1 day	-1.37683	-1.11254
NM_001099220 // ZNF862 // zinc finger protein 862 // 7q36.1 // 643641 /// XM_006716085	ZNF862	NM_001099220	0.000794278	0.807509	-1.23838	0 Gy * 1 day down vs 2 Gy * 1 day	-1.37247	-1.11738
NM_001166226 // CEP120 // centrosomal protein 120kDa // 5q23.2 // 153241 /// NM_153223	CEP120	NM_001166226	0.00016003	0.805937	-1.24079	0 Gy * 1 day down vs 2 Gy * 1 day	-1.35057	-1.13993
NM_014798 // PLEKHM1 // pleckstrin homology domain containing, family M (with RUN domai	PLEKHM1	NM_014798	0.00133973	0.80554	-1.2414	0 Gy * 1 day down vs 2 Gy * 1 day	-1.38809	-1.11022
NR_039685 // MIR4474 // microRNA 4474 // --- // 100616441 /// ENST00000579189 // MIR447	MIR4474	NR_039685	0.000139553	0.80542	-1.24159	0 Gy * 1 day down vs 2 Gy * 1 day	-1.34992	-1.14195
NM_033318 // SMDT1 // single-pass membrane protein with aspartate-rich tail 1 // 22q13.	SMDT1	NM_033318	8.19984e-005	0.805331	-1.24173	0 Gy * 1 day down vs 2 Gy * 1 day	-1.34332	-1.14781
NM_001012631 // IL32 // interleukin 32 // 16p13.3 // 9235 /// NM_001012632 // IL32 // i	IL32	NM_001012631	0.000166559	0.803763	-1.24415	0 Gy * 1 day down vs 2 Gy * 1 day	-1.35622	-1.14133
NM_003463 // PTP4A1 // protein tyrosine phosphatase type IVA, member 1 // 6q12 // 7803	PTP4A1	NM_003463	1.45109e-005	0.803756	-1.24416	0 Gy * 1 day down vs 2 Gy * 1 day	-1.32829	-1.16536
NM_053050 // MRPL53 // mitochondrial ribosomal protein L53 // 2p13.1 // 116540 /// ENST	MRPL53	NM_053050	8.58092e-006	0.80345	-1.24463	0 Gy * 1 day down vs 2 Gy * 1 day	-1.3242	-1.16985
NR_047001 // RNF219-AS1 // RNF219 antisense RNA 1 // --- // 100874222 /// ENST000004305	RNF219-AS1	NR_047001	0.000677576	0.801866	-1.24709	0 Gy * 1 day down vs 2 Gy * 1 day	-1.38373	-1.12394
NM_002203 // ITGA2 // integrin, alpha 2 (CD49B, alpha 2 subunit of VLA-2 receptor) // 5	ITGA2	NM_002203	0.000206947	0.801719	-1.24732	0 Gy * 1 day down vs 2 Gy * 1 day	-1.3642	-1.14045
NM_001304529 // CCDC25 // coiled-coil domain containing 25 // 8p21.1 // 55246 /// NM_00	CCDC25	NM_001304529	0.000508406	0.801717	-1.24732	0 Gy * 1 day down vs 2 Gy * 1 day	-1.37883	-1.12836
NM_052838 // SEPT1 // septin 1 // 16p11.1 // 1731 /// ENST00000321367 // SEPT1 // septi	2017-09-01	NM_052838	0.000194046	0.800854	-1.24867	0 Gy * 1 day down vs 2 Gy * 1 day	-1.36532	-1.14198
---		---	0.000789538	0.800539	-1.24916	0 Gy * 1 day down vs 2 Gy * 1 day	-1.39009	-1.12252
NM_005103 // FEZ1 // fasciculation and elongation protein zeta 1 // 11q24.2 // 9638 ///	FEZ1	NM_005103	0.00131496	0.799674	-1.25051	0 Gy * 1 day down vs 2 Gy * 1 day	-1.40314	-1.11448
NM_198560 // LHFPL4 // lipoma HMGIC fusion partner-like 4 // 3p25.3 // 375323 /// XM_01	LHFPL4	NM_198560	0.000518451	0.796664	-1.25523	0 Gy * 1 day down vs 2 Gy * 1 day	-1.39192	-1.13197
NM_001136499 // ZNF841 // zinc finger protein 841 // 19q13.41 // 284371 /// XM_01152683	ZNF841	NM_001136499	0.000111741	0.796369	-1.2557	0 Gy * 1 day down vs 2 Gy * 1 day	-1.36812	-1.15252
NM_022823 // FNDC4 // fibronectin type III domain containing 4 // 2p23.3 // 64838 /// X	FNDC4	NM_022823	0.000855312	0.795963	-1.25634	0 Gy * 1 day down vs 2 Gy * 1 day	-1.40359	-1.12454
NM_001554 // CYR61 // cysteine-rich, angiogenic inducer, 61 // 1p22.3 // 3491 /// ENST0	CYR61	NM_001554	2.5319e-005	0.79421	-1.25911	0 Gy * 1 day down vs 2 Gy * 1 day	-1.3549	-1.1701
NR_125999 // LOC102724552 // uncharacterized LOC102724552 // 1p36.23 // 102724552	LOC102724552	NR_125999	0.000232134	0.794026	-1.25941	0 Gy * 1 day down vs 2 Gy * 1 day	-1.38464	-1.1455
NM_001256475 // THEGL // theg spermatid protein-like // --- // 100506564 /// XM_0115343	THEGL	NM_001256475	0.000708518	0.79078	-1.26458	0 Gy * 1 day down vs 2 Gy * 1 day	-1.41328	-1.13151
NM_012401 // PLXNB2 // plexin B2 // 22q13.33 // 23654 /// XM_005261909 // PLXNB2 // ple	PLXNB2	NM_012401	5.63258e-006	0.789091	-1.26728	0 Gy * 1 day down vs 2 Gy * 1 day	-1.35126	-1.18852
NM_001128826 // NCS1 // neuronal calcium sensor 1 // 9q34 // 23413 /// NM_014286 // NCS	NCS1	NM_001128826	0.000117559	0.789072	-1.26731	0 Gy * 1 day down vs 2 Gy * 1 day	-1.3863	-1.15853
NM_014278 // HSPA4L // heat shock 70kDa protein 4-like // 4q28 // 22824 /// XM_01153174	HSPA4L	NM_014278	0.000128119	0.788951	-1.26751	0 Gy * 1 day down vs 2 Gy * 1 day	-1.38787	-1.15758
NM_017772 // TBC1D22B // TBC1 domain family, member 22B // 6p21.2 // 55633 /// NR_13010	TBC1D22B	NM_017772	8.33219e-005	0.788353	-1.26847	0 Gy * 1 day down vs 2 Gy * 1 day	-1.38313	-1.16331
NM_001033569 // AMZ2 // archaelysin family metallopeptidase 2 // 17q24.2 // 51321 /// N	AMZ2	NM_001033569	1.3503e-006	0.787436	-1.26994	0 Gy * 1 day down vs 2 Gy * 1 day	-1.34294	-1.20092
OTTHUMT00000334303 // OR7E38P // olfactory receptor, family 7, subfamily E, member 38 p	OR7E38P	OTTHUMT00000334303	0.000248871	0.787276	-1.2702	0 Gy * 1 day down vs 2 Gy * 1 day	-1.4026	-1.1503
NM_000382 // ALDH3A2 // aldehyde dehydrogenase 3 family, member A2 // 17p11.2 // 224 //	ALDH3A2	NM_000382	0.000267347	0.787133	-1.27043	0 Gy * 1 day down vs 2 Gy * 1 day	-1.4042	-1.14941
NR_030387 // MIR449B // microRNA 449b // 5q11.2 // 693123 /// ENST00000384995 // MIR449	MIR449B	NR_030387	0.000266163	0.78712	-1.27045	0 Gy * 1 day down vs 2 Gy * 1 day	-1.40415	-1.14949
---		---	0.000255874	0.786079	-1.27214	0 Gy * 1 day down vs 2 Gy * 1 day	-1.4061	-1.15093
NM_001300918 // HMGA2 // high mobility group AT-hook 2 // 12q15 // 8091 /// NM_00130091	HMGA2	NM_001300918	4.82778e-005	0.785877	-1.27246	0 Gy * 1 day down vs 2 Gy * 1 day	-1.38174	-1.17183
NM_001308392 // CDH11 // cadherin 11, type 2, OB-cadherin (osteoblast) // 16q21 // 1009	CDH11	NM_001308392	1.65456e-005	0.784288	-1.27504	0 Gy * 1 day down vs 2 Gy * 1 day	-1.37272	-1.18431
NM_001146032 // FCHO2 // FCH domain only 2 // 5q13.2 // 115548 /// NM_138782 // FCHO2 /	FCHO2	NM_001146032	0.000762849	0.78309	-1.27699	0 Gy * 1 day down vs 2 Gy * 1 day	-1.43542	-1.13605
NM_004060 // CCNG1 // cyclin G1 // 5q32-q34 // 900 /// NM_199246 // CCNG1 // cyclin G1	CCNG1	NM_004060	1.45261e-005	0.779517	-1.28284	0 Gy * 1 day down vs 2 Gy * 1 day	-1.38222	-1.19061
NR_015381 // TP53TG1 // TP53 target 1 (non-protein coding) // 7q21.1 // 11257 /// AB007	TP53TG1	NR_015381	0.000439067	0.779453	-1.28295	0 Gy * 1 day down vs 2 Gy * 1 day	-1.43342	-1.14828
NM_005253 // FOSL2 // FOS-like antigen 2 // 2p23.3 // 2355 /// XM_005264231 // FOSL2 //	FOSL2	NM_005253	0.000183516	0.779219	-1.28334	0 Gy * 1 day down vs 2 Gy * 1 day	-1.41781	-1.16161
---		---	0.0010927	0.779112	-1.28351	0 Gy * 1 day down vs 2 Gy * 1 day	-1.45488	-1.13233
NM_001153 // ANXA4 // annexin A4 // 2p13 // 307 /// XM_011532805 // ANXA4 // annexin A4	ANXA4	NM_001153	1.35508e-006	0.778482	-1.28455	0 Gy * 1 day down vs 2 Gy * 1 day	-1.36205	-1.21146
NR_024491 // LOC100128573 // uncharacterized LOC100128573 // 19p13.2 // 100128573 /// A	LOC100128573	NR_024491	0.000456024	0.776664	-1.28756	0 Gy * 1 day down vs 2 Gy * 1 day	-1.44165	-1.14994
NM_021202 // TP53INP2 // tumor protein p53 inducible nuclear protein 2 // 20q11.22 // 5	TP53INP2	NM_021202	9.8111e-005	0.776656	-1.28757	0 Gy * 1 day down vs 2 Gy * 1 day	-1.41411	-1.17235
NR_034128 // LINC01191 // long intergenic non-protein coding RNA 1191 // 2q14.1 // 4409	LINC01191	NR_034128	0.00128603	0.77628	-1.28819	0 Gy * 1 day down vs 2 Gy * 1 day	-1.46711	-1.1311
NM_203412 // UBL4B // ubiquitin-like 4B // 1p13.3 // 164153 /// ENST00000334179 // UBL4	UBL4B	NM_203412	0.000686414	0.775861	-1.28889	0 Gy * 1 day down vs 2 Gy * 1 day	-1.45278	-1.14349
NM_001291780 // RBM38 // RNA binding motif protein 38 // 20q13.31 // 55544 /// NM_01749	RBM38	NM_001291780	0.000776711	0.775446	-1.28958	0 Gy * 1 day down vs 2 Gy * 1 day	-1.45681	-1.14155
NM_018328 // MBD5 // methyl-CpG binding domain protein 5 // 2q23.1 // 55777 /// XM_0052	MBD5	NM_018328	1.05812e-005	0.774726	-1.29078	0 Gy * 1 day down vs 2 Gy * 1 day	-1.38979	-1.19882
NR_026814 // FAM167A-AS1 // FAM167A antisense RNA 1 // 8p23.1 // 83656 /// ENST00000529	FAM167A-AS1	NR_026814	0.000217304	0.774619	-1.29096	0 Gy * 1 day down vs 2 Gy * 1 day	-1.43263	-1.16329
OTTHUMT00000321635 // IGLV3-32 // immunoglobulin lambda variable 3-32 (non-functional)	IGLV3-32	OTTHUMT00000321635	0.000464639	0.774304	-1.29148	0 Gy * 1 day down vs 2 Gy * 1 day	-1.44841	-1.15156
NR_027253 // LOC285696 // uncharacterized LOC285696 // 5p15.1 // 285696 /// AK125192 //	LOC285696	NR_027253	0.0013609	0.771888	-1.29552	0 Gy * 1 day down vs 2 Gy * 1 day	-1.48132	-1.13303
NM_031296 // RAB33B // RAB33B, member RAS oncogene family // 4q28 // 83452 /// XM_01153	RAB33B	NM_031296	0.000418782	0.771297	-1.29652	0 Gy * 1 day down vs 2 Gy * 1 day	-1.45436	-1.1558
NM_001008539 // SLC7A2 // solute carrier family 7 (cationic amino acid transporter, y+	SLC7A2	NM_001008539	0.000169139	0.769764	-1.2991	0 Gy * 1 day down vs 2 Gy * 1 day	-1.44077	-1.17136
NM_001278557 // WSB2 // WD repeat and SOCS box containing 2 // 12q24.23 // 55884 /// NM	WSB2	NM_001278557	5.03071e-006	0.769736	-1.29915	0 Gy * 1 day down vs 2 Gy * 1 day	-1.39343	-1.21125
NM_001300844 // FOSL1 // FOS-like antigen 1 // 11q13 // 8061 /// NM_001300855 // FOSL1	FOSL1	NM_001300844	0.000103631	0.768944	-1.30049	0 Gy * 1 day down vs 2 Gy * 1 day	-1.43449	-1.179
NR_003057 // SNORD69 // small nucleolar RNA, C/D box 69 // 3p21.1 // 692109 /// ENST000	SNORD69	NR_003057	0.00092476	0.767917	-1.30222	0 Gy * 1 day down vs 2 Gy * 1 day	-1.48243	-1.14392
---		---	0.000851385	0.767918	-1.30222	0 Gy * 1 day down vs 2 Gy * 1 day	-1.4803	-1.14556
NM_001291428 // BAX // BCL2-associated X protein // 19q13.3-q13.4 // 581 /// NM_0012914	BAX	NM_001291428	3.83191e-006	0.766541	-1.30456	0 Gy * 1 day down vs 2 Gy * 1 day	-1.39801	-1.21736
XR_930408 // LOC105376306 // uncharacterized LOC105376306 // --- // 105376306 /// XR_95	LOC105376306	XR_930408	8.82504e-005	0.765419	-1.30647	0 Gy * 1 day down vs 2 Gy * 1 day	-1.4409	-1.18459
NM_003869 // CES2 // carboxylesterase 2 // 16q22.1 // 8824 /// NM_198061 // CES2 // car	CES2	NM_003869	0.00058839	0.765257	-1.30675	0 Gy * 1 day down vs 2 Gy * 1 day	-1.47877	-1.15475
OTTHUMT00000323144 // IGKV1D-16 // immunoglobulin kappa variable 1D-16 // 2p12 // 28901	IGKV1D-16	OTTHUMT00000323144	0.00119977	0.76522	-1.30681	0 Gy * 1 day down vs 2 Gy * 1 day	-1.49734	-1.14053
NM_001286116 // CCDC90B // coiled-coil domain containing 90B // 11q14.1 // 60492 /// NM	CCDC90B	NM_001286116	0.000505393	0.764355	-1.30829	0 Gy * 1 day down vs 2 Gy * 1 day	-1.47773	-1.15828
NM_001291969 // POLH // polymerase (DNA directed), eta // 6p21.1 // 5429 /// NM_0012919	POLH	NM_001291969	0.000338728	0.764203	-1.30855	0 Gy * 1 day down vs 2 Gy * 1 day	-1.46925	-1.16543
NM_002886 // RAP2B // RAP2B, member of RAS oncogene family // 3q25.2 // 5912 /// ENST00	RAP2B	NM_002886	0.000512916	0.764133	-1.30867	0 Gy * 1 day down vs 2 Gy * 1 day	-1.4787	-1.1582
NR_104606 // LOC101929412 // uncharacterized LOC101929412 // 5p15.2 // 101929412 /// EN	LOC101929412	NR_104606	3.84436e-005	0.763547	-1.30968	0 Gy * 1 day down vs 2 Gy * 1 day	-1.4329	-1.19706
---		---	0.000998428	0.762932	-1.31073	0 Gy * 1 day down vs 2 Gy * 1 day	-1.49898	-1.14613
NM_153267 // MAMDC2 // MAM domain containing 2 // 9q21.12 // 256691 /// NR_125850 // MA	MAMDC2	NM_153267	6.29548e-005	0.762886	-1.31081	0 Gy * 1 day down vs 2 Gy * 1 day	-1.44198	-1.19157
OTTHUMT00000323399 // IGKV1-17 // immunoglobulin kappa variable 1-17 // 2p12 // 28937 /	IGKV1-17	OTTHUMT00000323399	7.62569e-005	0.762064	-1.31223	0 Gy * 1 day down vs 2 Gy * 1 day	-1.44716	-1.18987
NM_181786 // HKR1 // HKR1, GLI-Kruppel zinc finger family member // 19q13.12 // 284459	HKR1	NM_181786	0.000801193	0.75931	-1.31699	0 Gy * 1 day down vs 2 Gy * 1 day	-1.50367	-1.15348
NM_000891 // KCNJ2 // potassium channel, inwardly rectifying subfamily J, member 2 // 1	KCNJ2	NM_000891	0.000348037	0.758458	-1.31846	0 Gy * 1 day down vs 2 Gy * 1 day	-1.4858	-1.16997
NR_110819 // LINC01209 // long intergenic non-protein coding RNA 1209 // --- // 1019286	LINC01209	NR_110819	0.000666341	0.757982	-1.31929	0 Gy * 1 day down vs 2 Gy * 1 day	-1.50272	-1.15825
NM_001099679 // TRIM32 // tripartite motif containing 32 // 9q33.1 // 22954 /// NM_0122	TRIM32	NM_001099679	0.000147629	0.757096	-1.32084	0 Gy * 1 day down vs 2 Gy * 1 day	-1.47191	-1.18527
[truncated: 181 more rows]

## Sheet: Fe Day 7 2Gy
Gene_assignment	Gene Symbol	RefSeq	p-value(0 Gy * 7 Days vs. 2 Gy * 7 Days)	Ratio(0 Gy * 7 Days vs. 2 Gy * 7 Days)	Fold-Change(0 Gy * 7 Days vs. 2 Gy * 7 Days)	Fold-Change(0 Gy * 7 Days vs. 2 Gy * 7 Days) (Description)	Fold Change(0 Gy * 7 Days vs. 2 Gy * 7 Days) 95% lower limit	Fold Change(0 Gy * 7 Days vs. 2 Gy * 7 Days) 95% upper limit
[truncated: 1,401 more rows]
