# Supplementary material for: Differential Impact of Single-Dose Fe Ion and X-Ray Irradiation on Endothelial Cell Transcriptomic and Proteomic Responses
Source: Front Pharmacol. 2017 Sep 22;8:570. doi: 10.3389/fphar.2017.00570 (PMC5622284; doi:10.3389/fphar.2017.00570)
Supplement: Supplementary file 2 [file DataSheet2.XLSX]

## Sheet: Gene lists Fe ions
Fe	Fe	Fe	Fe		Fe	Fe	Fe
Background	0 vs 0,05 Gy	0 vs 2 Gy	0 vs 2 Gy		0 vs 0,05 Gy	0 vs 2 Gy	0 vs 2 Gy
	Day 1	Day 1	Day 7		Day 1	Day 1	Day 7
	DOWN	DOWN	DOWN		UP	UP	UP
Gene Symbol
DDX11L1	CENPE	HIST1H2BM	PLCE1-AS1		BMP6	PNRC1	TRIM35
MIR1302-2	MNS1	HIST1H1B	PDK4		NDUFB11	RPL34	CCNK
LOC100132287	SNORD82	HIST1H2BB	GALNT15		TFPI	SUPT4H1	SLC38A1
LOC105379690	CENPF	FAM111B	TMEM88		FAM126B	XPR1	TMCC1-AS1
OR4F29	EIF5B	HIST2H3A			UPK3BL	PLCD3	PI4K2A
LOC105378947	ANGPT2	HIST2H3A	HIST1H2BM		LOC105372217	MID2	CA5BP1
	SPC25	HIST1H2BL	PPP1R16B		2017-09-01	HECW2
	MKI67	HIST1H1A	ERVFRD-1		TANC1	NEDD9	SORBS2
LOC105378580	KIF15	CCNE2	FAM83D		IFI44L	NEDD9	COPS4
LOC100287934	CDC6	HIST1H3J	GDF6		LOC105373940	ORAI3	MGRN1
FAM87B		HIST1H2AK	ABCA6			SLC16A13	NCR3LG1
LINC01128	HMMR	HIST1H2AE	PBK		PSPC1	COX7A2L	BAG2
LOC284600	SNORD116-20	KIF15	EMP2		WDFY3	CA13	ATP6V1B2
LOC284600		HIST1H2AM	VWF		TXNRD1	MARCH3	PFN2
SAMD11		SPC25	THSD7A		SHANK3	FBXW2
KLHL17	RAD51	HIST2H2AB	SLCO2A1		ARPC1A	OR2T6
PLEKHN1	ZNF480	CENPE	GCNT1		TRIO	ZC3H12C	GLIPR2
ISG15	CLSPN	MKI67	CDK1		UBR4	GDAP2	RNF114
AGRN	IFI30	KIF20A	ASPM		LOC102724814		LOC401037
LINC01342	ULBP3	NDC80	TOP2A			FAM214B	WDR47
MIR200B	NDC80	HIST1H3I	GPRC5B			LOC105377200	NAGK
TTLL10	WDHD1	FBXO5	GIMAP4		IGHJ1		VAC14
B3GALT6	SKA1	HIST1H2AI	GJA5		IGLV2-14	PVR
SCNN1D	KIF24	HIST1H2AB	BMX		GRASP	GADD45B	FAM129B
PUSL1	SMC2	PBK	FAM171A2			IGLV2-14	MRPL15
CPTP	SKA3	KIF23	PRICKLE1		PNRC1	ADARB1	IARS
TAS1R3		CDCA2	RUNX1T1		DDX60L	RPL35A	DDB2
	PRR11	CKAP2L	EMCN		INTS6	TMEM183A	PDIA5
LOC148413	CENPH	KIF18B	DHRS13		C14orf79	ZNF862	KCTD1
LOC105378585	SPAG5	SPAG5	LAMA2		SUMF1	CEP120	CDH13
TMEM88B	PDRG1	CDC6	DBP			PLEKHM1
	CCNA1	MYBL2	DLL4			MIR4474	CEBPB
VWA1	NCAPG	EXO1			BRI3	SMDT1	NUMBL
ATAD3C	RNU4ATAC	GINS2	ACP5		BIRC6	IL32	DNAJC27
ATAD3B	SGOL2	MT1G	RAMP2		PPIP5K1	PTP4A1	THSD1
ATAD3A	CXCL11	CDCA8	FAM111B		ABCC1	MRPL53	ANKIB1
	SCARA3	NCAPG	ABCA8		ZNF280D	RNF219-AS1	FAM91A1
LOC105378586	GINS1	CCNB1			PMS2P7	ITGA2	NADSYN1
MIB2	LOC100128816	KIF11	PLVAP		PMS2P6	CCDC25	SCRIB
MMP23B	BRCA2	AURKB	SERTAD4		PLK3	2017-09-01	SPRY4
MMP23A	OIP5	CCNA2	EFNA1				TRAF3
	CXCL10	DEPDC1	DLGAP5		MON2	FEZ1	UBXN2B
	UTP14A	SKA1	FAM69B			LHFPL4	ANKRD1
LOC105378949	CKAP2L	HIST2H2BB	PLLP		RNF11	ZNF841	RTN4
CALML6	CHAF1B	RRM2	CCNE2		ARHGEF28	FNDC4	CDC42EP3
GABRD	BLM	WDR76	TMEM150C			CYR61	PLEKHA1
PRKCZ	GPSM2	HIST1H1C	KLHDC8B		RPL34	LOC102724552	LACTB
SKI	NCAPG2	KIF14	BCAM		PRKCE	THEGL	PSMB9
RER1	PPIG	H2AFX	BGN			PLXNB2	PRKCD
PLCH2	CHAF1A	MCM6	CASC5		IFRD1	NCS1	SMURF1
PLCH2	TMEM171	ANLN	ADCY4		ND3	HSPA4L	TNFRSF10B
	RARRES3	NUF2	PDGFB		DDT	TBC1D22B	YEATS4
TNFRSF14	SPC24	OIP5	NAT8B		RPS18	AMZ2	ARFGEF3
LOC105378596	EXO1	HJURP	EPB41L1			OR7E38P	CA13
FAM213B	AATF	MCM4	DTL			ALDH3A2	SLC12A4
LOC105378598	BOD1L1	PLK4	KIF11			MIR449B	MTHFD1L
ACTRT2	NEK2	NUSAP1	NUSAP1		HDAC7		TFRC
PRDM16		PLK1	LINC01268		EVI5	HMGA2	C15orf41
ARHGEF16	LYAR	MCM7	PLK1		GP6	CDH11	ACTR3
TPRG1L	NEFH	DTL	HIST1H3I		C14orf159	FCHO2	DUSP4
TP73	TNFSF18	GTSE1	ANLN			CCNG1	ACSL1
CCDC27	UPF2	TTK	FAM167B		KRT16P2	TP53TG1	MFSD12
SMIM1	CLU	MCM10	STK17B		RPLP0	FOSL2
DFFB	ZNHIT6	ARHGAP11A	CCDC80		MRPL55		DUSP14
LINC01134	DLGAP5	MNS1	ZNF467			ANXA4
LINC01346	TTK	DSCC1	SNED1		DIO3OS	LOC100128573	SPAG9
	SPDL1	CCNF	LOX		ULK4	TP53INP2	TRIM69
	HPSE	LMNB1	C1orf21		DNAJC5	LINC01191	ZNF827
	PRDX5	BUB1	BMP4		KAT2A	UBL4B	PITRM1
KCNAB2	POLR3K	UBE2T	MKI67		TTTY14	RBM38	RUSC2
RNF207	POLE2	HIST2H2BA	TRIB2		LINC00619	MBD5	HDDC2
LINC00337	KIF11	TOP2A	LXN		HERC4	FAM167A-AS1	ITPR3
HES3	CEP55	RAD51AP1	OLFML3		CDKN1B	IGLV3-32	CITED2
ESPN	CCNE2	ESCO2	SHMT1			LOC285696	DOCK7
	GCSHP3	ASPM	CDC20		RPL3L	RAB33B	SOWAHB
TAS1R1	TRIP13	CDKN3	SKA1		SRSF9	SLC7A2	TAP1
ZBTB48	SERPIND1	GPSM2	CCNA2			WSB2
PHF13	CASC5	SKA3	SORT1		LMBR1L	FOSL1
THAP3	RAD51AP1	KIAA0101	PDE3A		NEDD9	SNORD69
CAMTA1	KIF23	IQGAP3	DHRS3		NEDD9
VAMP3	CA11	NCAPH	PLPP3		MBNL1	BAX
PER3	BRCA1	SPC24	JUP			LOC105376306
PARK7	LRRCC1	KIF20B	ALDH1A1		FAM167A-AS1	CES2	IPPK
	CENPU	TICRR	KIF20A		STAB1	IGKV1D-16	RP2
SLC45A1	LSM3	ASF1B	TBC1D4		CAPN7	CCDC90B	CAPZA1
	PLEKHA8P1	CDK1	FAM101B		RPL35A	POLH	PKP2
CA6	GEN1	KIF2C	GDPD5		LAMA5	RAP2B	TTPAL
LOC102724571	GBP4	CDC20	CLDN10-AS1		MCM3AP	LOC101929412	BBS7
H6PD	CDC25C	STIL	ANGPT1		RPLP2		FAM114A1
SPSB1	GATC	FANCA	FAM117B		TASP1	MAMDC2	GTF2H2B
SLC25A33	PEG10	SPIN4	FAM78A		MTRNR2L8	IGKV1-17
TMEM201	CTSO	E2F8	NPR1		KLHL21	HKR1	LOC105377200
PIK3CD	DTL	HIST1H4C	LRP5		ZMAT3	KCNJ2	TRIM32
	C5orf34	DEPDC1B	FZD1		RPL13AP20	LINC01209	ARPC5L
NMNAT1	SRR	CENPF	HIST2H3A		CCDC142	TRIM32	TP53TG1
NMNAT1	C8orf37	DLGAP5	HIST2H3A		FRAS1	PCNXL2	PI4KAP1
	RSL1D1	NEK2	TXNDC16		ABCC3	EGR1	NSUN2
UBE4B	MDP1	KIFC1	SKA3		MMP25-AS1	DPYSL4	MGLL
KIF1B	NEXN		ST6GAL1			NPFFR2	APLN
PGD	DPP4	CASC5	GAB3		C1orf132	FGF2	UHRF2
APITD1-CORT	GINS2		ATP2A3		RGMB-AS1	HOXC12	CYB5R4
PEX14	LOC105376554	CCNB2	LRRC75A		LOC101927257		RAB1A
TARDBP	KIFC1	MCM2	SERPINF1		LOC100133315	ASTN2	TLE4
		FAM64A	CKAP2L		IGLV3-32	OSBPL3	BAX
LOC105376736	BUB1	MND1	MMP2				SLC7A11
ANGPTL7	CHRNA5	CENPU	C10orf10			SERTAD1	KCTD9
UBIAD1	LAMC2	HMMR	PCDH10			LOC401037	MYL6
LOC105376739	MIR3198-1	PRIM1	CLU		KRTCAP2	TMEM204	RNF219-AS1
LOC105376740	MYH10	ORC1	CASP12		KDM5D		IRAK2
PTCHD2	EXOSC9	CENPH	AIF1L		HHIP-AS1	BCL2L1	ANKRD35
FBXO44		HIST1H4K	GULP1		MIR5689HG	ZNRF1	PPP4R3A
FBXO6	FANCI	CENPK	MYO5C		RPS27	MGARP	LOC727896
DRAXIN	TIPIN	NCAPG2	BMP6		LOC102724965	LOC101930100	DYRK3
AGTRAP	TPX2	NEIL3	RNASE1			GABRA2	STX12
C1orf167	ALDH1L2	POLQ	TK1		KCNK4	ISCU	EGFR
CLCN6	ZC3H13	FAM72D	FOXC1			APLP1	FRMD5
RNU5E-1	MIS18BP1	HIST2H2AA4			LOC105374569	BLOC1S2	WDR75
PLOD1	LINC00294	TK1	GIMAP8		NOTCH1	AEN	RNF19B
MFN2	CMAS	SGOL2	RAPH1		COA5	DCAF13P3	TUBG1
MIIP	FAM129A	MCM5	BUB1		ZBED5	TMEM47	AMZ2
TNFRSF8	RNF25	BLM	IGFBP4		TRAJ26	PDGFC	ZDHHC16
TNFRSF1B	ZNF474	TPX2	SEMA4C			DUSP1	RRAS2
VPS13D	LL22NC03-86D4.1	ZNF367	PKIG		IP6K2	ASCC3
SNORA59B	AURKB	CLSPN	MRC1		MIRLET7BHG	SERTM1	EBNA1BP2
LOC105376744	NOLC1	FANCI	SPATA6			GBE1	BZW1
AADACL3	MPP1	MELK	KIF15		ZRANB2	AKR7A2	ITGA3
PRAMEF8	CCDC88A	CEP55	CTNNAL1		B9D2	TNFRSF10C	PKM
PRAMEF18		HIST1H4J				PDGFA	OSTF1
	CCDC152	KIF4A	GGT5			MR1	CYLD
	SLC35B4	UHRF1	LOC100129034		MIR558	NTPCR	PLPP4
PRAMEF5	TPR	HIST1H4L	RTKN		SDHA	MEG8	KIF3A
PRAMEF15	TSR2	GINS1	FANCE		KCNJ9		PDP1
	ARHGAP11A	HELLS	PIK3C2B		MIR339	TMEM173	LAMA3
PRAMEF16	SASS6	GMNN			BCAR3	UBC	SSR3
	SLC4A1AP	ATAD2	STARD8		LOC101927048	LOC105374644	TENM3
PRAMEF15	ADAM23	CHRNA5	AR				SGCB
	CCDC125	KIF24	MMP16		COL8A1	EFNB1
PRAMEF20	XRCC4	ESPL1	TCP11L2		MYSM1	PPM1D	RAC2
PDPN	RCN3	CDC25A	TMTC2		SPRY1	SNORD114-14	MGST1
LOC105378612	ANKRD12	MIR1244-1	ADA				PLXNB1
PRDM2	BRIP1	MIR1244-1	GMFG			TP53I3	GANC
KAZN	LTV1	MIR1244-1	TNFAIP8L1		RPL7A	MIR604	TOM1L1
KAZN	MELK	DNA2	HIVEP3		LOC100133331		PCSK7
TMEM51	DUS2	RIBC2	CXXC5		PLK2	LOC101929199	TM7SF3
FHAD1	COQ3	PEG10	SOX18		ACTB	SRGAP2	ACOT9
EFHD2	ANKRD11	CDCA7	LPCAT2		RPL13A		LOC101927027
CTRC	PLA2G4A	BRCA2	PREX2			CEACAM1	XPC
CELA2A	MORN2	HIST3H2BB	OR1L8			LOC102724122	DYNLT1
DNAJC16		HIST1H4A	TTK			MLXIP	MFI2
	HOXC13		MTBP				SERTAD1
RSC1A1		MCM8			BMS1P5	S100A7L2	ALDH1B1
PLEKHM2	CCDC9	E2F1	DKK2			GADD45A	TSPO
SLC25A34	MSH2	TACC3	SMAD7		GPR21		SPATA7
TMEM82	RRS1	KIAA1524			TMEM208		ARSA
FBLIM1		CHAF1A	SGF29		GTF2IP20	PHPT1	CD99P1
SPEN		HIST1H1E	SEMA6C		MIRLET7BHG	GPX1	CD276
CLCNKA	RFC2	MAD2L1	SLC43A1		LOC100996442	TOB1	ARNTL2
CLCNKB	CLDN1	SGOL1	KU-MEL-3				GSE1
LOC101927479	PDGFRL	SHCBP1	ADRA1B		LINC01089	FBXO22	BAZ1A
LOC101927479	SLFN11	ATAD5	CDKN2C			EBI3	OR7E38P
	GALNT15	INCENP	NEIL3		PLSCR1	XPC	LMBR1L
SZRD1	NCAPH	AURKA	LOC101927359		MIR4442	GPR183	GLRX
NECAP2	TTC1	KIF18A	FZD8				ANXA4
	RBBP9	MIS18BP1	CEP55			LOC101928453	TRAK1
	MFAP1	TRIP13	HIST1H1C			TSSK3	ITGA6
	CENPQ	PRC1	RFTN1		ANKRD20A3	PVT1	ARL5B
MST1P2	RPGRIP1L	POLE2	OMD		LINC00685	FAM210B	FAM229B
FAM231A	TNFSF4	MCM3	LGR4		LINC00685	MIR34AHG	MT2A
CROCC	TIMM23	SPDL1	GATSL3				RTCA
	NUF2	BORA	KIF23				C11orf96
LOC400743	PDIA5	FAM83D	CTSF		LINC00607	PLK2	PLEKHM1
PADI1	SNRPD1	TMEM97	SELENBP1			PVRL4	SH3RF2
PADI3	HYKK	BIRC5	C1orf226				PTPN21
MIR3972	EEA1	DBF4	LOC100129550		PCMTD1	DCP1B	NTPCR
PADI4		MYBL1	GAS6				PLOD2
PADI6	CWF19L1	EZH2	SYBU		ZNF649	PTCHD4	SH3PXD2B
	PTPN22	BRIP1	AQP5		LINC01424	RRM2B
ARHGEF10L	NFIL3	CDKN2C	GNMT		RPS27L	LOC101927479	CDKL5
ACTL8	ST6GALNAC1	HIST1H2BN	N4BP3			ARHGAP22	SLC2A6
ACTL8	OGFOD1	C1orf112	MLLT3		LOC100128840	DUX4L26	ENTPD6
IGSF21	NXT2	CENPI	CABLES1		DDX5		FAM27C
	ZMAT2	C5orf34	FBN1		MIR34AHG		FEZ1
KLHDC7A	VRK1	ERCC6L	ALDH6A1				EPT1
PAX7		SMC2	SPRY1		ZFAS1	CROT	ATP6V1D
LOC101927895	AURKA	KNTC1	MCM6		GFOD1	ZNF79	ZDHHC2
MRTO4	CASP6	FOXM1	SDPR		ENTPD4	IFNK	GDF15
PQLC2	PFDN2	FAM161A	KIAA1161		HYMAI	LOC105377866	HSDL2
PQLC2	HJURP	CDC25C	DAPK1		CLDN10-AS1	IGHV1-24	SLFN12
MINOS1	NDC1	RNASEH2A	ADM		TMEM165	TRIAP1	C9orf64
HTR6	TCEANC2	NETO2	GATA2		RPS27		TNFRSF12A
OTUD3	ACAA2	USP1	MYRIP		COA4	FAM198B	FAM27B
PLA2G5	GLA	MTHFD1	FAM124B				DSEL
PLA2G2F	PRPS1	TFRC	LOC101927263		GTF2I	LINC01013	TRPM3
	PARP2		WFS1			BBC3	APAF1
UBXN10	NUBP1	MSH2	OTUD1				CSGALNACT2
LOC105376827	COQ5		EDN1			GDF15	MLXIP
VWA5B1	CEP78	HIST1H2BO	VASH1			RPS27L	SLC37A2
FAM43B	ARL3	TMPO	PKD1L1		LOC105376306	DRAM1	DOCK10
CDA	HIVEP3		PRR15		KIAA0754	CDKN1A
PINK1	LOC100652999		MEST		HMGA2		SLC41A2
	GMPPB		ARRDC2			DGKA	LURAP1L
			CCDC85A		LOC105371490		GCLM
LOC100506801			PINK1		ID3	CABYR	GCNT2
NBPF3	PRPF38A		KIAA0754		RPL23	SPATA7	TMEM106A
ALPL	KLHL5	SPATA33	RSPO3		LOC100130193		KLF10
LOC105376834	TOMM34	CDCA3	DIAPH3				RANGAP1
LDLRAD2	NDUFB10	SASS6	STAT5A		ANXA2		IGFBP3
CELA3B	DSN1	HMGB2	MTSS1L		SRSF5		GNPNAT1
LINC00339	VSIG1	CDC45	WSCD1		TTC6	PLK3	NLGN1
CDC42	TOP2A	GAS2L3	TNS2		PLEKHM1P	DCUN1D3	PSMA3
CDC42-IT1		MIR3198-1	PITPNC1			TMC7	FAM210B
ZBTB40	TSGA13	WDHD1	IQCK		TSSK3	FAS	FAM214B
	LANCL2	RFC3	HTR2B				CES1P1
EPHA8	CHEK1	NCAPD3	PITPNM3		MIR1207		FDX1
C1QC		PAK6	TTC21B		LOC100288069	LOC105376090	C6orf62
C1QB	STIL	RFC2	FAM102B			PHLDA3	NT5C2
EPHB2	APOBEC3C	RAD51	CD40			C10orf88	LINC00346
KDM1A	RTF1		MEIS2		RPSA	DDB2	ROR1
	CCNE1	ETV4	GINS2		ANKRD20A2	APOBEC3H	MAP4K5
ZNF436-AS1	GFPT2		ROBO4		TAS2R3	GAL3ST4	MALL
MDS2	RBL1	DNMT1	FOXO1			PHLDA3	APBA2
RPL11	HLA-DPA1	CCNE1	GPR146				SMTN
TCEB3		NDC1	ERMP1			NRG1	PCNXL4
PITHD1	KIF20A	CDC7	NDC80			ADAMTS6	NPC1
LYPLA2	CENPI	TIPIN	NRARP				FGF2
MIR378F	FN3KRP	TIMELESS	IFT122		FBXO9	MIR122	CHAC1
LOC284632	UBR7	POLA1	KCTD12		LOC100133091	GDF5	ARRDC3
GRHL3	ACER3	TMEM38B	GRAMD1C		RNPC3	PSTPIP2	RAPGEFL1
NIPAL3	CDC45	GSG2	NUAK1				STK39
NCMAP		MMD	TPX2		LENG8	ACTA2	MR1
SRRM1		MASTL	GIMAP6			BTG2	MIR34AHG
CLIC4		RBL1	SIRPA		LOC101928005	KCNK6	DUSP1
		DHCR24	ZNF521		DCDC1	EPN3	ADAMTS1
	KIAA1524	SHMT1	KLF11			SESN2	FOXC2
TMEM50A		CENPN	MEGF9			ZMAT3	HMGCS1
TMEM57	MCM10	CHAF1B	KLF12		LOC102724748		FGL2
LDLRAP1	TLR6	UNG	TNS1		PLGLB1		GOLT1B
LDLRAP1	TTLL11	RRM1	NAA38		LOC100507487		CD68
MAN1C1		PARP1	LOC105370105		LINC00969	APOBEC3C	AEN
SEPN1	SERPINB9P1	MIR3134	PRTG		LOC100134822		EED
MTFR1L	HTATSF1	HIST1H2AC	RGCC				ARSK
	FANCE	CENPP	TMPO		LOC102723409	ALDH3A1	DNAJC21
	SLC9A7	LRRCC1	PCDH7			TP53INP1	PRRT3-AS1
EXTL1		DONSON	HYAL1			FDXR	UCHL3
LOC105376910		MTFR2	PPP1R9B			CMBL	FAM27B
PDIK1L		FANCD2	SLC16A7				MLEC
FAM110D		CEP78	LOC101927488			SESN1	AXL
ZNF593		FANCG	GRAP			ACER2	NDRG3
CNKSR1		UBE2C	PPP3CA		MIR668	TIGAR	LRP8
CATSPER4	PLEK2	SQLE	NOS1AP				ASTN2
CEP85	FKBP7	SUV39H2	SLC1A1		LOC100335030		MRPL39
SH3BGRL3	ACTL6A	HLTF	KANSL1-AS1		MIR4491	APOD	FLNC
CD52	STAMBPL1	HMGCS1	JUND		SNORD114-14	HIST1H2BC	GFPT2
DHDDS	PLAUR	CXCL8	KCNB2		GABPB1-AS1	CYFIP2	NRIP3
HMGN2	NRAS	FIGNL1	KAT6B		RBM39	VWCE	EPB41L3
RPS6KA1	EPRS	SCARA3	GRAPL		FTH1	MIR222	PVR
MIR1976	ORC1	PAQR4	E2F8			MDM2	PSMD14
ARID1A	CENPP	ACAT2	FAM117A		SNORA50A
PIGV	SMC4	AUNIP	LDB1		IFI44	YBX3	ODC1
ZDHHC18	ANKMY2	CIT	NCAPH		LOC105376090	LINC01021	LDLR
SFN	TXNL4B	POLE	GIMAP1-GIMAP5		DCAF13P3
	SAP30BP	CKAP2	TPST2			SNORD114-17	ATG4A
NUDC	C9orf78		ANKS1A				OPTN
TRNP1	TMEM184C	BARD1	PHLPP1		PLD1	TMEM217	APLP1
LOC101928391	POLR3G	CENPM	GCHFR			NEAT1	PLEKHB2
WDTC1	SMC6	KIF22	EPB41L5			EDA2R	KLF2
TMEM222	EIF2B3	CKS2	ARAP3		MIR99A	SPATA18	CNEP1R1
ACTG1P20	OAZ2	MSH6	PTCH1		BOLA2		C17orf89
SYTL1	GOLM1		UACA				SFR1
GPR3	SKA2	SFMBT1	SIGIRR		SRGAP2	MIR548V	IGKV1OR2-1
LOC105376892	CSTF2	PHF19	TCF7L1		MIR23B		IGKV1OR2-1
	IL1RL1	SUV39H1	H6PD		FLRT2	MIR21	SLC4A11
FAM76A	POLR1A	BRCA1	KANSL1-AS1		SNORD69		IGKV1-37
STX12	SUCLA2	ANP32E	FLNB			MIR3189	DESI1
PPP1R8	MTFR2	LMNB2	PIR		GTF2IRD2B		GBP1
THEMIS2	UBB	FANCE	NR5A2		ST7-OT4	TNFSF4	SDK1
SMPDL3B	CNDP2	ZNF215	DAAM1				LMLN
XKR8		POLD1					TPM4
ATPIF1	PCDHB14	SMC4	MARCKSL1		NR2F2-AS1		AP4E1
SESN2	SLC38A5	CHAC2	NRGN				HECW2
PHACTR4	ZNF41	WDR62	STK38L				C1GALT1
	MYBL2	ZWINT	HVCN1				SQLE
RCC1	STIP1	RAD54B	CDH24				MTMR11
	OS9	SCD	TMEM204				CCDC90B
TRNAU1AP	ZPR1	TTF2	SGOL1-AS1				NAV2
LOC105378616	MCM6	VRK1	BFSP1		ADAMTS6		STX6
RNU11	BOLA3	GLRB	FOXO4				RHBDF2
GMEB1	FAM26E	HAUS8					LOC100294145
YTHDF2	DFFA	NR2C2AP	FOXM1
OPRD1	TTC26	PARPBP	ST3GAL5		SKP1		TCAF2
EPB41	POP1	GEN1	GAS2L3		PTBP2
		LDLR	ALKBH7		MTMR9LP		CYTL1
PTPRU		SGOL1-AS1	PTPRE		FLJ42393		ESM1
	RBBP6	DSN1	TEK				BHLHE40
	MAP7D3	RMI2	PXMP2		ADAM20		TOB1
LOC105378618	FBXO4	H2AFZ					CMAS
MATN1-AS1	FUCA2	DHCR7	LOC613206		PVT1		MCC
	SIAE	GCNT1	LTBP3				UXS1
LOC102723832	PPIP5K1	KNSTRN			MALAT1		PLA2G4C
	ENOX2	UBR7	TMEM39B		PNISR		AGPS
ZCCHC17	ISOC1	CAD	ATP2B1				WDR41
SERINC2	OLFML3	PASK	KAZALD1		SNHG24		KIAA0513
LINC01225	INCENP	TAF5					GLRX3
LINC01226	PARP1	NUP107	TXNIP
TINAGL1	MRPS17	DCLRE1B	LMBR1				SDC4
HCRTR1	APOO	CENPQ	ST6GALNAC3				PANX1
	TMEM97	APOL1	SPATA6				SPOCK1
	AIFM1	LOC105378120	METTL7A				ATP1B1
KHDRBS1	SAFB	CENPO	ZNF358				CCL5
TMEM39B	RPAP2	HIST2H2AC	DOLK				CYP51A1
KPNA6	NOP14	LINC01537	MFNG				UNC5B
TXLNA		G2E3	HDAC5				MET
CCDC28B	TIMELESS	TEX30	MTMR10		CCNL1		TNFSF18
IQCC	APEX1	PARP2	TSC22D3		LOC105373836		APCDD1L
DCDC2B	SEMA4A	GALNT15	HOXA4		LOC105377555		SPRYD7
EIF3I	GCC2	ST8SIA4	SLC46A1		TMSB4X		SLC35E3
FAM167B	MCM7	HADH	GALNT10				SOAT1
LCK	PAAF1	SCML2	PPP1R13B		WSB1		AP1S1
HDAC1	RBMX2	C17orf53	SARM1				NLN
	ZC3H18	PPP1R16B	ADAM23		LOC102724150		TBC1D19
TSSK3	DGUOK	SSRP1	INSR		FTX		TUSC3
TSSK3	SMC3	KRT18P54	CASKIN2				DHCR7
ZBTB8B		UBE2S	MFAP2				TLCD1
ZBTB8A	RIPK1	KCNT2	ACKR1				ZNF79
RBBP4	HBEGF	LARS2-AS1	TACC3		CFAP54		UAP1
KIAA1522	C19orf43	CDK2	CDKN1B		MEG8
S100PBP	NRGN	EMP2	YPEL3		TTC14		ATP13A3
HPCA	ACAT1	ABCB10	TEAD2		ERVK13-1		NOL6
	ZNF766	COQ3	SMAD6		SMG1P5		DPYSL4
ZNF362	TRGV5	TMEM201	ACSS2		HERC2P3		BBS5
	GMEB1		LRCH1		TTN-AS1		BTG3
ZSCAN20	GALC	FOXRED2	PRKD1				LOC105377853
HMGB4	MRTO4	RMI1	SMIM13				PCNXL2
C1orf94	CDK5RAP2	NEMP1	FLOT2		SNORD113-4		GARS
LOC105378640	ZNF112	RFC4	TFAP4				RPS27L
GJB5		RFWD3	PRKD2		ARHGDIG		SRXN1
GJB4	SRP68				LINC00472		NUDT15
GJB3	SELENBP1	FAM171A2			SUZ12P1		INSIG1
GJA4	GNPNAT1	MYH10	TCTEX1D1		SNORD114-20		WTAPP1
ZMYM1	CCDC43	PLA2G4A	SLC44A2				COL4A6
	FCGR2A	HIST1H4E	ATAD2		LOC102723409		TGFBI
ZMYM4	CIDEB	ACER3	IL1RAPL1		SNORD104		COPZ2
NCDN	PSMC3	SMC1A	TPCN1				IGKV1-39
TFAP2E	RNF185	DTYMK	HIST1H4C				PTS
	IGLV3-22	ACTL6A	LHFPL2		RPLP1		ASNS
LOC105378646	ANO7P1	CHEK1	ADARB1		SNORD114-30		DHCR24
AGO4	POLR3D	ZWILCH	CDC42EP1				SLC30A1
AGO1	APOL6	ADGRE5	PATZ1				ARSJ
AGO3	DNALI1	ERVFRD-1	LRRC32		SMG1P2
TEKT2	2017-09-06	PYGL	MKNK2				ZNF525
ADPRHL2	MTHFD1	DEK	PSIP1				PRDM8
MAP7D1	APOD	DLL1	LOC105371453				IL32
THRAP3	NUSAP1	FEN1	CPNE2				COPS8
SH3D21	SUSD1	PUS7	KAT6A		LOC101927087		GPR37
	CENPV	SNORD116-21	PRDM11		DLEU2L		LOC101928739
ZC3H12A	STEAP2	ZPR1	LDLRAP1		CCNL2		PHKA2-AS1
DNALI1	MCUR1	CCDC190	ACP2				S100A3
CDCA8	KNSTRN	PAICS	RRM2				PSME4
MANEAL	LINC01119	OSGEPL1	RGS3				C3orf14
C1orf122	NUFIP1	INSIG1	TNFSF13				TSPYL2
INPP5B	PRIM2	CDCA4	PTPRG				SVIL
UTP11L	FAM21C	NASP	LOC100288310				PFKFB3
LOC105378653	TULP3	TMPO-AS1	RILPL1		FOXP1-IT1		LINC00520
LOC105378656		LIN9	HCN2		ZNF250		BAK1
LOC105378662	RUVBL1	FASN	WDTC1				KLF6
AKIRIN1	RTFDC1	RFC5	MEGF6				LINC01239
NDUFS5	STX18	FJX1	MYLIP				FKBP1B
MACF1	HARS	CYP51A1	EEF2K				ADK
KIAA0754	KCTD2	LBR	SLC10A7
BMP8A	NFKBIB	PCDH17	FNBP1				PNP
PPIE	FAM206A	XRCC3	ZNF362				PLXNA3
LOC105378667	CHRNB1	PPAT	ORAI1		SMG1P3		HES2
MFSD2A	BBS4	RBBP8	PLEKHA6		NPIPB5		UBC
CAP1	MLEC	OSBPL6	ZFP36L2		LOC100272216		ZDHHC21
RLF	ZNF81	NES					MOCOS
ZMPSTE24	TMEM57	ABHD10	OR52M1				SCARB1
SMAP2	C6orf132	E2F7	PHLDB2
ZFP69B	SPR	SMC3	FHL2				MSMO1
ZFP69	ANP32E	NEDD1	CTSC				PNPT1
EXO5		STK17B			LINC-PINT		PPFIBP1
ZNF684	BMS1P11	MAGI3	PTER		ZNF638-IT1		ZNF561
NFYC		MIPEP					TRPV2
MIR30E		H1FX	CCDC121		MIR218-1		CCDC122
KCNQ4	TOP1	NCAPH2	RPS6KA2				NME1
CTPS1	FAM98A	ECT2	CERS6				PHPT1
SLFNL1-AS1	OSGEPL1	DHRS13	KIF17				OSBPL3
FOXO6	HOXB5	DHH	CALCRL				SLC6A6
	BBS7	SNRPD1	PTDSS1		MIR1254-1		PERP
GUCA2B	PES1		TNRC6C				TXN
PPCS	VAMP8	SUPT16H	HTR1B				GPX1
PPIH	RMI2		CCM2L				MXD1
YBX1	RALB	ZNF567	ELK3				TMEM68
C1orf50	HSDL2	ACKR1	SF3A2		SNORD13P2		TMEM62
	PSMC2	CHST3	OSBPL6				ADAMTS6
ERMAP	UEVLD	DIAPH3	BCR		PCID2		NFE2L3
ZNF691	LAMP3	HSPD1	RAB3D		MIR4486
SLC2A1-AS1	RPAP3	PSIP1	PKP4		CNTNAP3B		PINLYP
FAM183A	NEGR1	C4orf46	FAT4		MIR181A1HG		RBM38
CFAP57	LMO7	HMGCR	MMP15				ZNF385A
TMEM125	MSMP	CEP170P1	ATP13A2				APOBEC3G
TIE1	ZNF367	CENPV	PDPR		IGANRP		DNAJC6
MPL	MRPL11	LOC100506248	EPB41L2				NALCN
CDC20	SLC25A10	IDH2	ABL1		NPIPB4		ELL2
	FTSJ3	ZNF239	CYP2U1		FAM155A-IT1		ITGBL1
SZT2		ZNF639	CNNM3		GUSBP3		ANO7P1
PTPRF	LOC105369740	TELO2	NOVA2				SGMS2
KDM4A	DDIAS	THOC1	CALHM2				RAP2B
ST3GAL3	SDC4	KHK	PNPLA2
ARTN	EGR1	NCAPD2	GLRB				BBC3
IPO13	LMLN	CDK5RAP2	DAB2IP				BYSL
DPH2	FAM175B	TRAP1	RAPGEF3		NPIPB5		CCND1
ATP6V0B	MCM2	PAFAH1B3	PXK		LOC100653061		ANKRD44
B4GALT2	FOXM1	SLC38A5	LDOC1		LOC101928570		ALDH3A2
CCDC24	LINC01358	POLA2	CNTNAP3B		ZBTB16		ME1
KLF17	CDC23	NUP85	FAR2		MIR3189		DPH6
KLF17	GNAI3	CEP128	ZFAND1				TRIM16L
DMAP1	KITLG	AMD1	USP31				SRGAP1
RNF220	LOC101927278		KIF22		SCARNA9L		CCP110
C1orf228	FAM102B	B4GALT6	CDC25B				AHNAK2
KIF2C	TRIP11	NOLC1	NBEA
RPS8	GMNN	SRRT	SP1				ZNF219
SNORD46	GLB1L	CD28	PHF19				SHC3
PLK3	PAK1IP1	MAP3K6	CEBPD				ALDH3A1
BTBD19	FAIM	URB2	BCAS3		SNORD114-2		SAT1
	CWC22	SAAL1	HOXA2		MGC24103		LOC399815
UROD	LMNB2	IDI1	LMCD1		NEAT1		LINC01235
	PIGBOS1	CHTF18	ZBTB8A
LINC01144	SCCPDH	AQP5	PPP5C				VEGFC
HPDL	NDUFS3	MCMBP	MEPCE		NPIPB11		MEG8
TOE1	LMNB1	DKC1	CDK19				COQ3
MMACHC	BHLHE41	TMEM88	KLHL24				MPHOSPH6
AKR1A1	C11orf80	MORC4	RNF44				TNFSF9
NASP	RNGTT	LINC01119	EXOC6				C10orf88
TMEM69	LMAN2L	NUP188	SPRY3				GBP5
MAST2	RABL3	SH2B2	LOC105378478				TNFAIP3
TSPAN1	LAS1L	CLN6	KALRN				NRCAM
LURAP1	BLMH	TTC26	RECK		LOC100507209		IKBKE
RAD54L		ERI1	SLC1A5		SNORD114-17		HMOX1
UQCRH	CCDC186	LIPE	FMNL3		RPL23AP32		TMEM233
NSUN4	RIOK1	SLCO2A1	ANKRD16				NOV
FAAH	SNRNP27	NET1	NHEJ1				LPXN
FAAHP1	PUS7	USP13	SEPN1
	NDUFA1	GMPS	FGD1
DMBX1	DKC1	C18orf54	LOC100507373		MIR4742		P4HA2
MKNK1-AS1	IL1R1	NUP35	TECR		NAV2-IT1		STYK1
TEX38	PPIL4	LXN	LOC105378351				FAM196B
CYP4B1	ANGPTL2	TBCD	BRPF3				HBEGF
CYP4A22	RTCB	H2AFV	FAM43A		LRRC37A
LINC00853	CHMP4B	FAR2	ELMO1		GUSBP9		STARD4
	CEP89	TMEM106C	ZNF366		SNORA8
CMPK1	PPM1G	KDM1A	INPP5K
FOXE3	SMU1	DHX9	RMND5A				SNORD113-4
FOXD2	DDX21	COQ2	SKIL				NCEH1
	TAPBPL	NHSL2	ADGRG6		ASAP1-IT1		ARHGAP24
	TRAV20	SMARCD2	HSD17B11				C12orf45
LOC105378702	C1orf123	CLUH	ZMYM3		GUSBP3		PKIA
	CREG1	TRAIP	FUT11				TRNP1
SLC5A9	CLCC1	RCC1	MID1		MIR329-1		GPC1
	POLR1E	MTFP1	NRP2		EID3		FST
CDKN2C	WDR70	KDELC2	THAP11				MPP4
	NSDHL	PSMG1	LCORL		SNORD113-3
	FAM192A	PHTF2	FAM171B		MIR21		LOC102724458
RNF11	LOC105371453	TECR	ARHGAP4				TMEM156
	FIG4	KPNA2	BCKDHA		SNORD114-6		FBXO22
	ZWILCH	TFAP4	KPNA2				FBN2
TTC39A-AS1	ESM1	C3orf14	WASF1		MIR3175		RAB23
OSBPL9	HK2	EIF4A3	P3H4
OSBPL9	FAM20B	XPO1	ZBED3		DMTF1		ASCC3
	MRPL18	LRP8	PER1				AREG
BTF3L4	LY6K	PFAS	DCAF11				TP53INP1
ZFYVE9	LOC102724122	MPP1	MKL2
PRPF38A	ROCK1	FBL	CMIP				GAMT
	MANF		LRP6		SMG1P7		MIR2909
GPX7	SUPV3L1	CTCF	NEDD9				GJA1
ZYG11B	MAN2B1	DIS3L	NEDD9		MIR1185-2		FOXG1
SCP2	SMAP2	SUZ12	ADSSL1				ITGA2
PODN	NAA50	MMP15	MAP3K3				PLK3
LOC105378724	H1F0	NDE1	ZNF574				SLC43A2
CPT2	DCAF11	STIP1	AEBP2		MIR2682		DRP2
LOC100507564	CENPN	SELENBP1	AGFG2		GUSBP3		FGF5
LOC105378727	PIGB	NLN	ZNF689		RSRP1		NSG1
LOC105378726	TCAF1	DDX60	DNAJC4				NOTCH2NL
LOC105378733	BPHL	PTCH1	CSRP2BP				HMGA2
DMRTB1	DNAJC7	GATA2	IRAK3				LOC101928716
LRRC42	MAN1A1	OSMR	TEX2				LOC100128816
TCEANC2	HABP4	HSPA1B	CSRNP1				DRAM1
TCEANC2	RAB21	PIK3CG	GHDC				PTGR1
MRPL37		COL18A1	RGL1		MIR579		MIR668
SSBP3-AS1	C9orf64	SLBP	PTPRB				HDAC9
		ZFP30	HOMEZ		SNORD114-24		DUSP5
ACOT11		HTR1B	MAN1A1		SCARNA9		GSDMC
MROH7	RALBP1	SLC1A4	SAMD1				CPNE7
LEXM	WIPF2	PAGR1	RHOJ				PHLDA3
	TCHP	FAM111A	RFX3
	DONSON	ABHD15					EGR1
TMEM61	SUPT16H	GPD2	CRNKL1		SCARNA17		PIDD1
	ATAD2	ARHGAP26	GPC6				TBC1D2
BSND	MASTL	C19orf48	GNG11				IL22RA1
PCSK9	NCOA5	TRIB2	FOXRED2				ISCU
LOC100507634	RIOK2	HSPH1			MIR548V
MIR4422	MRPL48	ATP2A3	ABHD14B		SNORD114-19		TIGAR
	ADAT1	CEP85	TSPAN6				MLLT11
LOC105378744	HIRIP3	GJC1	SNRPN		MIR4804		TRIAP1
PRKAA2	ROCK2	MECR	H3F3AP4				LOC105379676
DAB1-AS1	POLR3B	WHSC1	PCIF1				LOC105378992
LINC01135		HNRNPM	HSPC324				FSTL3
LINC01358	PRPF4	THAP10	GGA2				LURAP1L-AS1
FGGY	CRYZ	PPCDC	HEG1				IGKV1-17
	MMP1	ENDOD1	ZCCHC14				LINC00704
	CENPO		PRCP				DUX4L26
NFIA	IQCE	TYMS	ARHGEF17
USP1	PYROXD2	TNFSF18	ZNF609				PLK2
ATG4C	RRP36	C2CD2L	SGCE				FDXR
	LETM2	LRCH2	ST3GAL1
	GLYR1		EPN1				SESN2
FOXD3	NT5DC3	CACYBP	CREBBP
ALG6	BAZ1A	HAUS6	HOMER3				MAMDC2
EFCAB7	GJA1	BMPR1A	PIK3CG				APCDD1L-AS1
PGM1	ARHGAP17	INTS7	ALDH9A1				NOTCH2NL
ROR1	RANBP3	MBD4	DNAJB4				C10orf55
RAVER2	LIN7C	TUBGCP3	F2R				PLAT
AK4	PLA2G15	ZW10	FCGRT				GADD45A
DNAJC6	NAP1L5	MAN2A1	2017-09-06				EFNB1
LEPR	TTF1	RPA1	TBC1D15				RPL23AP82
SGIP1	CCT5	HSPA1A	ARHGAP26				ARHGAP22
TCTEX1D1	GPATCH1	YAP1	ACO1
MIER1	RBM23	C4orf32	PCGF2				CDKN2B
LOC102724481	IPP	ZCCHC14	SLC25A30				LOC105373103
GADD45A	LOC105377246	LPCAT2	CLIP3				LOC105373103
GNG12-AS1	STK38	PPIL1	NEK6				IL1RL1
PIN1P1	GAS2L3	AKAP1	FOCAD				CLMP
SRSF11	MFSD2A	CTNNAL1	ASAP3				NOTCH2
HHLA3	HNRNPA0	VARS2	LIMS2				ERV3-1
FPGT-TNNI3K	GPX8		FAM204A				NUAK2
TYW3	LOC102724002	FAM20C	ZBTB44				C3orf52
LHX8	PRRC2C	MGAT5	MTHFD2L				SERPIND1
ACADM	ODF2	WEE1	HMBOX1
RABGGTB	PRKCQ	DDX26B	SUSD5				PTCHD4
ST6GALNAC3	PSIP1	TMEM143	HOXD8				DFNA5
ST6GALNAC5	SNRPN	RPAP3	CTDSP2				RRM2B
	MORC4	NCOA5	NOB1				ZNF185
FAM73A	TNRC6C	GJA5	UBALD1				SEC14L2
NEXN	NUP93	NUP155	C3orf62				ALDH1L2
DNAJB4	C17orf53	PSMC3	LMBRD1
GIPC2	SUPT6H	SLC5A6	NOTCH1				CD99P1
PTGFR	PGD	C12orf29	IL17RA				PVRL4
IFI44L	ZRANB3	BRI3BP	FOXP4				RPL23AP60
IFI44	NCS1	SIRPA	IL15RA				RPL23AP60
	ING2	MLLT3	PXDC1				RPL23AP60
ADGRL2	ACAT2	SNRNP40	ADRBK1				SNORD114-17
PRKACB	SDE2	HLA-DPB2	HTR1D
RPF1	WDR62		ALDH2				LOC105369724
	MED1	VANGL1	SMCHD1				CDKN1A
LOC646626	NAAA	SARM1	MGP
CYR61	GNMT	CKAP5	TRAF7				CPA4
	DIAPH3		MLLT1				LTBP1
	ZMAT5	SERPINB9	RFK
SH3GLB1	ZNF24	MYRIP	SCARF1				STC2
HS2ST1	NOC3L	NOP14	HIST1H3C				LOC401585
LMO4	SERPINB9	CTPS1	MECOM				BLOC1S2
PKN2	C16orf72	ERLIN1	ADGRL1				TMEM144
GBP1P1	MFI2	MRTO4	SEMA6B				PCNA
LRRC8B	KIAA1549	RCC2					C9orf47
LRRC8C	OSBPL2	PCNT	KIRREL				ID1
LRRC8D	TFIP11		FOXN3				NAV3
ZNF326	GNL2		SRPX				C2orf66
CDC7	HDHD2		ESAM				CES2
KIAA1107	PIGN	SLC25A19	SIK2				AREG
RPAP2	NIF3L1	HLA-DPA1	POU6F1				SNHG24
RPL5	ME2		CRYL1				PLAUR
	HCCS	DDX19B	ABCB1				POLH
SNORA66	GLRX2	MAGOH2P	ECH1				DGKA
MTF2	LOC339803	ADAMTS9	ZBTB39				LY6K
CCDC18	EIF6	XPO5	NR2F2				MIR889
DR1	USP8	EEA1	PLD2				PLAU
FNBP1L	PTGES3L-AARSD1		CCDC88C				LOC105376603
LOC100129046	MFGE8	ABHD11	IGBP1				LOC100126784
MIR760	VPRBP	CDCA7L	MARCH8				LAMP3
ABCD3	HACL1	ACSL3	CTDSPL				B3GNT5
LOC729970	ABCF1	HACD3	FILIP1L				GDF5OS
RWDD3	PFKFB1	CCT8	FHOD1				CEACAM1
PTBP2	PNO1	PDS5B	SOBP				SESN1
LOC729987	UXS1	NCBP1	ATXN1				LACC1
SNX7	PTPN3	ZNF574	S1PR1				LOC105376554
PALMD	DNAJC14	EFTUD2	LOC100129434
AGL	METAP1		WBP1L				NABP1
SLC35A3	ELOVL6		HRCT1				TUBB6
MFSD14A	ZBTB22		SLCO4A1				DCBLD2
TRMT13		MZT1	CPD				SHC3
RTCA		PPRC1	NUMA1				RELN
MIR553		VARS	WASF2				C11orf91
CDC14A	NELFCD	METAP1	ENTPD1-AS1				MEG3
GPR88	PSME3	DNAJC9	EPB41L4A				LAPTM5
SLC30A7	ZW10	DCAF11	GRASP				NOCT
SLC30A7	OSBPL1A	MEX3D	EHD2				TP53I3
LOC102606465	HADHA		ARHGEF15				TNFRSF21
S1PR1	HDDC2	SUN2	RGL2				FNDC4
LOC105378872	PRAMEF5	MAZ					TMEM217
RNPC3	NUDT3	EML4					CD44
AMY1B	CKAP5	RIOK1					ANGPT2
AMY1B	LOC105371833	PTDSS1	PLSCR4				VWCE
LOC100129138	PHKA1	ARL6IP1	SPTAN1
PRMT6	MIF4GD	BLMH	VKORC1L1				LINC-PINT
NBPF6	ALDH1A1	E2F4	TSEN54				ATF3
FAM102B	C15orf54	PRKD1					HSPA4L
PRPF38B	POLR2E	HACD2	MAST3
STXBP3	OTUD7B	EPB41L1	AHDC1				VTRNA1-1
GPSM2	PRIM1	MID1IP1	SYNE3				CLDN1
TMEM167B	TMEM106A	CTSC	MGAT1				ZNF117
SCARNA2	SEPHS1	NUBP1	MED12
KIAA1324	GALNT6	SLC19A1	PDCL
	LOC105369301	CEP97	GIPC2				STRIP2
SARS	LSM1	NOL11	OLIG2				LOC105378477
CELSR2		PIK3C2B	ELF2				MIR21
SYPL2	RPF2	RNF26	GSTT1
ATXN7L2		RRP1B	MIR27A				FOSL1
CYB561D1		MAST2	BIN1				LOC102724046
GNAI3			SH3RF1				ACTA2
GNAI3		CSE1L	IL13RA1				SNORD113-3
MIR197			PLPP1				EDA2R
AMPD2		ANKRD16	ORAI3				ACER2
GSTM4	KDELC1	EEF2K	ANP32B				C15orf54
GSTM2	TK1	CECR2	RARA				MDM2
CSF1	N4BP1	XPOT	TMPO-AS1				LOC102724122
AHCYL1	NAT10	UBE2Q2	TIE1				TYMS
STRIP1	CRELD1	RHNO1	SHE				NRG1
	CD99L2	WASF1	ARHGAP31				GBE1
UBL4B	C14orf93	NUP205	WWC3				PHLDA3
SLC6A17	PRDX1	SLC1A5	TCF7L2				MMP1
KCNC4	EML4	WDR34	TTC17
RBM15	PSMA4		MANSC1				SNORD114-2
LAMTOR5-AS1	TNFSF13		H2AFZ				LOC102467226
CYMP	NBN		CRIP2				E2F7
CD53	BPTF	ARHGEF11	MFAP3				AADACP1
	SEC11C	F2R	INPP5D				LAMC2
CEPT1	APEX2	GTPBP8	CBX5				RPL23AP53
PIFO	ALDH1B1	UBA2	MPPE1				PMAIP1
ATP5F1	E2F8	ACACA	SLC43A3				FAS
C1orf162	SLC30A6	CDC25B	EHMT2				DKK1
RAP1A	PPIE	GART
FAM212B-AS1	TCF20	TAP2					DUSP10
DDX20	GEMIN5	RASSF1					APOBEC3C
LOC643355	TYW3	DAAM1					P2RY2
CTTNBP2NL	CKAP2	BRD8					GDF5
WNT2B		SDAD1					IL1A
CAPZA1	RBBP5	CLCC1					FAM198B
MOV10	EMC7	LRRC75A	UBL7				CCBE1
	ZSCAN21	RCN1	LAMB2				RAB3B
HP08777	GMPR2	LGALS9B	BTD				GLIPR1
AKR7A2P1	TPM4		RXRA				BASP1
SLC16A1-AS1		PLXND1	RERE				GAL3ST4
	BRCC3	ICMT	DPYD				MEG3
LRIG2	MESDC2	C1QBP	HES1
LRIG2	GLIPR1	HEATR6	GALC				SNORD114-11
MAGI3	PRPF31	MMP16	MSH6				CXCL11
DCLRE1B	OASL	IRAK3					SNORD114-18
HIPK1	RPP14	PRMT7	WASF3				SPATA18
OLFML3	NOP58	CCT4	TSTA3				LOC105369807
VANGL1	NVL	TOMM40	NFIC				AOX1
		HNRNPF	FGD5
	NRBP1	CAPN15	NRM				VSIG1
ATP1A1	MSH3	LOC728026					CYFIP2
CD2	SRPX2	CABLES2					LIPG
PTGFRN	MCF2						DHRS9
CD101	DNMT1	HOXC13					LOC105369848
TTF2	DIS3	KPNB1					GCKR
MAN1A2	PDCD11	ADGRL2					BIRC3
FAM46C	KDM1A	KIAA0586	KIAA0141				CCNA1
	CCBL2	C1orf226	KANK2
WDR3	HSPA5	PRKRIR	C19orf54
LOC101929147	TRIM41	SGF29	CIZ1				KITLG
	PAICS	CPSF1	DIRC2				CMBL
LOC105378934	IMPACT	HNRNPR	SCAP				CXCL10
HSD3BP4	INAFM2	USP37					NCS1
PHGDH	IL13RA1	CDH24	SUN2				CD44
FAM72B	SNUPN	TOPBP1	DPYSL2
HIST2H2BA	ACKR1	SEMA3G	SMARCD2				EBI3
	BRMS1	ACLY	SKI				SNORD114-29
LOC100996318	FAHD1	POLR1C	TANC1				LINC01021
	PPP4C	PDE3A	HLA-DPA1				CABYR
EMBP1	MRPS5	SRSF1
LOC102724703	NLN	ARHGAP17	AFAP1L1				PSTPIP2
	MRPL40	ATIC	EFCAB11
LOC105379520	FAR2		TBCEL
	DOK4	ING2	ARL6IP1
LOC105379521	HOXB7	EIF4G1	MAP3K11				MT1L
SRGAP2	NDEL1	MDC1	CHST11				SULF2
NBPF20	APLN	ABHD16A	CIC
LOC100996720	USP1	MBD3	DOCK9				APOD
NBPF9	RINT1	LRRC52	CEP57				TNFSF4
SEC22B	GLDC	HAUS1	PTRF
NOTCH2NL	EIF4A3	MAP3K1	THRA				LOC101927501
NBPF14		LOXL1	TAOK2
NBPF19	PPP2R3C	PEX6	MAPK3
NOTCH2NL	APBA1	HDAC6	SSH2
HFE2	TRMT6	TTI1	SORBS3
TXNIP	HACD3	FDFT1	B4GALT1
ANKRD34A	SUPT5H	EML3	DHRS7B
LIX1L	HSPH1	ERI3	ZNF414
RBM8A	FAM32A	CCT5	TNRC18
PEX11B	THAP10	NUP153	DNAJB12
ITGA10	ABCF2		PKHD1L1
ANKRD35	MBD4		CERK
PIAS3	HTR1D		EPHB4
RNF115	QPCTL		NOD2
GPR89B	PIGK		MAML1
LOC105371228	TSEN54		FAM50B
LOC101060254	CHST3		PLCG1
LOC100505824	KCTD5		PLPPR2
NBPF12	EIF3A
	PHB
	LINC00879
PDIA3P1	PNPLA8
CHD1L	ELFN1
BCL9	NHEJ1
	ISG20L2
GPR89B	POLR2L
	IFT52
LOC105371227	FBL
NBPF15	DHX29
	DIAPH1
	NIFK
	HMGCS1
PPIAL4E	TBC1D19
LOC105371196	SLC25A44
LOC645166	COQ9
	TIMM22
FAM231D	NUB1
FCGR1C	EMC10
	SPRYD3
LINC00869	CTCF
RNVU1-20	RPUSD2
HIST2H4B	TNKS
HIST2H2AA4	BTBD9
HIST2H3A	STX8
BOLA1	PXK
HIST2H2AC	NRIP3
VPS45	NDE1
PLEKHO1	NIPAL3
C1orf54	ERMARD
CIART	DDX1
MRPS21	MOCOS
PRPF3	BCCIP
RPRD2	PSMG1
TARS2	PUS3
ECM1	EPB41L3
ADAMTSL4	HNRNPUL2
SETDB1	HYOU1
	MRM1
PRUNE	IMPA1
BNIPL	LRRC40
C1orf56	DDX18
MLLT11	KLHL26
GABPB2	VPS25
SCNM1	TRADD
PIP5K1A	LGMN
PSMD4	BTRC
ZNF687	TMEM38B
GBAT2	SPAG7
PSMB4	ABHD11
CGN
TUFT1	NFE2L1
SNX27	DUSP14
RIIAD1	DHRS11
	WDR92
	ZBTB33
FLG-AS1	KIF22
LCE5A	CDC26
LCE3B	ZNF106
LCE2A	BASP1
LCE4A	NIT2
KPRP	MDC1
LCE6A	CARD11
SPRR4	SH3RF2
SPRR1A	UTP4
SPRR3	PANX1
LOR	BRD9
S100A9	CDCA4
	PSMD1
S100A1
CHTOP	PPT1
SNAPIN
NPR1	TTLL1
INTS3	HNRNPM
SLC27A3	KIAA0586
LOC343052	BAZ1B
CREB3L4	ACY1
RPS27	SSRP1
UBAP2L	PPRC1
	XRCC5
HAX1	SBDS
	PNP
AQP10
ATP8B2
IL6R
TDRD10	DGCR14
CHRNB2	ZNF622
CKS1B	ICMT
FLAD1	CLMP
ZBTB7B	SLC25A19
DCST1	GTF2A1
ADAM15	NOL7
EFNA4	RAB11A
EFNA3	ADK
EFNA1	ZG16B
SLC50A1	CIB1
TRIM46	RAB11B
MIR92B	ZSCAN26
LOC105371450	STRA13
MTX1	NOL10
HCN3	DGCR8
FDPS
RUSC1	PLEKHB2
POU5F1P4	SGTA
ASH1L-AS1	EIF4B
MSTO1	SEC63
DAP3	ACOT9
SYT11	GGT3P
RXFP4	CD2BP2
LAMTOR2	XPOT
	SRRT
LMNA	CNPY4
SEMA4A	LRPAP1
SLC25A44	PCMT1
PMF1	SNX4
TMEM79	TERF2
RHBG	TCOF1
	NSFP1
TTC24	NSFP1
APOA1BP	DUSP16
HAPLN2	HIGD2A
BCAN	GMPS
RRNAD1	NR2C2AP
PRCC	KIF3B
NTRK1	TRUB2
PEAR1	SERBP1
LRRC71	MSANTD3
	UCHL3
KIRREL	SNX2
	DKK2
CD1D	YIPF1
CD1A	GLOD4
IFI16	LDHA
CADM3
	CHMP2A
ACKR1
DUSP23	CRELD2
FCRL6
SLAMF8
LOC105371465	KDM1B
KCNJ9	CAST
ATP1A2	UGDH
PEA15	YARS
DCAF8	DHX16
NCSTN	GNE
NHLH1	TXNDC17
VANGL2	MUL1
LY9
LOC105371471	RBSN
KLHDC9	ASPHD2
NIT1	TLR1
UFC1	HK1
USP21	KARS
PPOX	MARVELD1
NDUFS2	HSPD1
FCER1G	RNASEH2A
TOMM40L	GLE1
PCP4L1	CNPY3
SDHC	DDX23
	UNG
HSPA6	RAB8B
FCGR2B	VANGL1
HSPA7	VPS72
FCRLB	MOB4
DUSP12	PELO
ATF6	DDX47
NOS1AP	KCTD20
C1orf226	NUDT5
UHMK1
UAP1
DDR2
HSD17B7
RGS4	RRM1
NUF2	ARL6IP1
PBX1	SEC23B
	ATIC
	FARSA
LOC105371561	URM1
MGST3	UBOX5
MGST3	RBBP7
UCK2	GTF2H3
POGK	GPALPP1
	TNKS1BP1
POU2F1
RCSD1	FKRP
MPZL1	TUSC1
DCAF6	MARCH4
TIPRL	MRPL51
SFT2D2	C16orf70
TBX19	CRNKL1
MIR557	BCLAF1
ATP1B1	PITPNA
BLZF1	GTPBP8
C1orf112	HMBS
	UBE2Q1
GORAB	SLC25A20
PRRX1	WDR3
FMO6P	PRCP
PRRC2C	SKIV2L2
LOC105371612	PRKAR1A
	NUP133
METTL13	HMBOX1
	MECR
MIR3120	APMAP
C1orf105	NAA15
SUCO
	SLK
PRDX6	TXNL4A
KLHL20	FKBP15
DARS2	SMS
GAS5-AS1	MCM3
ZBTB37	LOXL1
LOC105371620	ANKRD13A
RABGAP1L	HEATR6
GPR52	ATP5SL
CACYBP	B4GALT5
TNN	UHRF1BP1L
	EAF1
LOC101928751	MXRA7
	PIK3CG
PAPPA2	AKAP8L
BRINP2	HSPA4L
RASAL2	DYRK3
TEX35	AARS
TEX35	MYDGF
	WBP11
RALGPS2	PRKCSH
FAM20B	CDCA7L
TOR3A	KLHL18
	ITGA6
	E2F7
SOAT1	WDR59
FAM163A	IGFBP2
	PCDH17
TOR1AIP1	LINC01249
CEP350	CA5BP1
	NAT1
QSOX1	ZBTB39
LHX4	STRN
XPR1	DCTD
	TRIM44
KIAA1614	TEX2
MR1	MTCH2
IER5	RAP1A
LOC101928973	POLR3A
GM140	SLC41A2
CACNA1E	ZBTB9
	KRR1
DHX9	ERAL1
LAMC1	DDX31
	NCAPD3
LAMC2	C9orf114
SMG7	ARHGDIA
	KPNA4
RGL1	TXLNG
TSEN15	TCEB3
C1orf21	C10orf76
	C1QBP
RNF2	OGFRL1
SWT1	CPS1
C1orf27	PLCD4
OCLM	IPO11
PLA2G4A	DHX58
	PSMA3
RGS2
TROVE2	NES
CDC73	RAB3B
	SYAP1
CFH	RRP1
	NUCKS1
C1orf53	ACSL5
LHX9	GTF2B
NEK7	TARS2
NR5A2	C10orf2
	DLST
	TUBG1
CAMSAP2	CD2AP
GPR25	MSN
C1orf106	TLR3
PKP1	RABAC1
	PACSIN2
NAV1	SMARCC1
NAV1	C3orf62
MIR1231	GATAD2A
IPO9	FKBP9
SHISA4	SLC35F2
	SNRPB
TIMM17A	CTSC
RNPEP	DIABLO
	DHRS7B
ELF3	NOMO1
GPR37L1	FAM83D
PTPRVP	NMT1
LGR6	MAOA
PPP1R12B	NLE1
	HRCT1
PCAT6	BTD
MGAT4EP	DNAJC3
TMEM183A	SLCO4A1
PPFIA4	LINC00959
ADORA1	P4HA1
BTG2	LSG1
PRELP	LRIF1
OPTC	FILIP1L
ATP2B4	CPSF3
SNORA77	B3GNT5
LAX1	TMEM53
ZC3H11A	SH3BP5L
ZBED6	ZNF35
ZBED6	GRB2
SNRPE	DNAJC1
SOX13	TCTN3
	SAE1
	ABCB7
MDM4	ALG12
	GMPR
NFASC	LSM4
CNTN2	SRD5A3
TMCC2	PARP3
LOC284577	PAF1
CDK18	ARSB
MFSD4	SLFN5
	SNRNP40
LOC105371702	MSH6
	NMU
	KDELC2
FAM72A	PCM1
AVPR1B	SCRN1
CTSE	PDCL
SRGAP2	NUDC
	DIMT1
IKBKE	PDAP1
RASSF5	TRIM21
DYRK3	NT5DC1
MAPKAPK2	MAN2B2
IL19	DRAM1
PFKFB2	PSME1
CD55	DOLPP1
CD46	NAGK
LOC148696	GCNT2
	OPN3
LOC105372883	PSMD12
MIR205HG	TMEM19
G0S2	UQCRC2
TRAF3IP3	INTS7
DIEXF	VPS4A
SYT14	CXCL16
SERTAD4	CDC5L
HHAT	CHST10
RCOR3	SMPD1
TRAF5	APLP2
LINC00467	NFIX
	POMT1
	QSOX1
DTL	GPRC5B
	API5
PPP2R5A	XRCC6
NENF	FAM155A
ATF3	COX7C
FAM71A	USP18
TATDN3	AQR
FLVCR1	MYBBP1A
VASH2	SNX12
RPS6KC1	CARD6
PROX1	H1FX
SMYD2	GALE
CENPF	OGFOD3
KCTD3	PIGT
LINC00210	OCRL
	PDSS2
RRP15	CRYL1
TGFB2	PCYOX1L
LYPLAL1	NEDD1
LOC101929713	PRCC
IARS2	PTPRA
MARK1
C1orf115	DNAJA1
MARC2	BMP1
MARC1	UFL1
HLX	SUCO
MIA3	CPSF2
BROX	FLT1
DISP1	CTSD
	DPP3
CCDC185	PDIA6
CAPN2	SRP72
LOC100287497	EEFSEC
FBXO28	AGFG2
DEGS1	COPS7A
CNIH4	NCAPD2
CNIH3	MCAT
	RAB8A
SRP9	ADRBK1
EPHX1	MIOS
H3F3A	VPS39
LOC105373113	PPP1R8
MIXL1	CMTR1
C1orf95	CBX5
PSEN2	INTS4
ADCK3	GPR107
	DYNLT1
	PTRF
ZNF678	BAP1
JMJD4	HMGXB4
SNAP47	ARSD
PRSS38	KHDRBS1
	CHD4
	DYNC1LI1
WNT3A	CAPNS1
ARF1	NIPA2
MIR3620	MSRB1
GUK1
GJC2	MRPL45
IBA57	MSANTD4
OBSCN	KIFAP3
OBSCN	QPCT
	WTAP
HIST3H2BB	SRPR
RNF187	VAMP5
LOC105373124
	FZD6
RHOU	M6PR
	RAB15
RAB4A	MAPRE1
	ACSL1
URB2	RAB14
LOC101927532	ASUN
GALNT2	ARL6IP5
COG2	NUDT2
ARV1	HACD2
TRIM67	SUMF2
GNPAT	EIF3CL
SPRTN	ARHGAP35
DISC1	NDUFS1
DISC1-IT1	IK
NTPCR	RANBP6
KIAA1804	C14orf119
	SAMD9
SLC35F3	MBTPS1
COA6	CERS6
	GSS
	NUDT19
	PRKAR2A
GGPS1	TES
TBCE	FBXL3
GPR137B	MRPS14
LGALS8	SEC22A
ACTN2	CDK9
MTR	SHMT2
LOC105373221	DHX9
LOC105373230	EIF3C
EXO1	IMMT
LOC105373236	JUN
SDCCAG8	SMG7
MIR4677	FKBP4
LOC339529	DLAT
ZBTB18
C1orf100
C1orf101
DESI2
COX20
EFCAB2
KIF26B
CNST
LOC101928139
SCCPDH
LINC01341
NLRP3
TRIM58
OR2W3
OR2L13
OR2L8
OR2L1P
OR2L3
OR2M5
OR2T6
OR2T3
OR2G6
ZNF672
PGBD2
WASH7P
LOC729737
LOC100996442
LOC100134822
LOC105379555
LOC105377770
LOC105378947
LOC105378947
OR4F29
LOC100133331
LOC100133331
LOC100288069
LOC105379689
LOC100130417
NOC2L
PERM1
HES4
RNF223
C1orf159
TTLL10-AS1
TNFRSF18
TNFRSF4
SDF4
FAM132A
UBE2J2
ACAP3
CPSF3L
DVL1
MXRA8
AURKAIP1
CCNL2
MRPL20
ANKRD65
LOC102724312
TMEM240
SSU72
C1orf233
CDK11A
SLC35E2B
SLC35E2
NADK
GNB1
TMEM52
CFAP74
LOC105378589
LOC105378591
LOC100506504
FAAP20
MORN1
LOC100129534
PEX10
PANK4
HES5
LOC115110
LOC115110
MMEL1
TTC34
LINC00982
MEGF6
MIR551A
MEGF6
WRAP73
LOC105378610
TP73-AS1
LRRC47
CEP104
C1orf174
LOC105376672
MIR4689
NPHP4
CHD5
RPL22
LOC102724450
ICMT
GPR153
ACOT7
HES2
MIR4252
TNFRSF25
PLEKHG5
NOL9
KLHL21
DNAJC11
LOC100129476
ERRFI1
LOC105376694
RERE
ENO1
SLC2A7
SLC2A5
GPR157
MIR34AHG
LOC100506022
LOC105376706
PIK3CD-AS1
PIK3CD-AS2
CLSTN1
CTNNBIP1
LZIC
DFFA
CASZ1
C1orf127
MASP2
SRM
EXOSC10
MTOR
LOC105376737
FBXO2
MAD2L2
LOC102724659
MTHFR
NPPA
NPPB
KIAA2013
DHRS3
PRAMEF10
PRAMEF9
HNRNPCL2
PRAMEF8
PRAMEF14
PRAMEF19
PRAMEF8
LRRC38
CASP9
AGMAT
UQCRHL
FLJ37453
ZBTB17
HSPB7
FAM131C
EPHA2
ARHGEF19
ANO7P1
RSG1
FBXO42
SPATA21
CROCCP3
NBPF1
CROCCP2
ESPNP
MST1L
LOC105376793
MFAP2
ATP13A2
SDHB
PADI2
RCC2
LOC105376809
LOC105376809
TAS1R2
ALDH4A1
MIR1290
IFFO2
UBR4
EMC1
AKR7A3
LOC100506730
AKR7A2
CAPZB
LOC100130193
TMCO4
RNF186
PLA2G2E
PLA2G2D
PLA2G2C
UBXN10-AS1
LINC01141
CAMK2N1
MUL1
DDOST
KIF17
SH2D5
HP1BP3
EIF4G3
ECE1
RAP1GAP
USP48
HSPG2
LOC101928043
WNT4
LACTBL1
LUZP1
HTR1D
LINC01355
HNRNPR
ZNF436
TCEA3
ASAP3
E2F2
LOC105376859
ID3
TCEB3-AS1
GALE
HMGCL
FUCA1
SRSF10
MYOM3
IL22RA1
IFNLR1
LOC105376871
STPG1
RUNX3
SYF2
RSRP1
LOC646471
PAQR7
STMN1
PAFAH2
SLC30A2
TRIM63
UBXN11
AIM1L
ZNF683
GPN2
GPATCH3
NR0B2
KDF1
FAM46B
SLC9A1
LOC105376890
MAP3K6
FCN3
CD164L2
WASF2
AHDC1
FGR
IFI6
RPA2
EYA3
PTAFR
DNAJC8
SNHG12
TAF12
LOC105376898
TMEM200B
SRSF4
MECR
LOC101929406
MATN1
LAPTM5
SDC3
PUM1
SNORD103A
SNORD103A
NKAIN1
SNRNP40
LOC105378626
PEF1
COL16A1
ADGRB2
MIR4254
SPOCD1
PTP4A2
TMEM234
TMEM234
MTMR9LP
MARCKSL1
FAM229A
BSDC1
ZBTB8OS
SYNC
YARS
FNDC5
TMEM54
RNF19B
AK2
LOC105378636
TRIM62
PHC2
CSMD2
SMIM12
DLGAP3
LOC653160
ZMYM6NB
ZMYM6
SFPQ
KIAA0319L
PSMB2
PSMB2
C1orf216
CLSPN
COL8A2
TRAPPC3
EVA1B
STK40
LSM10
OSCP1
MRPS15
CSF3R
GRIK3
LINC01137
MEAF6
SNIP1
GNL2
RSPO1
C1orf109
YRDC
MTF1
INPP5B
SF3A3
FHL3
POU3F1
RRAGC
MYCBP
RHBDL2
PPIEL
PABPC4
SNORA55
HEYL
NT5C1A
HPCAL4
BMP8B
TRIT1
MYCL
PPT1
LOC105378671
COL9A2
RIMS3
LOC105378674
NFYC-AS1
CITED4
SLFNL1
SCMH1
LOC101929901
EDN2
HIVEP3
GUCA2A
FOXJ3
ZMYND12
CLDN19
P3H1
LOC105378683
SVBP
LOC105378682
SLC2A1
EBNA1BP2
LOC105378687
ELOVL1
MED8
HYI
KDM4A-AS1
LOC101929609
SLC6A9
ERI3
TMEM53
BEST4
TCTEX1D4
PTCH2
EIF2B3
HECTD3
ZSWIM5
MUTYH
TESK2
CCDC163P
PRDX1
CCDC17
GPBP1L1
RPS15AP10
IPP
PIK3R3
POMGNT1
LRRC41
KNCN
MKNK1
MOB3C
ATPAF1
EFCAB14
CYP4A11
PDZK1IP1
TAL1
STIL
FOXD2-AS1
LOC105379777
TRABD2B
SPATA6
AGBL4
LOC105378711
LOC105378712
DMRTA2
FAF1
TTC39A
EPS15
NRDC
RAB3B
TXNDC12
KTI12
CC2D1B
ORC1
ZCCHC11
COA7
ECHDC2
SLC1A7
C1orf123
MAGOH
LRP8
LOC105378729
GLIS1
NDC1
YIPF1
HSPB11
LDLRAD1
TMEM59
CDCP2
CYB5RL
SSBP3
LOC105378734
FAM151A
PARS2
TTC22
DHCR24
USP24
PLPP3
DAB1
OMA1
MYSM1
JUN
LOC105378753
LOC105378757
TM2D1
MIR3116-2
KANK4
DOCK7
FOXD3-AS1
ITGB3BP
JAK1
LINC01359
MIR3671
LOC105378775
LOC102724416
WDR78
SLC35D1
SERBP1
GNG12
WLS
DEPDC1
LRRC40
ANKRD13C
ZRANB2
NEGR1
CRYZ
SLC44A5
SLC44A5
PIGK
ZZZ3
USP33
NEXN-AS1
FUBP1
ADGRL4
GNG5
CTBS
LINC01461
LPAR3
SYDE2
C1orf52
BCL10
DDAH1
ZNHIT6
COL24A1
ODF2L
LOC105378827
2017-09-15
PKN2-AS1
GTF2B
CCBL2
GBP3
GBP3
GBP1
GBP2
GBP2
GBP4
GBP5
LOC105378844
LRRC8B
LOC101927952
LOC101927952
GEMIN8P4
BARHL2
ZNF644
TGFBR3
GLMN
GFI1
EVI5
TMED5
CCDC18-AS1
BCAR3
MIG7
DNTTIP2
GCLM
ABCA4
ARHGAP29
LOC105378859
CNN3
ALG14
DPYD
MIR137
MIR2682
FRRS1
LOC730081
SASS6
DBT
RTCA-AS1
EXTL2
DPH5
LOC101928370
LOC101928436
AMY1B
SLC25A24
LOC400768
CLCC1
WDR47
TAF13
PSRC1
MYBPHL
SORT1
PSMA5
AMIGO1
GNAT2
EPS8L3
ALX3
LAMTOR5
LOC440602
KCNA10
KCNA2
KCNA3
LRIF1
DRAM2
DENND2D
LOC105378903
PGCP1
OVGP1
WDR77
ADORA3
FAM212B
FAM212B
KCND3
KCND3-IT1
ST7L
RHOC
PPM1J
LINC01356
SLC16A1
LOC643441
PHTF1
RSBN1
AP4B1
SYT6
TRIM33
BCAS2
NRAS
CSDE1
SIKE1
ATP1A1-AS1
LOC105378922
CD58
IGSF3
LOC101929099
TRIM45
VTCN1
GDAP2
TBX15
LOC105378933
WARS2
LINC00622
ZNF697
HMGCS2
NOTCH2
SRGAP2C
FCGR1B
ANKRD20A12P
LOC102723908
LOC105379516
LINC00328
LINC01138
RNU1-13P
PPIAL4G
FAM72D
LINC00623
RNVU1-4
LINC00623
RNVU1-4
LOC105371220
PDE4DIP
POLR3GL
GNRHR2
NUDT17
POLR3C
GPR89A
PDZK1P1
NBPF11
NBPF13P
PRKAB2
FMO5
ACP6
LOC105371230
GJA5
PDZK1P1
NBPF11
LINC01138
RNU1-13P
PPIAL4A
NBPF26
PPIAL4E
NBPF20
RNVU1-15
HIST2H2BB
LOC101929805
HIST2H2BF
HIST2H3A
HIST2H2BC
HIST2H4B
HIST2H2BE
HIST2H2AB
SV2A
SF3B4
MTMR11
OTUD7B
ANP32E
APH1A
LOC100289061
ADAMTSL4-AS1
MCL1
ENSA
GOLPH3L
CTSS
CTSK
ARNT
CERS2
FAM63A
CDC42SE1
SEMA6C
LYSMD1
VPS72
LOC100507670
PI4KB
RFX5
SELENBP1
POGZ
POGZ
CELF3
MRPL9
TDRKH
LINGO4
RORC
C2CD4D
THEM5
THEM4
S100A10
S100A11
TCHHL1
FLG
CRNN
LCE3A
LCE1C
SPRR2A
SPRR2C
SPRR2F
PGLYRP3
PGLYRP4
S100A6
S100A3
S100A2
S100A16
S100A14
S100A13
ILF2
GATAD2B
DENND4B
CRTC2
SLC39A1
JTB
RAB13
TPM3
C1orf189
C1orf43
SHE
UBE2Q1
ADAR
KCNN3
PMVK
PBXIP1
PYGO2
SHC1
DCST2
LOC100505666
DPM3
KRTCAP2
MUC1
THBS3
GBAP1
GBA
FAM189B
SCAMP3
CLK2
PKLR
RUSC1-AS1
ASH1L
LOC105371452
YY1AP1
GON4L
RIT1
KIAA0907
SNORA80E
SCARNA4
ARHGEF2
SSR2
UBQLN4
MEX3A
PAQR6
SMG5
GLMP
CCT3
C1orf61
MEF2D
IQGAP3
GPATCH4
LOC105371453
NES
LOC105371454
ISG20L2
MRPL24
HDGF
SH2D2A
INSRR
ARHGEF11
MIR765
ETV3
FCRL3
FCRL1
CD5L
LOC646268
SPTA1
OR6N1
CADM3-AS1
CRP
VSIG8
CFAP45
TAGLN2
IGSF9
SLAMF9
PIGM
KCNJ10
IGSF8
LOC729867
DCAF8
PEX19
COPA
ITLN1
F11R
TSTD1
USF1
ARHGAP30
PVRL4
PFDN2
DEDD
B4GALT3
ADAMTS4
APOA2
NR1I3
MPZ
CFAP126
FCGR3A
LOC102724329
C1orf111
CCDC190
RGS5
LMX1A
ALDH9A1
TMCO1
FAM78B
MIR921
TADA1
ILDR2
GPA33
CD247
CREG1
MPC2
GPR161
ANKRD36BP1
NME7
SLC19A2
SELE
METTL18
SCYL3
KIFAP3
MIR1295A
VAMP4
MIR199A2
PIGC
TNFSF18
TNFSF4
LOC100506023
CENPL
GAS5
SNORD75
RC3H1
LOC105371622
MRPS14
KIAA0040
TNR
RFWD2
SCARNA3
ASTN1
SEC16B
LOC730102
RASAL2-AS1
[truncated: 18,712 more rows]

## Sheet: D1 2Gy UP Fe
term ID	description	frequency	negative log10 p-value	uniqueness	dispensability
GO:0072331	signal transduction by p53 class mediator	7e-05	10.8069	0.56	0
GO:0030330	DNA damage response, signal transduction by p53 class mediator	4e-05	7.4962	0.51	0.36
GO:0071158	positive regulation of cell cycle arrest	2e-05	7.4437	0.44	0.17
GO:0009314	response to radiation	0.00092	7.3382	0.65	0.35
GO:0042770	signal transduction in response to DNA damage	5e-05	6.8539	0.56	0.38
GO:0009628	response to abiotic stimulus	0.00312	6.767	0.7	0.29
GO:0042127	regulation of cell proliferation	0.0008	6.5086	0.67	0.21
GO:0042981	regulation of apoptotic process	0.00129	6.1415	0.5	0.25
GO:0050896	response to stimulus	0.08818	5.6596	0.98	0
GO:0060591	chondroblast differentiation	0	4.7852	0.93	0.04
GO:1901698	response to nitrogen compound	0.00042	4.5986	0.73	0.33
GO:0032268	regulation of cellular protein metabolic process	0.00691	3.8239	0.61	0.3
GO:0051270	regulation of cellular component movement	0.00044	3.7852	0.68	0.23
GO:0040012	regulation of locomotion	0.00055	3.6696	0.7	0.23
GO:0009894	regulation of catabolic process	0.00276	3.4597	0.67	0.38
GO:0031329	regulation of cellular catabolic process	0.00263	3.3862	0.65	0.39
GO:0048518	positive regulation of biological process	0.00684	3.2027	0.67	0.33
GO:0010821	regulation of mitochondrion organization	5e-05	3.1146	0.72	0.18
GO:0051338	regulation of transferase activity	0.00156	3.0255	0.67	0.36

## Sheet: D1 2Gy Down Fe
term ID	description	frequency	negative log10 p-value	uniqueness	dispensability
GO:0022402	cell cycle process	0.00527	98.8041	0.65	0
GO:0051276	chromosome organization	0.00336	66.6635	0.64	0.03
GO:0051301	cell division	0.01357	48.9245	0.9	0.11
GO:0006259	DNA metabolic process	0.06339	48.5686	0.84	0.4
GO:0006260	DNA replication	0.01998	43.1844	0.8	0.03
GO:0071840	cellular component organization or biogenesis	0.05425	37.8962	0.99	0
GO:0007059	chromosome segregation	0.00373	26.0119	0.91	0.09
GO:0007017	microtubule-based process	0.00172	19.0531	0.92	0.09
GO:0051983	regulation of chromosome segregation	0.00011	17.757	0.76	0.07
GO:0045814	negative regulation of gene expression, epigenetic	9e-05	16.6073	0.77	0.18
GO:0000731	DNA synthesis involved in DNA repair	1e-05	14.3665	0.81	0.33
GO:0040029	regulation of gene expression, epigenetic	0.00225	14.1349	0.8	0.28
GO:0006312	mitotic recombination	3e-05	13.8268	0.87	0.36
GO:1901360	organic cyclic compound metabolic process	0.33913	13.1215	0.95	0.1
GO:0009987	cellular process	0.65994	12.4698	1	0
GO:0006139	nucleobase-containing compound metabolic process	0.29917	11.567	0.87	0.29
GO:0000732	strand displacement	0	11.0467	0.9	0.25
GO:0046483	heterocycle metabolic process	0.33326	10.8928	0.92	0.11
GO:0006725	cellular aromatic compound metabolic process	0.33051	10.4486	0.92	0.26
GO:0034502	protein localization to chromosome	2e-05	10.3344	0.91	0
GO:0050000	chromosome localization	2e-05	10.3224	0.9	0.38
GO:0022414	reproductive process	0.00121	10.2765	0.99	0
GO:1901796	regulation of signal transduction by p53 class mediator	3e-05	9.2396	0.79	0.17
GO:0022616	DNA strand elongation	0.00012	8.0867	0.87	0.4
GO:0060249	anatomical structure homeostasis	0.00034	7.8861	0.86	0.19
GO:0008283	cell proliferation	0.00105	7.8239	0.96	0.05
GO:0007049	cell cycle	0.0141	7.7959	0.9	0.12
GO:0006807	nitrogen compound metabolic process	0.3865	7.6861	0.99	0
GO:1902653	secondary alcohol biosynthetic process	0	7.3335	0.92	0.09
GO:0030397	membrane disassembly	0	7.2765	0.8	0.32
GO:0010212	response to ionizing radiation	0.0001	6.7235	0.93	0.22
GO:0045652	regulation of megakaryocyte differentiation	1e-05	6.6615	0.82	0.17
GO:0044238	primary metabolic process	0.51925	6.6308	0.99	0.04
GO:0036297	interstrand cross-link repair	0	6.5702	0.83	0.31
GO:0044260	cellular macromolecule metabolic process	0.28588	6.3497	0.87	0.29
GO:0008150	biological_process	1	6.2441	1	0
GO:1901576	organic substance biosynthetic process	0.28886	6.1739	0.92	0.32
GO:0051302	regulation of cell division	0.00069	6.1561	0.77	0.21
GO:0044763	single-organism cellular process	0.41995	6.1079	0.91	0.14
GO:0006189	'de novo' IMP biosynthetic process	0.00403	6.0851	0.82	0.19
GO:0009058	biosynthetic process	0.30325	6.0453	0.99	0.03
GO:0006301	postreplication repair	2e-05	5.9318	0.81	0.35
GO:0016925	protein sumoylation	2e-05	5.8962	0.91	0.12
GO:0071704	organic substance metabolic process	0.56178	5.8928	0.99	0.06
GO:0009112	nucleobase metabolic process	0.00517	5.8729	0.85	0.37
GO:0006144	purine nucleobase metabolic process	0.00215	5.466	0.86	0.4
GO:1902579	multi-organism localization	0.0023	5.4401	0.94	0.17
GO:0044699	single-organism process	0.53975	5.2644	1	0
GO:0043170	macromolecule metabolic process	0.32799	5.2111	0.95	0.23
GO:0044237	cellular metabolic process	0.53874	5.1175	0.94	0.19
GO:0044702	single organism reproductive process	0.00096	4.9666	0.95	0.05
GO:0090305	nucleic acid phosphodiester bond hydrolysis	0.02508	4.9101	0.86	0.34
GO:0042769	DNA damage response, detection of DNA damage	0	4.8153	0.91	0.22
GO:0006950	response to stress	0.04119	4.7595	0.92	0.36
GO:0006297	nucleotide-excision repair, DNA gap filling	0	4.4634	0.82	0.32
GO:0042770	signal transduction in response to DNA damage	5e-05	4.4597	0.78	0.37
GO:0050896	response to stimulus	0.08818	4.4425	0.99	0
GO:0010216	maintenance of DNA methylation	1e-05	4.3307	0.89	0.32
GO:0008152	metabolic process	0.82183	3.7235	1	0
GO:0009262	deoxyribonucleotide metabolic process	0.00285	3.5622	0.85	0.37
GO:0035337	fatty-acyl-CoA metabolic process	0.00051	3.4547	0.94	0.23
GO:1904029	regulation of cyclin-dependent protein kinase activity	0.00031	3.3809	0.77	0.37

## Sheet: D7 2Gy UP Fe
term ID	description	frequency	negative log10p-value	uniqueness	dispensability
GO:0032502	developmental process	0.01387	7.8477	0.99	0
GO:0048585	negative regulation of response to stimulus	0.00364	7.6799	0.49	0
GO:0040012	regulation of locomotion	0.00055	7.3054	0.69	0.25
GO:0042127	regulation of cell proliferation	0.0008	7.1649	0.7	0.26
GO:0040011	locomotion	0.01437	7.1192	0.99	0
GO:0044699	single-organism process	0.53975	7.1029	1	0
GO:0048518	positive regulation of biological process	0.00684	7.0501	0.7	0.31
GO:0044767	single-organism developmental process	0.01354	7.0448	0.84	0
GO:0051239	regulation of multicellular organismal process	0.00256	7.0022	0.67	0.29
GO:0051246	regulation of protein metabolic process	0.00876	6.9318	0.67	0.34
GO:0044763	single-organism cellular process	0.41995	6.7375	0.92	0.14
GO:0051247	positive regulation of protein metabolic process	0.00111	6.6498	0.59	0.37
GO:0008283	cell proliferation	0.00105	6.5157	0.95	0.05
GO:0072331	signal transduction by p53 class mediator	7e-05	6.4949	0.63	0.29
GO:0050896	response to stimulus	0.08818	6.4634	0.99	0
GO:0022610	biological adhesion	0.0121	6.2426	0.99	0
GO:0019221	cytokine-mediated signaling pathway	0.00088	5.9245	0.54	0.38
GO:0007155	cell adhesion	0.00564	5.9208	0.97	0
GO:0008203	cholesterol metabolic process	7e-05	5.3458	0.9	0.04
GO:0051174	regulation of phosphorus metabolic process	0.00392	5.2549	0.68	0.4
GO:0019220	regulation of phosphate metabolic process	0.00391	5.1314	0.65	0.4
GO:0065009	regulation of molecular function	0.00835	4.9957	0.7	0.33
GO:0048519	negative regulation of biological process	0.01243	4.8928	0.69	0.36
GO:0051701	interaction with host	0.01257	4.6615	0.96	0
GO:0030330	DNA damage response, signal transduction by p53 class mediator	4e-05	4.6576	0.6	0.36
GO:0006928	movement of cell or subcellular component	0.00492	4.556	0.92	0.06
GO:0044710	single-organism metabolic process	0.39463	4.475	0.92	0.32
GO:0009411	response to UV	0.00013	4.3063	0.8	0.3
GO:0009628	response to abiotic stimulus	0.00312	4.2487	0.78	0.39
GO:0032879	regulation of localization	0.00242	4.0491	0.71	0.28
GO:0008202	steroid metabolic process	0.0004	4.0017	0.92	0.39
GO:0042770	signal transduction in response to DNA damage	5e-05	3.9914	0.63	0.38
GO:0009894	regulation of catabolic process	0.00276	3.9666	0.71	0.39
GO:0009719	response to endogenous stimulus	0.00113	3.9393	0.8	0.36
GO:0044281	small molecule metabolic process	0.215	3.9281	0.92	0.24
GO:0031329	regulation of cellular catabolic process	0.00263	3.8894	0.69	0.38
GO:0006048	UDP-N-acetylglucosamine biosynthetic process	0.00026	3.7545	0.89	0.14
GO:0007154	cell communication	0.04358	3.7496	0.9	0.12
GO:0002376	immune system process	0.00625	3.5638	0.99	0
GO:0035970	peptidyl-threonine dephosphorylation	1e-05	3.5452	0.93	0.15
GO:0031638	zymogen activation	0.00014	3.4789	0.95	0.18
GO:0030301	cholesterol transport	5e-05	3.4634	0.93	0.04
GO:0006629	lipid metabolic process	0.03094	3.399	0.92	0.09
GO:0043618	regulation of transcription from RNA polymerase II promoter in response to stress	2e-05	3.2907	0.66	0.27
GO:0040008	regulation of growth	0.00042	3.214	0.75	0.25
GO:1901615	organic hydroxy compound metabolic process	0.00994	3.0511	0.98	0
GO:0010644	cell communication by electrical coupling	0	3.0506	0.87	0.03
GO:0051726	regulation of cell cycle	0.00147	3.0424	0.66	0.27

## Sheet: D7 2Gy DOWN Fe
term ID	description	frequency	negative log10 p-value	uniqueness	dispensability
GO:0010594	regulation of endothelial cell migration	5e-05	10.2733	0.55	0
GO:1903507	negative regulation of nucleic acid-templated transcription	0.04454	9.5072	0.4	0.27
GO:0009966	regulation of signal transduction	0.00363	8.5735	0.54	0.39
GO:0032502	developmental process	0.01387	8.4377	0.99	0
GO:0007010	cytoskeleton organization	0.00151	6.9747	0.91	0.02
GO:0009719	response to endogenous stimulus	0.00113	6.3316	0.89	0
GO:0010941	regulation of cell death	0.00137	6.0009	0.66	0.35
GO:0051726	regulation of cell cycle	0.00147	5.9914	0.65	0.36
GO:0042127	regulation of cell proliferation	0.0008	5.8928	0.67	0.34
GO:0007155	cell adhesion	0.00564	5.7167	0.99	0
GO:0022610	biological adhesion	0.0121	5.6556	0.99	0
GO:0071495	cellular response to endogenous stimulus	0.00091	5.3179	0.86	0.32
GO:0044699	single-organism process	0.53975	4.7447	1	0
GO:0030029	actin filament-based process	0.00077	4.5513	0.93	0.06
GO:2000241	regulation of reproductive process	0.00015	4.5421	0.74	0.28
GO:0055001	muscle cell development	0.00012	4.384	0.76	0.06
GO:0006793	phosphorus metabolic process	0.16891	4.3179	0.94	0.16
GO:0065007	biological regulation	0.14918	4.1403	0.99	0
GO:0006796	phosphate-containing compound metabolic process	0.16693	4.0429	0.87	0.03
GO:0071840	cellular component organization or biogenesis	0.05425	3.8097	0.99	0
GO:0044763	single-organism cellular process	0.41995	3.7212	0.91	0.11
GO:0008283	cell proliferation	0.00105	3.7011	0.95	0.03
GO:0009190	cyclic nucleotide biosynthetic process	0.0011	3.5272	0.83	0.36
GO:0031623	receptor internalization	4e-05	3.3605	0.9	0.14
GO:0034501	protein localization to kinetochore	1e-05	3.2733	0.97	0.13
GO:1902903	regulation of fibril organization	0	3.209	0.76	0.29
GO:1901137	carbohydrate derivative biosynthetic process	0.03915	3.0535	0.94	0.28
GO:0006928	movement of cell or subcellular component	0.00492	3.0057	0.92	0.08

## Sheet: Gene lists X-rays
X-rays	X-rays	X-rays		X-rays	X-rays
Background	0 vs 2 Gy	0 vs 2 Gy		0 vs 2 Gy	0 vs 2 Gy
	Day 1	Day 7		Day 1	Day 7
	DOWN	DOWN		UP	UP
Gene Symbol	Gene Symbol	Gene Symbol		Gene Symbol	Gene Symbol
DDX11L1	HIST1H1B	GALNT15			TNFRSF21
MIR1302-2	FAM111B	LOC105369669		ZER1	C16orf74
LOC100132287	PBK	ALDH2		PPM1D	AP1M1
LOC105379690	HIST1H2BL	VWF
LOC105378947	HIST1H2BB	CLDN10-AS1		ARHGEF28
	HIST1H2BM	TESK2		CYR61	LGALS1
	SKA1	NPR1		CDH13	SUV39H1
LOC105378580	HIST1H2AI	SLC44A5		PCDH10	NR2F1
LOC100287934	DTL	SLCO2A1		NRG1	KRT7
FAM87B	HIST1H2AB	PDK4		VASH1	ALCAM
	NDC80	TNFRSF1B		SLC12A2	CD44
LINC01128	GINS2			DMD	HSPH1
LOC284600	CENPE	TXNIP		LAMB2	PLCB2
LOC284600	NUSAP1	LTBP4		MYO6	TMTC3
SAMD11	CDC6	LOC202181		PLK3	UGDH
KLHL17	MKI67	GAS6-AS2		FAM43A	SLC9A3R2
PLEKHN1	CCNA2	PTGS1		CCNG1	MCM2
ISG15	FAM72D			KCNS2
AGRN	KIF15	RPL37		VPS13C	CLCN4
LINC01342	NCAPG			MACF1	PLOD2
MIR200B	CKAP2L	IL3RA		CALCRL	FAM64A
TTLL10	KIF4B	SETBP1		HECW2	POLA2
B3GALT6	KIF20A	CXCL16		PXDN	ABI3
SCNN1D		MCHR1		EPHA4	MLEC
PUSL1	ARHGAP11A	APCDD1L		KDM5B	P2RY2
CPTP	HIST2H3A			PLXNB1	ANKRD1
TAS1R3	HIST2H3A	FMO2		ORAI3
	DLGAP5	THSD7A		ITGA2	UBASH3B
LOC148413	ASPM	MYRIP		RELN	TPX2
LOC105378585	HIST1H3B	ABLIM1		ANXA4	LOX
TMEM88B	CASC5				AK4
	CENPF	SNED1		LOC100272217	ECI2
VWA1	BUB1	ITGA10		RASSF2	TFRC
ATAD3C	RRM2	HIST1H3F		INSR	TUBB6
ATAD3B	NUF2	ARHGAP20		DGKA
ATAD3A	CEP55	ZNF608		KCNK6	STIL
	HIST1H1A	FAM171A2		NADSYN1	TGFB2
LOC105378586	TTK	FAM78A		RBMY2AP	MRTO4
MIB2	ANLN	TNRC6C		RBMY2AP	KIF18B
MMP23B	SPAG5			RBMY2AP	UXS1
MMP23A	SGOL1	CTSF		TM7SF2	AXL
	SHCBP1	ZXDA		TM4SF18	EFHD2
	TOP2A			CFAP54	CCNB1
LOC105378949	KIF11	SULT1E1		FBXL20	CENPI
CALML6	MELK	ALDH6A1		MAP2	CKAP2L
GABRD	SPC24	NCOA1		EIF2B2
PRKCZ	SKA3	GTF2IRD2		FLRT2	EGFR
SKI	OIP5	ICAM1		KIAA1324L	H2AFZ
RER1	ARHGAP11B	POLR1A		NTN4	NCAPH
PLCH2	TPX2			CDIP1	USP18
PLCH2	KIF23	CLU		JUP	DNAJC1
	CDK1	GMPR		BTG2	FOXA1
TNFRSF14	CDCA2	BCAS3		TNFRSF10C	MCM7
LOC105378596	WDR76	IL3RA		UNC5B	TRNP1
FAM213B	KIF20B	FAT4		TANC1	STX11
LOC105378598	PLK1	CCDC80		TRIM38	IFI27
ACTRT2	SPC25	ADSSL1		ARVCF	CCDC167
PRDM16	NCAPH	LAMA2		IL15	DTYMK
ARHGEF16	BRIP1	CA11		DOCK6	RUVBL2
TPRG1L	CDCA8	PCDHB14			KNSTRN
TP73	PRC1	H6PD			S100A3
CCDC27	NEK2	CRTAC1		BCL2L1	NDC1
SMIM1	CDKN3	HAPLN3		PLXNA2	CMSS1
DFFB	TRIP13	LRP5		DYSF	ADAMTS4
LINC01134	AURKB	MED12		UTRN	MCM5
LINC01346	CCNB2	MKL2		LINC00891	PLAU
	CCNE2	SCUBE3		PDGFB	SERPIND1
	PLK4	FAM117B		ICAM1
AJAP1	MYBL2				GLIPR1
	ESCO2	ZFP36L2		APLP1	FSTL3
KCNAB2	CCNB1	SALL2		HDAC5	CCDC190
RNF207	RAD51	KCNMA1		CREBRF	TGFBI
LINC00337	ASF1B	MANEAL		LOC101929469	NCAPG
HES3	CENPU	APCDD1L-AS1		MALAT1	PRAMEF10
ESPN	MCM8	SDPR		LOC105370792	SULT1B1
	MAD2L1	PRICKLE2			BST1
TAS1R1	HIST2H2AB	ALDH1A1		GOLGA6L22	CARD11
ZBTB48	CDC20	HIP1		ZFYVE1	DTL
PHF13	UBE2T	CREBRF		HMOX1	RFC4
THAP3	RAD51AP1	LAPTM4B		TP53INP2	ADK
LOC100505887	CENPI	ST6GAL1		SLC9A1	SLC16A3
CAMTA1	DEPDC1	BAGE2		LOC102723922	RNF121
VAMP3	IQGAP3	CEBPD		ABCA12	SEMA3A
PER3	KIF18A	FBLN5		ANKRD29	PLK1
PARK7	KIAA1524	CABLES1		EPHA2	CDKN3
LOC102724539	HIST2H3D	ZNF521		MERTK	HMGA2
SLC45A1	MCM4	LTA4H		DDB2	SIX2
	FAM64A	BCAM		REV3L	CCNA2
LOC102724571	MCM10	GPX3		APOBEC3C	DCBLD2
H6PD	FANCI	MRC2		LOC100505664	DLGAP5
SPSB1	TICRR	HSD17B11		AK5	CDC20
SLC25A33	CDC25C	CYP27A1		ASCC3	PSAT1
TMEM201	CENPK	ERICH6-AS1		NUAK1	CEP55
PIK3CD	KIF14				LINC00961
	HMMR	ZNF362		SLC30A1	KLF2
NMNAT1	LMNB1	RALGAPA2		PLXNA3
NMNAT1	PRIM1	B3GNT9		ZBTB46-AS1	FOXM1
UBE4B	EXO1	FAM155A		PPIAP30	CDC45
KIF1B	STIL	PINK1		LINC01622	UBE2T
PGD	GINS1	CUBN			C20orf144
APITD1-CORT	ESPL1	ABCC3		DPYSL4	PVR
	HELLS	ADGRA2		LOC105370778	TNFSF10
PEX14	TK1	RUNX1T1		ANTXR1	LPXN
TARDBP	HIST1H2AM	EFNA1		LOC102724679	OAS1
	FAM83D	FBN1		TMEM173
LOC105376736	FBXO5	C6orf48			PRR11
ANGPTL7	GMNN			NFATC2	NEGR1
UBIAD1	DIAPH3			LRP4-AS1	SLC25A19
LOC105376739	POLE2	HGSNAT		CDKN1A	DCAF13
LOC105376740	KIF2C	SOX18		CES2	MLLT11
PTCHD2	MCM6	HDAC5		TRAJ10	SNORD113-4
FBXO44	KIF22			CACNG7
FBXO6	ZWINT	PHF14		H2BFM
DRAXIN	HJURP	EPB41L5		PLK2
AGTRAP	OR10H2	SEMA6C		PCDHGB8P
C1orf167	ATAD2	BMX
CLCN6	MND1	CHD6		KRT84
RNU5E-1	NEIL3	TCP11L2			MYBL2
PLOD1	RFC3	TPCN1			CMC2
MFN2	MCM2	NR2F2-AS1			COL25A1
MIIP	FEN1	PPP1R3B		ITGA10	DIAPH3
TNFRSF8	SGOL2	MPDZ		ADAMTSL4-AS1	OGFRL1
TNFRSF1B	NCAPG2	DKK2		LINC00577	ZNF185
VPS13D	CKS1B	ZNF318		FAM198B	C10orf10
SNORA59B	PAK6	LDB2		SLC7A7	TAGLN
LOC105376744	FOXM1	LY75-CD302		MIR647	IGFBP3
AADACL3	WDHD1	PREX2		TMEM31	LOC105377916
PRAMEF8	FANCD2	PITPNC1			ANLN
PRAMEF18	UHRF1	BRE		ZMAT3	LOC105370533
	MNS1	NID1		PPP1R17	SEMA3D
	BLM	ZER1		FAM167B	SPC24
PRAMEF5	AURKA	PIK3C2B			CDCA8
PRAMEF15	LOC105376774	AHR		PLEKHM1P	BASP1
	KIF18B	FAM117A		CD34	SPAG5
PRAMEF16	HIST1H2AE	CEP68			SLC7A5
PRAMEF15	SMC2	BCL2L11			HJURP
	C1orf112	PTPRB		PHACTR2-AS1	THBD
PRAMEF20	HIST2H2BB	JUP		DGCR10	SULF2
PDPN	POLQ	MLYCD		LOC105373365	C11orf91
LOC105378612	DEPDC1B	KLK10		MIR34AHG	TK1
PRDM2	GPSM2	KALRN		LOC101927801	SKA3
KAZN	TACC3	DNAJB4		ELOVL2	CD34
KAZN	RBL1	ADGRL1		ACER2	FGF5
TMEM51	GTSE1	CHD4		CXCR4	NIPAL1
FHAD1	RAD54L	DOCK9		LOC102723409	DHCR24
EFHD2	KIAA0101	ORAI3		C11orf97	UHRF1
CTRC	H2AFX	ACE		OR5AU1	CKS2
CELA2A	CENPW	TNFAIP8L1			MCM4
DNAJC16	CIT	MAGED4		PTCHD4	C19orf33
	HIST2H2BA	MFAP2			ARHGEF26
RSC1A1	SUV39H2	TCF4		LOC729681	AURKA
PLEKHM2	BORA	FILIP1L		PLXNB2	CCBE1
SLC25A34	GSG2	C19orf54		XPC
TMEM82	DNA2	KDM5B			SESN3
FBLIM1		CREBBP			TMEM171
SPEN	KIF4A	FOXC1		MAMDC2	DAW1
C1orf64	CCNF	MAGED4			VSIG1
CLCNKA	ZWILCH	TTC28		GAL3ST4	MT1L
CLCNKB	DBF4	NFAT5			ORC1
LOC101927479	KNTC1	TCN2		MIR1272
LOC101927479	MYBL1	FAM43A		ARHGAP42	STC2
	NCAPD3	FAM124A		PHLDA3	NCEH1
SZRD1	HIST1H1C	FYCO1		SESN2	FAM111B
NECAP2		SRPX		TP53INP1	MEST
	SMC4	TMEM205		LOC102725048	PKP2
	DSN1	DLL4		LOC105379013	TBC1D2
	MCM7	TCEA2		SCARNA7	MAD2L1
MST1P2	E2F1	PSMB9			CDC6
FAM231A	GEN1	RNF214		LINC00583
CROCC	KNSTRN	PDK2		TTTY9A	TSPAN18
	ZNF367	PLD1		TTTY9A	IL1RL1
LOC400743	ECT2	LTBP1		CMBL	UBE2S
PADI1	RFC2	CMTM3		LOC100131472	MIR3118-1
PADI3	NDC1	ZDHHC14		LINC01162
MIR3972	UBE2C	MGP		LOC105375880	TSPAN13
PADI4	ATAD5	GAA		RGCC	LOC101929058
PADI6	C5orf34	NFKBIA			MATN3
		FZD8		LOC101928476
ARHGEF10L	SPDL1	TFPI		CYTL1	PLAT
ACTL8	KIFC1	GLTSCR2			TNFSF4
ACTL8		EEF2K			MIR3145
IGSF21	NEMP1	LRP1		GDF15	SEMA3C
	HIST1H3I	MANSC1		LOC105376607	LYVE1
KLHDC7A	DSCC1	TMCC3		SESN1
PAX7	KIF24	TIMP2		TMEM217
LOC101927895	RRM1	PATZ1			LINC01133
MRTO4	INCENP	EIF3L		BMP5	TRAJ48
PQLC2	HMGB2	RTKN			LYPD1
PQLC2	CDC45	ZSWIM8		LOC102724933
MINOS1		WWC3			LOC105378992
HTR6	CCDC18	AHDC1			VCAN
	BIRC5	AKR1B1			IFI6
OTUD3	BRCA2	PNPLA2		FDXR
PLA2G5	E2F8	MDK
PLA2G2F		ACSS2		FAS
	CDC7	ARSD		APLN
UBXN10	ORC1	TPPP3		TRAV9-1	IGFBP1
LOC105376827	FANCA	RPS23		LOC105376530	RASGRP3
VWA5B1	MIS18A	NPAT		LOC102724624	CCNA1
FAM43B	MCM5	TMEM204		MIR4298
CDA	PRR11	RPL28		ACTA2
PINK1	CCDC15	CPD		OR10H5	MGARP
	ANP32E	BTG2		CROT	FGL2
	SASS6	ELK4		SPATA18	ZNF280D
LOC100506801	MCM3	ORAI2			C5orf60
NBPF3	USP1	GAS6		VWCE	LOC105369509
ALPL	RFC4	BBS1		PARM1
LOC105376834	HPVC1	SHROOM4		CCL1
LDLRAD2	EXOSC8	ETS2
CELA3B	CEP78	EMP2
LINC00339					PARM1
CDC42	TMEM97
	MASTL	CUX1			TRBV4-2
ZBTB40		IGF2R		MDM2	HIST1H2BH
	LOC101927746	SLC41A3		OMG	KIT
EPHA8	TROAP	PTGFRN
C1QC		ALDH2
C1QB	XRCC2	CNOT6L		LOC105374946
		KIAA0141		LOC101927501	MIR548M
EPHB2	TEX15	LTBP3		LINC01184	CXCR4
KDM1A	CDCA3	PAN3		SULF2
	CKS2	TM4SF1		APOD
ZNF436-AS1	CCDC34	SIK2		ZNF732
RPL11	CENPQ	PEPD			CPA4
TCEB3	LDLR	PRKCH		MIR3118-1
PITHD1	APOLD1				TRAJ37
LYPLA2	MTFR2			CTAGE9
MIR378F				TRAJ37
LOC284632				MIR548M
GRHL3				RNU6-83P
NIPAL3
NCMAP
SRRM1				LOC105369509
CLIC4	CDCA7
	SKP2			CYFIP2
TMEM50A	TEX30			MIR548I4
TMEM57	LMNB2			MTRNR2L2
LDLRAP1	TMPO
LDLRAP1	DHCR24
MAN1C1	PARPBP
SEPN1	TIPIN			MIR548AG2
MTFR1L
				D21S2088E
	CLSPN
EXTL1				ZNF280D
LOC105376910	CDC25A
PDIK1L				TNFSF4
FAM110D
ZNF593	PDSS1			PNRC2
CNKSR1	CHAF1B
CATSPER4	CENPA
CEP85	CCNA1
SH3BGRL3	HIST1H2BD			NEAT1
CD52	GSTCD
DHDDS	RAD18
HMGN2	SPIN4
RPS6KA1	MIR101-2
MIR1976	CENPH
ARID1A	RNASEH2A
PIGV	HIST1H4L
ZDHHC18	CEP128
SFN				LOC102723575
	MB21D1			HIST1H4F
NUDC	CENPN
TRNP1
LOC101928391	GAS2L3
WDTC1
TMEM222	LOC105374928
ACTG1P20	SGOL1-AS1
SYTL1	CHEK1
GPR3	FIGNL1
LOC105376892	DARS2			MIR548T
	BRCA1
FAM76A	HIST2H4B
STX12	HIST2H4B
PPP1R8	CENPP
SCARNA1	PRIM2
THEMIS2	PHF19
SMPDL3B	MIS18BP1
XKR8	DTYMK
ATPIF1	NCAPD2
SESN2	TTF2
PHACTR4	SERPIND1
	POLA1
RCC1
TRNAU1AP	EZH2
RNU11	POLA2
GMEB1	PARP2
YTHDF2
OPRD1	RAD54B
EPB41	GINS4
	VCX3B
	TIMELESS
PTPRU	MBOAT1
	DONSON
	VRK1
	POLR3G
LOC105378618	HIST1H1E
MATN1-AS1	CHRNA5
	PSAT1
LOC400748	USP17L15
LOC102723832	BARD1
	UBE2S
ZCCHC17	CENPO
SERINC2
LINC01225	RIBC2
TINAGL1	MTHFD1
HCRTR1	ERCC6L
	DNMT1
	SLC7A5
KHDRBS1	G2E3
TMEM39B	POC1A
KPNA6	H2AFZ
TXLNA	E2F7
CCDC28B	ZGRF1
IQCC
DCDC2B	DCLRE1B
EIF3I	ZAK
FAM167B	IL1RL1
LCK	C18orf54
HDAC1	NUP35
	LYAR
TSSK3	GINS3
TSSK3	CHAF1A
ZBTB8B	HIST1H2BO
ZBTB8A	FANCG
RBBP4	SLC25A19
KIAA1522	CENPM
S100PBP	CHAC2
HPCA	ACAT2
	TUBB4B
AZIN2	LOC105377545
ZNF362
	DNAJC9
ZSCAN20	NRM
HMGB4
C1orf94
LOC105378640
GJB5
GJB4
GJB3
GJA4	TUBG1
ZMYM1	SHMT1
	CDT1
ZMYM4	THCAT158
NCDN	HIST3H2BB
TFAP2E	ELOVL6
LOC105378646
AGO4	LOC105378120
AGO1	CKAP2
AGO3	HIST2H2BE
TEKT2	RTTN
ADPRHL2	ARHGEF39
MAP7D1	DAW1
THRAP3	CENPJ
SH3D21	MLKL
	RBBP8
ZC3H12A	HAUS6
DNALI1
CDCA8	CDCA5
MANEAL	NUP107
C1orf122	EXOSC2
INPP5B	SUV39H1
UTP11L	SNORD93
LOC105378653	NUP155
LOC105378656	NUP205
LOC105378662	DEK
AKIRIN1	RFC5
NDUFS5	FAM111A
MACF1	LOC340074
KIAA0754	TPM3
BMP8A	RFWD3
LOC101929516	DDIAS
PPIE	MIR20B
LOC105378667	NR2C2AP
MFSD2A	EIF2B3
CAP1	CDK2
RLF	SRSF7
ZMPSTE24	FLJ25758
SMAP2	PGCP1
ZFP69B	FAM216A
ZFP69	ETV4
EXO5	FOXRED1
ZNF684	DDX39A
NFYC	NANOGP1
MIR30E	KCNB2
MIR30C1	NIF3L1
KCNQ4	CCSAP
CTPS1	PSIP1
SLFNL1-AS1
LOC102723924	CMC2
FOXO6	CLMP
	STMN1
GUCA2B	PNMA2
RIMKLA	HAT1
PPCS	RANBP1
PPIH	PFAS
YBX1	LIN52
C1orf50
ERMAP
ZNF691	LRR1
SLC2A1-AS1	HN1
FAM183A	CCDC14
CFAP57	PAK1IP1
TMEM125	RMI1
TIE1	SPATA5
MPL	CCNE1
CDC20	CDK5RAP2
	NUP85
SZT2	RPF2
PTPRF	SAP30
KDM4A	WHSC1
ST3GAL3	UCHL5
ARTN	PRPS1
IPO13	HLA-DPA1
DPH2
ATP6V0B	PRPF4
B4GALT2	OIP5-AS1
CCDC24	KIAA0586
KLF17	ENOSF1
KLF17	CENPV
DMAP1	ACYP1
RNF220	SRSF1
C1orf228	TMPO-AS1
KIF2C	EXOSC9
RPS8	NEDD1
SNORD46
PLK3	C1orf74
BTBD19	ARL6IP1
UROD	NET1
	NASP
LINC01144	BRIX1
HPDL	ERI1
TOE1	FASTKD3
MMACHC	NARS2
AKR1A1	MRTO4
NASP	FAM132B
TMEM69	KPNA2
MAST2	TYMS
TSPAN1	FLJ46906
LURAP1	PSRC1
RAD54L	CDC25B
UQCRH	SRSF2
NSUN4	BTNL3
FAAH	PKMYT1
FAAHP1	SLC25A10
	MRE11A
DMBX1	CKAP5
MKNK1-AS1	TUBGCP5
TEX38	PAICS
CYP4B1	DKC1
CYP4A22	POLE
LINC00853	HRCT1
	TBC1D31
CMPK1	RPGRIP1L
FOXE3	LOC105377540
FOXD2	NOP58
	SMC1A
	IL18R1
LOC105378702	ACTL6A
	BAG2
SLC5A9	FARSB
	WRAP53
CDKN2C	RNASEH2B
	LIN9
	SLC38A5
	FAM129A
RNF11	LDHA
	POP1
TTC39A-AS1	IGFBP1
OSBPL9	DUS2
OSBPL9	PARP1
	TSR1
BTF3L4	PSMD14
ZFYVE9	HERC3
PRPF38A	RQCD1
GPX7	TOMM5
FAM159A	SFXN2
ZYG11B	HSD17B1P1
SCP2	SPATA33
PODN	LOC105371586
LOC105378724	LOC91548
CPT2	TMEM171
LOC100507564	ACER3
LOC105378727	DLAT
LOC105378726	NUP93
LOC105378733	RCCD1
DMRTB1	TIMM21
LRRC42	PXMP2
TCEANC2	FOXC2
MRPL37	NUP160
SSBP3-AS1	C12orf29
	CCDC88A
ACOT11	CENPL
MROH7
LEXM	CSE1L
	CMSS1
	STRIP2
TMEM61	ICMT
BSND	C17orf53
PCSK9	C5
LOC100507634	PPIL1
MIR4422	RMI2
	CLN6
LOC105378737	LOC102724344
PRKAA2
DAB1-AS1	DBF4B
LINC01135	EIF4A3
LINC01358	SNORD75
FGGY	UMPS
	HYLS1
	TMEM251
NFIA	ISOC1
	HNRNPH3
MIR3116-1	STC2
USP1	YEATS4
ATG4C	DDX21
	REEP4
	WDR62
FOXD3	DGCR11
ALG6
EFCAB7	ATIC
PGM1	HN1L
ROR1	SLFN11
CACHD1	NUP88
RAVER2	NDST1
AK4	POLD1
DNAJC6
LEPR
PDE4B
SGIP1
MIER1
LOC102724481	SVIP
GADD45A	NXT2
GNG12-AS1	UQCC2
PIN1P1	MTHFD2
SRSF11	ODF2
HHLA3
CTH	FN3KRP
ZRANB2-AS2	PATE2
FPGT-TNNI3K	BCL2L12
TYW3	NOP56
LHX8	MEST
ACADM	RRS1
RABGGTB	NOL11
ST6GALNAC3	IGFBP3
ST6GALNAC5	TIMM10
	MPHOSPH9
FAM73A	MRPL18
NEXN	HOXB2
DNAJB4	SRSF3
GIPC2	AAAS
PTGFR	PLEK2
IFI44L	SACS
IFI44	ACD
ADGRL2	TMEM62
PRKACB	STRA13
DNASE2B	STK39
RPF1	DCUN1D5
	PLAUR
LOC646626
CYR61
	UNG
	GPR4
SH3GLB1	MED31
HS2ST1	PPIF
LINC01140	RBBP7
LMO4	POLD2
LOC105378839	DPYSL3
PKN2	KLF2
GBP1P1	NES
LRRC8B	GEMIN5
LRRC8C	EEFSEC
LOC101927975	IDH3A
LRRC8D	SHQ1
ZNF326	TDP1
CDC7	DHH
RPAP2
RPL5	OGFOD1
	SLC1A5
SNORA66	ZNF511
MTF2	PAX6
CCDC18	RABEPK
DR1	HAUS1
FNBP1L	C9orf142
LOC100129046	CPSF3
MIR760	FH
ABCD3	FERMT1
RWDD3	HNRNPM
PTBP2	TMEM201
LOC729987	ID1
SNX7	HSPD1
PALMD	TMCC1-AS1
	SMAP2
AGL	FBL
SLC35A3	FUS
MFSD14A	STX11
TRMT13	HSPH1
RTCA	MFSD2A
CDC14A	NFYB
GPR88
VCAM1	SH3RF1
SLC30A7	HDDC2
SLC30A7	POLR2D
LOC102606465	DCXR
LOC101928334	SKA2
S1PR1	NAT10
RNPC3
AMY1B	RSRC1
LOC100129138	OSBPL11
PRMT6	PPP5C
NBPF6	MANF
FAM102B	WDR34
PRPF38B	ECI2
FNDC7	SEH1L
STXBP3
GPSM2	BRI3BP
TMEM167B	FXN
SCARNA2	CTPS1
KIAA1324	THOP1
	CCT5
SARS	ADK
CELSR2	TRMT61A
SYPL2	DAZAP1
ATXN7L2	NAGA
CYB561D1
GNAI3	ACOT11
GNAI3	SLCO2A1
MIR197	MTRF1
AMPD2	NR2F1
GSTM4	AQP1
GSTM2	POLR3K
CSF1	GNL2
AHCYL1	PRPF38A
STRIP1	LOC101926941
	MSH6
UBL4B	UTP4
SLC6A17	TFRC
KCNC4
RBM15	PSMD12
PROK1	HEY2
CYMP	NTSR1
CD53	FLOT1
CEPT1
PIFO
ATP5F1	MARS2
C1orf162	PDLIM7
RAP1A	SLC16A7
FAM212B-AS1	C1orf21
DDX20	NCBP1
LOC643355
CTTNBP2NL	HS6ST2-AS1
WNT2B	NCLN
CAPZA1	NRGN
MOV10	HADH
FAM19A3	MTFP1
	EBNA1BP2
HP08777	SSRP1
AKR7A2P1	ODC1
SLC16A1-AS1	AK4
	LOC100507507
LRIG2	RPS6KA1
LRIG2	CCDC86
MAGI3	SGMS2
DCLRE1B	SRSF9
HIPK1	XRCC3
OLFML3	ISG20L2
VANGL1	PSMC3
	NLN
	TFB2M
ATP1A1	RHNO1
CD2	CA5BP1
PTGFRN	SQLE
TTF2	NCEH1
MAN1A2	SCARA3
FAM46C	CHPT1
	DCTPP1
WDR3	RAD21
LOC101929147
	HLA-DPB1
HSD3BP4
PHGDH
FAM72B	C9orf47
HIST2H2BA	RNF26
	AGPAT5
LOC100996318	PPRC1
	COX10
EMBP1	TUBB6
	SNRPA
LOC105379520	HMGN1P30
	PGAM5
LOC105379521	SEPHS1
SRGAP2	ERLIN1
NBPF20	CBX5
LOC100996720	SRRT
NBPF9	TOMM40
	MGST1
SEC22B	PTGES3
NOTCH2NL	USP18
NBPF14	RAB8A
NBPF19	FAF1
NOTCH2NL	MCMBP
RNVU1-6	PIGU
TXNIP	SLC7A1
ANKRD34A	ELP5
LIX1L	UCK2
RBM8A	TUBGCP4
PEX11B	GLO1
ITGA10	HNRNPD
ANKRD35	GMPS
PIAS3	SEMA4B
RNF115	FMR1
GPR89B	FBLN5
LOC105371228	TUBB
LOC101060254	C11orf24
LOC100505824	NBN
NBPF12	CCDC59
	SYT9
	XBP1
PDIA3P1
CHD1L	ALG8
BCL9	LRRC59
GPR89B
LOC105371227	CBR1
NBPF15	MIR622
PPIAL4E
LOC105371196
LOC645166
	YARS
	PKN3
FAM231D	RIF1
	EBP
LINC00869	IPO5
RNVU1-20	TRAF3
HIST2H4B	PER3
HIST2H2AA4	XPO1
HIST2H3A	RAB32
BOLA1	EFHD2
HIST2H2AC	NHEJ1
VPS45	SIGMAR1
PLEKHO1	GRWD1
C1orf54	RPUSD3
CIART	FANCC
MRPS21	IARS
PRPF3	UGDH
RPRD2	FAR2
TARS2
ECM1
FALEC
ADAMTSL4
SETDB1	CYP27C1
	SCFD2
ANXA9	UTP20
PRUNE	MINA
BNIPL	NUP153
C1orf56	SNRPB
MLLT11	SLC17A9
GABPB2
SCNM1
PIP5K1A
ZNF687
GBAT2
PSMB4
CGN
TUFT1
SNX27
RIIAD1
OAZ3
FLG-AS1
LCE5A
LCE3C
LCE3B
LCE2A
LCE4A
KPRP
LCE6A
SPRR4
SPRR1A
SPRR3
LOR
S100A9
S100A1
CHTOP
SNAPIN
NPR1
INTS3
SLC27A3
LOC343052
CREB3L4
RPS27
UBAP2L
HAX1
AQP10
ATP8B2
IL6R
TDRD10
CHRNB2
CKS1B
FLAD1
ZBTB7B
DCST1
ADAM15
EFNA4
EFNA3
EFNA1
SLC50A1
TRIM46
MIR92B
LOC105371450
MTX1
HCN3
FDPS
RUSC1
POU5F1P4
ASH1L-AS1
MSTO1
DAP3
SYT11
RXFP4
LAMTOR2
RAB25
LMNA
SEMA4A
SLC25A44
PMF1
TMEM79
RHBG
TTC24
APOA1BP
HAPLN2
BCAN
RRNAD1
PRCC
NTRK1
PEAR1
LRRC71
KIRREL
CD1D
CD1A
IFI16
CADM3
ACKR1
APCS
DUSP23
FCRL6
SLAMF8
LINC01133
LOC105371465
KCNJ9
ATP1A2
PEA15
DCAF8
NCSTN
NHLH1
VANGL2
LY9
LOC105371471
KLHDC9
NIT1
UFC1
USP21
PPOX
NDUFS2
FCER1G
TOMM40L
PCP4L1
SDHC
HSPA6
FCGR2B
HSPA7
FCRLB
DUSP12
ATF6
NOS1AP
C1orf226
UHMK1
UAP1
DDR2
RGS4
NUF2
PBX1
LOC105371561
MGST3
MGST3
UCK2
POGK
DUSP27
POU2F1
RCSD1
MPZL1
DCAF6
TIPRL
SFT2D2
TBX19
MIR557
LOC105371606
ATP1B1
BLZF1
C1orf112
GORAB
PRRX1
LOC100127910
FMO6P
PRRC2C
LOC105371612
METTL13
MIR3120
C1orf105
SUCO
PRDX6
KLHL20
DARS2
GAS5-AS1
ZBTB37
LOC105371620
RABGAP1L
GPR52
CACYBP
TNN
LOC105371623
LOC101928751
PAPPA2
BRINP2
RASAL2
TEX35
TEX35
RALGPS2
FAM20B
TOR3A
SOAT1
AXDND1
FAM163A
TOR1AIP1
CEP350
QSOX1
XPR1
KIAA1614
MR1
IER5
LOC101928973
GM140
CACNA1E
DHX9
LAMC1
LAMC2
SMG7
RGL1
TSEN15
C1orf21
RNF2
SWT1
HMCN1
C1orf27
PLA2G4A
RGS2
TROVE2
CDC73
CFH
CRB1
C1orf53
LHX9
NEK7
NR5A2
CAMSAP2
GPR25
C1orf106
IGFN1
PKP1
NAV1
NAV1
MIR1231
IPO9
SHISA4
TIMM17A
RNPEP
ELF3
GPR37L1
PTPRVP
LGR6
PPP1R12B
PCAT6
MGAT4EP
TMEM183A
PPFIA4
ADORA1
LINC01353
BTG2
PRELP
OPTC
ATP2B4
SNORA77
LAX1
ZC3H11A
ZBED6
ZBED6
SNRPE
SOX13
LOC101929441
MDM4
NFASC
CNTN2
TMCC2
LOC284577
CDK18
MFSD4
LOC105371702
FAM72A
AVPR1B
CTSE
SRGAP2
IKBKE
RASSF5
DYRK3
MAPKAPK2
IL19
CD55
LOC105372880
CD46
LOC148696
LOC105372883
G0S2
TRAF3IP3
DIEXF
SYT14
SERTAD4
HHAT
RCOR3
TRAF5
LINC00467
LOC105748977
DTL
PPP2R5A
NENF
ATF3
FAM71A
TATDN3
FLVCR1
VASH2
RPS6KC1
PROX1
SMYD2
CENPF
KCTD3
LINC00210
RRP15
TGFB2
LYPLAL1
LOC101929713
IARS2
MARK1
C1orf115
MARC2
MARC1
HLX
MIA3
BROX
DISP1
CCDC185
CAPN2
LOC100287497
FBXO28
DEGS1
CNIH4
CNIH3
SRP9
EPHX1
LOC105373113
C1orf95
PSEN2
ADCK3
ZNF678
JMJD4
SNAP47
PRSS38
WNT3A
ARF1
MIR3620
GUK1
GJC2
IBA57
OBSCN
OBSCN
HIST3H2BB
RNF187
LOC105373124
RHOU
RAB4A
URB2
LOC101927532
GALNT2
COG2
ARV1
TRIM67
GNPAT
SPRTN
DISC1
DISC1-IT1
NTPCR
KIAA1804
SLC35F3
COA6
LINC01132
GGPS1
TBCE
GPR137B
LGALS8
ACTN2
MTR
LOC105373221
LOC105373230
EXO1
LOC105373236
SDCCAG8
MIR4677
LOC339529
ZBTB18
C1orf100
C1orf101
DESI2
COX20
EFCAB2
KIF26B
CNST
LOC101928139
SCCPDH
LINC01341
NLRP3
TRIM58
OR2W3
OR2L13
OR2L8
OR2L1P
OR2L3
OR2M1P
OR2M5
OR2T6
OR2T2
OR2T3
OR2G6
ZNF672
PGBD2
WASH7P
LOC729737
LOC100996442
LOC100134822
LOC105379555
LOC105377770
LOC105378947
LOC105378947
LOC100133331
LOC100133331
LOC100288069
LOC105379689
LOC100130417
NOC2L
PERM1
HES4
RNF223
C1orf159
TTLL10-AS1
TNFRSF18
TNFRSF4
SDF4
FAM132A
UBE2J2
ACAP3
CPSF3L
DVL1
MXRA8
AURKAIP1
CCNL2
MRPL20
ANKRD65
LOC102724312
TMEM240
SSU72
C1orf233
CDK11A
SLC35E2B
SLC35E2
NADK
GNB1
TMEM52
CFAP74
LOC105378589
LOC105378591
LOC100506504
FAAP20
MORN1
LOC100129534
PEX10
PANK4
HES5
LOC115110
LOC115110
MMEL1
TTC34
LINC00982
MEGF6
MIR551A
MEGF6
WRAP73
LOC105378610
TP73-AS1
LRRC47
CEP104
C1orf174
LOC105376672
MIR4689
NPHP4
CHD5
RPL22
LOC102724450
ICMT
GPR153
ACOT7
HES2
MIR4252
TNFRSF25
PLEKHG5
NOL9
KLHL21
DNAJC11
LOC100129476
ERRFI1
RERE
ENO1
SLC2A7
SLC2A5
GPR157
MIR34AHG
LOC100506022
LOC105376706
PIK3CD-AS1
PIK3CD-AS2
CLSTN1
CTNNBIP1
LZIC
DFFA
CASZ1
C1orf127
MASP2
SRM
EXOSC10
MTOR
LOC105376737
FBXO2
MAD2L2
LOC102724659
MTHFR
NPPA
NPPB
KIAA2013
DHRS3
PRAMEF11
PRAMEF10
PRAMEF9
HNRNPCL2
PRAMEF8
PRAMEF14
PRAMEF19
PRAMEF8
LRRC38
TMEM51-AS1
CASP9
AGMAT
UQCRHL
FLJ37453
ZBTB17
HSPB7
FAM131C
EPHA2
ARHGEF19
ANO7P1
RSG1
FBXO42
SPATA21
CROCCP3
NBPF1
CROCCP2
ESPNP
MST1L
LOC105376793
MFAP2
ATP13A2
SDHB
PADI2
RCC2
LOC105376809
LOC105376809
TAS1R2
ALDH4A1
MIR1290
IFFO2
UBR4
EMC1
AKR7A3
LOC100506730
AKR7A2
CAPZB
LOC100130193
TMCO4
RNF186
PLA2G2E
PLA2G2A
PLA2G2D
PLA2G2C
UBXN10-AS1
LINC01141
CAMK2N1
MUL1
DDOST
KIF17
SH2D5
HP1BP3
EIF4G3
ECE1
RAP1GAP
USP48
HSPG2
LOC101928043
WNT4
LACTBL1
LUZP1
HTR1D
LINC01355
HNRNPR
ZNF436
TCEA3
ASAP3
E2F2
LOC105376859
ID3
TCEB3-AS1
LOC105376860
GALE
HMGCL
FUCA1
CNR2
MYOM3
IL22RA1
IFNLR1
LOC105376871
STPG1
RUNX3
SYF2
RSRP1
LOC646471
AUNIP
PAQR7
STMN1
PAFAH2
SLC30A2
TRIM63
UBXN11
AIM1L
ZNF683
GPN2
GPATCH3
NR0B2
KDF1
FAM46B
SLC9A1
LOC105376890
MAP3K6
FCN3
CD164L2
WASF2
AHDC1
FGR
IFI6
RPA2
EYA3
PTAFR
DNAJC8
SNHG12
TAF12
LOC105376898
TMEM200B
SRSF4
MECR
LOC101929406
MATN1
LAPTM5
SDC3
PUM1
SNORD103A
SNORD103A
SNRNP40
FABP3
LOC105378624
LOC105378626
PEF1
COL16A1
ADGRB2
MIR4254
SPOCD1
PTP4A2
TMEM234
TMEM234
MTMR9LP
MARCKSL1
FAM229A
BSDC1
ZBTB8OS
SYNC
YARS
FNDC5
TMEM54
RNF19B
AK2
LOC105378636
TRIM62
PHC2
CSMD2
SMIM12
DLGAP3
LOC653160
ZMYM6NB
ZMYM6
SFPQ
KIAA0319L
PSMB2
PSMB2
C1orf216
CLSPN
COL8A2
TRAPPC3
EVA1B
STK40
LSM10
OSCP1
MRPS15
CSF3R
GRIK3
LINC01137
MEAF6
SNIP1
GNL2
RSPO1
C1orf109
YRDC
MTF1
INPP5B
SF3A3
FHL3
POU3F1
RRAGC
MYCBP
PPIEL
PABPC4
SNORA55
HEYL
NT5C1A
HPCAL4
BMP8B
OXCT2
TRIT1
MYCL
PPT1
LOC105378671
COL9A2
RIMS3
LOC105378674
NFYC-AS1
CITED4
SLFNL1
SCMH1
LOC101929901
EDN2
HIVEP3
GUCA2A
FOXJ3
ZMYND12
CLDN19
P3H1
LOC105378683
SVBP
LOC105378682
SLC2A1
EBNA1BP2
LOC105378687
ELOVL1
MED8
HYI
KDM4A-AS1
LOC101929609
SLC6A9
ERI3
TMEM53
BEST4
TCTEX1D4
PTCH2
EIF2B3
HECTD3
ZSWIM5
MUTYH
TESK2
CCDC163P
PRDX1
CCDC17
GPBP1L1
IPP
PIK3R3
POMGNT1
LRRC41
KNCN
MKNK1
MOB3C
ATPAF1
EFCAB14
CYP4A11
PDZK1IP1
TAL1
STIL
LINC01389
FOXD2-AS1
TRABD2B
SPATA6
AGBL4
LOC105378711
LOC105378712
DMRTA2
FAF1
TTC39A
EPS15
NRDC
RAB3B
TXNDC12
KTI12
CC2D1B
ORC1
ZCCHC11
COA7
ECHDC2
SLC1A7
C1orf123
MAGOH
LRP8
LOC105378731
LOC105378729
SLC25A3P1
GLIS1
NDC1
YIPF1
HSPB11
LDLRAD1
TMEM59
CDCP2
CYB5RL
SSBP3
LOC105378734
FAM151A
PARS2
TTC22
DHCR24
USP24
PLPP3
DAB1
OMA1
MYSM1
JUN
LOC105378753
TM2D1
MIR3116-2
KANK4
DOCK7
FOXD3-AS1
ITGB3BP
JAK1
LOC105378775
LOC102724416
SLC35D1
SERBP1
GNG12
DIRAS3
WLS
DEPDC1
LRRC40
ANKRD13C
ZRANB2
NEGR1
CRYZ
SLC44A5
SLC44A5
PIGK
ZZZ3
USP33
FUBP1
ADGRL4
GNG5
CTBS
LINC01461
LPAR3
SYDE2
C1orf52
BCL10
DDAH1
ZNHIT6
COL24A1
ODF2L
LOC105378827
2017-09-15
PKN2-AS1
GTF2B
CCBL2
GBP3
GBP1
GBP2
LOC105378844
LRRC8B
LOC101927952
LOC101927952
GEMIN8P4
BARHL2
ZNF644
TGFBR3
GLMN
GFI1
EVI5
TMED5
BCAR3
MIG7
DNTTIP2
GCLM
ABCA4
ARHGAP29
LOC105378859
F3
CNN3
ALG14
DPYD
MIR137
MIR2682
LOC101928270
FRRS1
LOC730081
SASS6
DBT
EXTL2
DPH5
LOC101928370
COL11A1
LOC101928436
SLC25A24
LOC400768
CLCC1
WDR47
TAF13
C1orf194
PSRC1
MYBPHL
SORT1
PSMA5
AMIGO1
GNAT2
GSTM3
EPS8L3
ALX3
LOC105378897
KCNC4-AS1
LAMTOR5
LOC440602
KCNA10
KCNA2
KCNA3
LRIF1
DRAM2
DENND2D
LOC105378903
PGCP1
OVGP1
WDR77
ADORA3
FAM212B
FAM212B
KCND3
KCND3-IT1
ST7L
RHOC
PPM1J
LINC01356
SLC16A1
LOC643441
PHTF1
RSBN1
PTPN22
AP4B1
SYT6
TRIM33
BCAS2
NRAS
CSDE1
SIKE1
ATP1A1-AS1
LOC105378922
CD58
IGSF3
TRIM45
VTCN1
GDAP2
TBX15
LOC105378933
WARS2
LINC00622
ZNF697
HMGCS2
NOTCH2
SRGAP2C
FCGR1B
LOC102723908
LOC105379516
LINC00328
LINC01138
RNU1-13P
PPIAL4G
FAM72D
LINC00623
RNVU1-4
PPIAL4C
LINC00623
RNVU1-4
LOC105371220
PDE4DIP
POLR3GL
GNRHR2
NUDT17
POLR3C
GPR89A
PDZK1P1
NBPF11
NBPF13P
PRKAB2
ACP6
LOC105371230
GJA5
PDZK1P1
NBPF11
LINC01138
RNU1-13P
PPIAL4A
NBPF26
PPIAL4E
NBPF20
RNVU1-15
HIST2H2BB
LOC101929805
HIST2H3A
HIST2H2BC
HIST2H4B
HIST2H2BE
HIST2H2AB
SV2A
SF3B4
MTMR11
OTUD7B
ANP32E
APH1A
LOC100289061
ADAMTSL4-AS1
MCL1
ENSA
GOLPH3L
CTSS
CTSK
ARNT
CERS2
FAM63A
CDC42SE1
SEMA6C
LYSMD1
VPS72
LOC100507670
PI4KB
RFX5
SELENBP1
POGZ
POGZ
CELF3
MRPL9
TDRKH
LINGO4
RORC
C2CD4D
THEM5
THEM4
S100A10
S100A11
TCHHL1
FLG
CRNN
LCE3D
LCE3A
LCE1C
SPRR2A
SPRR2F
PGLYRP3
PGLYRP4
S100A8
S100A6
S100A3
S100A2
S100A16
S100A14
S100A13
ILF2
GATAD2B
DENND4B
CRTC2
SLC39A1
JTB
RAB13
TPM3
C1orf189
C1orf43
LOC101928101
SHE
UBE2Q1
ADAR
KCNN3
PMVK
PBXIP1
PYGO2
SHC1
DCST2
LOC100505666
DPM3
KRTCAP2
MUC1
THBS3
GBAP1
GBA
FAM189B
SCAMP3
CLK2
PKLR
RUSC1-AS1
ASH1L
LOC105371452
YY1AP1
GON4L
RIT1
KIAA0907
SNORA80E
SCARNA4
ARHGEF2
SSR2
UBQLN4
MEX3A
PAQR6
SMG5
GLMP
CCT3
C1orf61
MEF2D
IQGAP3
GPATCH4
LOC105371453
NES
CRABP2
LOC105371454
ISG20L2
MRPL24
HDGF
SH2D2A
INSRR
ARHGEF11
ETV3L
ETV3
FCRL1
CD5L
LOC646268
OR6Y1
SPTA1
OR6N1
OR6N2
CADM3-AS1
CRP
VSIG8
CFAP45
TAGLN2
IGSF9
SLAMF9
PIGM
IGSF8
LOC729867
DCAF8
PEX19
COPA
ITLN1
F11R
TSTD1
USF1
ARHGAP30
PVRL4
PFDN2
DEDD
B4GALT3
ADAMTS4
APOA2
NR1I3
MPZ
CFAP126
FCGR3A
LOC102724329
OLFML2B
C1orf111
CCDC190
RGS5
LMX1A
ALDH9A1
TMCO1
FAM78B
MIR921
TADA1
ILDR2
GPA33
CD247
CREG1
MPC2
GPR161
ANKRD36BP1
XCL2
NME7
SLC19A2
SELL
SELE
METTL18
SCYL3
KIFAP3
MIR1295A
VAMP4
MIR199A2
TNFSF18
TNFSF4
LOC100506023
CENPL
GAS5
SNORD75
RC3H1
MRPS14
KIAA0040
TNR
RFWD2
SCARNA3
ASTN1
SEC16B
LOC730102
RASAL2-AS1
LINC00083
ABL2
NPHS2
TOR1AIP2
LHX4-AS1
ACBD6
STX6
STX6
LOC105371641
GLUL
RNASEL
RGS16
RGS8
LOC647070
NMNAT2
NCF2
ARPC5
EDEM3
FAM129A
TRMT1L
IVNS1ABP
TPR
PTGS2
UCHL5
GLRX2
KCNT2
ASPM
ZBTB41
DENND1B
MIR181A1HG
MIR181B1
ZNF281
KIF14
DDX59
KIF21B
CACNA1S
ASCL5
TMEM9
TNNT2
LAD1
TNNI1
PHLDA3
PHLDA3
CSRP1
IPO9-AS1
ARL8A
[truncated: 18,943 more rows]

## Sheet: D1 2Gy UP X-rays
term ID	description	frequency	negative log10p-value	uniqueness	dispensability
GO:0051239	regulation of multicellular organismal process	0.00256	8.7496	0.59	0
GO:0032879	regulation of localization	0.00242	8.567	0.71	0.28
GO:0007165	signal transduction	0.03804	8.5157	0.42	0.36
GO:0051270	regulation of cellular component movement	0.00044	8.0088	0.62	0.24
GO:0040012	regulation of locomotion	0.00055	7.8697	0.68	0.25
GO:0007155	cell adhesion	0.00564	7.289	0.96	0
GO:0022610	biological adhesion	0.0121	7.2411	0.99	0
GO:0050896	response to stimulus	0.08818	7.1643	0.99	0
GO:0042127	regulation of cell proliferation	0.0008	6.9136	0.69	0.25
GO:0032502	developmental process	0.01387	6.7122	0.99	0
GO:0032501	multicellular organismal process	0.0079	6.3298	0.99	0
GO:0044767	single-organism developmental process	0.01354	6.1124	0.77	0
GO:0006928	movement of cell or subcellular component	0.00492	5.4711	0.91	0.06
GO:0040011	locomotion	0.01437	5.2832	0.99	0
GO:0044093	positive regulation of molecular function	0.0023	4.857	0.7	0.27
GO:0019220	regulation of phosphate metabolic process	0.00391	4.7328	0.66	0.39
GO:0051174	regulation of phosphorus metabolic process	0.00392	4.6635	0.68	0.39
GO:0031344	regulation of cell projection organization	0.00042	4.6234	0.68	0.24
GO:0010604	positive regulation of macromolecule metabolic process	0.00306	4.3655	0.6	0.36
GO:0065007	biological regulation	0.14918	4.3635	0.99	0
GO:0018212	peptidyl-tyrosine modification	0.00072	4.1068	0.94	0
GO:0044699	single-organism process	0.53975	3.7747	1	0
GO:0038001	paracrine signaling	0	3.6216	0.86	0.38
GO:0034644	cellular response to UV	3e-05	3.6003	0.78	0.38
GO:0007154	cell communication	0.04358	3.5575	0.9	0.12
GO:0030198	extracellular matrix organization	0.00015	3.5528	0.89	0.36
GO:0043062	extracellular structure organization	0.00016	3.5528	0.89	0.36
GO:0023052	signaling	0.03838	3.4584	0.99	0
GO:0044763	single-organism cellular process	0.41995	3.2815	0.91	0.14

## Sheet: D1 2Gy DOWN X-rays
term ID	description	frequency	negative log10 p-value	uniqueness	dispensability
GO:0022402	cell cycle process	0.00527	110.578	0.63	0
GO:0051276	chromosome organization	0.00336	76.056	0.64	0.03
GO:0006259	DNA metabolic process	0.06339	53.6904	0.84	0.4
GO:0051301	cell division	0.01357	50.3706	0.9	0.11
GO:0006260	DNA replication	0.01998	44.2907	0.8	0.03
GO:0071840	cellular component organization or biogenesis	0.05425	36.0462	0.99	0
GO:0007059	chromosome segregation	0.00373	25.5376	0.91	0.09
GO:0007017	microtubule-based process	0.00172	18.8539	0.92	0.09
GO:0051983	regulation of chromosome segregation	0.00011	17.719	0.78	0.07
GO:0000731	DNA synthesis involved in DNA repair	1e-05	17.6635	0.79	0.33
GO:0006139	nucleobase-containing compound metabolic process	0.29917	17.1158	0.86	0.29
GO:0006725	cellular aromatic compound metabolic process	0.33051	16.5719	0.92	0.11
GO:0046483	heterocycle metabolic process	0.33326	16.5331	0.92	0.26
GO:0022616	DNA strand elongation	0.00012	16.4145	0.86	0.4
GO:0006312	mitotic recombination	3e-05	16.4001	0.86	0.36
GO:1901360	organic cyclic compound metabolic process	0.33913	15.8761	0.95	0.1
GO:0000732	strand displacement	0	15.3969	0.9	0.25
GO:0016458	gene silencing	0.00025	14.2314	0.75	0.19
GO:0009987	cellular process	0.65994	12.8356	1	0
GO:0006807	nitrogen compound metabolic process	0.3865	12.2233	0.99	0
GO:0030397	membrane disassembly	0	11.4123	0.8	0.32
GO:0050658	RNA transport	0.00118	11.3045	0.91	0
GO:0060249	anatomical structure homeostasis	0.00034	10.1475	0.86	0.2
GO:0022414	reproductive process	0.00121	9.3904	0.99	0
GO:0007049	cell cycle	0.0141	9.3242	0.9	0.12
GO:0044260	cellular macromolecule metabolic process	0.28588	9.3188	0.87	0.29
GO:0006950	response to stress	0.04119	8.6234	0.9	0
GO:0016925	protein sumoylation	2e-05	8.3556	0.89	0.12
GO:0008283	cell proliferation	0.00105	8.2749	0.96	0.05
GO:0040029	regulation of gene expression, epigenetic	0.00225	7.7122	0.81	0.3
GO:0090305	nucleic acid phosphodiester bond hydrolysis	0.02508	7.327	0.86	0.34
GO:1901796	regulation of signal transduction by p53 class mediator	3e-05	7.1688	0.79	0.32
GO:0044237	cellular metabolic process	0.53874	6.7212	0.94	0.16
GO:0043170	macromolecule metabolic process	0.32799	6.6038	0.95	0.23
GO:0036297	interstrand cross-link repair	0	6.5528	0.81	0.31
GO:0044238	primary metabolic process	0.51925	6.4522	0.99	0.04
GO:1902579	multi-organism localization	0.0023	6.2933	0.93	0.22
GO:0009263	deoxyribonucleotide biosynthetic process	0.00172	5.9547	0.84	0.18
GO:0042769	DNA damage response, detection of DNA damage	0	5.7328	0.9	0.27
GO:0071704	organic substance metabolic process	0.56178	5.6655	0.99	0.06
GO:1901576	organic substance biosynthetic process	0.28886	5.4168	0.92	0.32
GO:0022406	membrane docking	0.00018	5.3429	0.93	0.07
GO:0009058	biosynthetic process	0.30325	5.1403	0.99	0.03
GO:0042770	signal transduction in response to DNA damage	5e-05	5.0921	0.78	0.35
GO:0006301	postreplication repair	2e-05	4.9914	0.79	0.37
GO:0051302	regulation of cell division	0.00069	4.9469	0.79	0.21
GO:0009112	nucleobase metabolic process	0.00517	4.9136	0.85	0.34
GO:0008150	biological_process	1	4.7496	1	0
GO:0031145	anaphase-promoting complex-dependent proteasomal ubiquitin-dependent protein catabolic process	3e-05	4.7212	0.9	0.21
GO:0072527	pyrimidine-containing compound metabolic process	0.01212	4.6799	0.9	0.18
GO:0044699	single-organism process	0.53975	4.6459	1	0
GO:0009262	deoxyribonucleotide metabolic process	0.00285	4.5513	0.86	0.36
GO:0006297	nucleotide-excision repair, DNA gap filling	0	4.4547	0.81	0.32
GO:0046112	nucleobase biosynthetic process	0.0034	4.295	0.84	0.36
GO:0008152	metabolic process	0.82183	4.2351	1	0
GO:0050896	response to stimulus	0.08818	4.1669	0.99	0
GO:0006369	termination of RNA polymerase II transcription	0	4.1029	0.9	0.19
GO:1904029	regulation of cyclin-dependent protein kinase activity	0.00031	4.0501	0.77	0.37
GO:0051641	cellular localization	0.01638	4.0017	0.95	0.28
GO:0072711	cellular response to hydroxyurea	0	3.9706	0.91	0.27
GO:0090501	RNA phosphodiester bond hydrolysis	0.00762	3.9245	0.87	0.29
GO:0031123	RNA 3'-end processing	0.00094	3.7825	0.88	0.23

## Sheet: D7 2Gy UP X-rays
term ID	description	frequency	negative log10 p-value	uniqueness	dispensability
GO:1903047	mitotic cell cycle process	0.00077	13.7645	0.47	0
GO:0051301	cell division	0.01357	10.3625	0.88	0.09
GO:0051276	chromosome organization	0.00336	8.9136	0.59	0.02
GO:0006270	DNA replication initiation	0.00118	8.7305	0.89	0.02
GO:0008283	cell proliferation	0.00105	5.5467	0.93	0.04
GO:0007059	chromosome segregation	0.00373	5.1403	0.89	0.1
GO:0071840	cellular component organization or biogenesis	0.05425	4.7986	0.97	0
GO:0051983	regulation of chromosome segregation	0.00011	4.6696	0.7	0.06
GO:0030195	negative regulation of blood coagulation	2e-05	4.4989	0.64	0.16
GO:0001666	response to hypoxia	0.00019	4.3206	0.81	0.31
GO:0031639	plasminogen activation	9e-05	3.8962	0.93	0.09
GO:1904029	regulation of cyclin-dependent protein kinase activity	0.00031	3.6676	0.73	0.21
GO:0031145	anaphase-promoting complex-dependent proteasomal ubiquitin-dependent protein catabolic process	3e-05	3.6676	0.89	0.32
GO:0071392	cellular response to estradiol stimulus	1e-05	3.5258	0.87	0.2
GO:0031099	regeneration	5e-05	3.4881	0.93	0.03
GO:0009611	response to wounding	0.00111	3.4634	0.88	0.4
GO:0030155	regulation of cell adhesion	0.00021	3.1911	0.8	0.2
GO:0046940	nucleoside monophosphate phosphorylation	0	3.1255	0.9	0.09

## Sheet: D7 2Gy DOWN X-rays
term ID	description	frequency	negative log10p-value	uniqueness	dispensability
GO:0031589	cell-substrate adhesion	0.00021	6.5436	0.63	0
GO:0030198	extracellular matrix organization	0.00015	4.2628	0.78	0
GO:0043062	extracellular structure organization	0.00016	4.2628	0.78	0.34
GO:0006069	ethanol oxidation	0.00015	4.153	0.72	0.03
GO:0022610	biological adhesion	0.0121	4.1273	0.85	0
GO:0048563	post-embryonic organ morphogenesis	7e-05	3.9547	0.72	0.03
GO:0051235	maintenance of location	0.00029	3.0862	0.76	0
GO:0071694	maintenance of protein location in extracellular region	0	3.0141	0.68	0.33
