# Supplementary material for: Differential Impact of Single-Dose Fe Ion and X-Ray Irradiation on Endothelial Cell Transcriptomic and Proteomic Responses
Source: Front Pharmacol. 2017 Sep 22;8:570. doi: 10.3389/fphar.2017.00570 (PMC5622284; doi:10.3389/fphar.2017.00570)
Supplement: Supplementary file 3 [file DataSheet3.XLSX]

## Sheet: X Day 1 All proteins quantified
Accession	Description	ICPL_6/ICPL_0	ICPL_6/ICPL_0 Variability [%]	ICPL_6/ICPL_0 Count	ΣCoverage	Σ# Proteins	Σ# Unique Peptides	Σ# Peptides	Σ# PSMs	Area	Score A2	Coverage A2	# Peptides A2	# PSM A2	Score B2	Coverage B2	# Peptides B2	# PSM B2	Score C2	Coverage C2	# Peptides C2	# PSM C2	# AAs	MW [kDa]	calc. pI
ENSP00000386342	AAK1 HGNC Symbol|AP2 associated kinase 1 [Source:HGNC Symbol;Acc:19679]|2|ENSG00000115977|ENST00000409068				2.23	3	1	1	5	1.17045e+07	50.74	2.23	1	2	38.19	2.23	1	1	47.07	2.23	1	2	674	73.7236	9.1001
ENSP00000261772	AARS HGNC Symbol|alanyl-tRNA synthetase [Source:HGNC Symbol;Acc:20]|16|ENSG00000090861|ENST00000261772	1.13473	1.81124	9;13;11	18.39	2	12	12	85	5.42975e+07	296.405	16.01	10	24	315.249	18.39	12	32	311.233	13.43	10	29	968	106.743	5.52881
ENSP00000244571	AARS2 HGNC Symbol|alanyl-tRNA synthetase 2, mitochondrial (putative) [Source:HGNC Symbol;Acc:21022]|6|ENSG00000124608|ENST00000244571				8.63	1	6	6	9	5.21015e+06	91.4426	4.26	3	3	87.52	5.18	4	4	28.94	3.25	2	2	985	107.273	6.26514
ENSP00000278618	AASDHPPT HGNC Symbol|aminoadipate-semialdehyde dehydrogenase-phosphopantetheinyl transferase [Source:HGNC Symbol;Acc:14235]|11|ENSG00000149313|ENST00000278618	0.759264		1;-;-	7.44	2	2	2	3	1.84553e+07	40.49	7.44	2	2	43.79	2.59	1	1					309	35.7531	6.80029
ENSP00000414001	AASS HGNC Symbol|aminoadipate-semialdehyde synthase [Source:HGNC Symbol;Acc:17366]|7|ENSG00000008311|ENST00000431170				1.96	3	1	1	3	2.16633e+06	48	1.96	1	1	46.44	1.96	1	1	39.38	1.96	1	1	511	56.9101	6.88818
ENSP00000355637	ABCB10 HGNC Symbol|ATP-binding cassette, sub-family B (MDR/TAP), member 10 [Source:HGNC Symbol;Acc:41]|1|ENSG00000135776|ENST00000344517				1.36	1	1	1	3	1.11677e+06	23.32	1.36	1	1	32.48	1.36	1	1	21.43	1.36	1	1	738	79.0979	9.84717
ENSP00000461615	ABCC1 HGNC Symbol|ATP-binding cassette, sub-family C (CFTR/MRP), member 1 [Source:HGNC Symbol;Acc:51]|16|ENSG00000103222|ENST00000572882				4.1	7	5	5	12	6.25591e+06	79.5	1.25	2	2	84.3	3.54	4	4	106.62	4.1	5	6	1440	160.447	6.7417
ENSP00000377780	ABCD3 HGNC Symbol|ATP-binding cassette, sub-family D (ALD), member 3 [Source:HGNC Symbol;Acc:67]|1|ENSG00000117528|ENST00000394233				2.19	4	1	1	2	3.88588e+06	30.48	2.19	1	1					30.7	2.19	1	1	549	62.6858	9.23193
ENSP00000296577	ABCE1 HGNC Symbol|ATP-binding cassette, sub-family E (OABP), member 1 [Source:HGNC Symbol;Acc:69]|4|ENSG00000164163|ENST00000296577	1.07287	8.8727	5;4;3	25.38	3	9	9	41	4.99797e+07	105.02	19.87	7	14	93.3272	25.38	9	16	110.33	10.18	5	11	599	67.271	8.33838
ENSP00000445100	ABCF1 HGNC Symbol|ATP-binding cassette, sub-family F (GCN20), member 1 [Source:HGNC Symbol;Acc:70]|6|ENSG00000204574|ENST00000475993	1.0023	4.61882	2;4;4	20.13	6	8	8	21	1.10576e+07	85.13	5.37	3	4	117.6	14.09	6	9	102.823	16.11	6	8	596	67.6181	8.19189
ENSP00000287844	ABCF2 HGNC Symbol|ATP-binding cassette, sub-family F (GCN20), member 2 [Source:HGNC Symbol;Acc:71]|7|ENSG00000033050|ENST00000287844	0.811839		-;3;-	5.14	2	3	3	4	3.85819e+06					46.78	5.14	3	4					623	71.2446	7.37158
ENSP00000378579	ABHD11 HGNC Symbol|abhydrolase domain containing 11 [Source:HGNC Symbol;Acc:16407]|7|ENSG00000106077|ENST00000395147				12.79	6	3	3	3	8.6899e+06	53.4598	12.79	3	3									258	28.4548	10.0669
ENSP00000417564	ABHD14B HGNC Symbol|abhydrolase domain containing 14B [Source:HGNC Symbol;Acc:28235]|3|ENSG00000114779|ENST00000461108				5.32	3	1	1	1	1.39655e+07	28.48	5.32	1	1									188	19.7433	7.84033
ENSP00000440101	ABI1 HGNC Symbol|abl-interactor 1 [Source:HGNC Symbol;Acc:11320]|10|ENSG00000136754|ENST00000490841				3.34	14	1	1	3	16171610	39.1	3.34	1	1	47.82	3.34	1	1	22.9	3.34	1	1	329	35.8976	5.05908
ENSP00000406651	ABI3 HGNC Symbol|ABI family, member 3 [Source:HGNC Symbol;Acc:29859]|17|ENSG00000108798|ENST00000419580	0.931354		1;-;1	11.39	4	3	3	8	2.24225e+07	35.79	11.39	3	4	29.21	3.89	1	1	0	9.17	2	3	360	38.4255	5.08447
ENSP00000453392	AC012652.1.1 Clone-based (Vega)|Calcium-binding protein p22 [Source:UniProtKB/Swiss-Prot;Acc:Q99653]|15|ENSG00000187446|ENST00000560965	0.932619	6.858	1;1;1	46.15	5	4	4	17	4.07454e+07	100.35	46.15	4	6	56.07	46.15	4	5	63.4472	46.15	4	6	91	10.7354	5.2749
ENSP00000293525	AC021066.1 Clone-based (Ensembl)|keratin, type II cuticular Hb6 [Source:RefSeq peptide;Acc:NP_002275]|12|ENSG00000170442|ENST00000293525				29.42	2	7	16	224	2.15934e+08	932.593	29.42	15	75	1123.51	29.42	16	84	797.294	25.31	14	65	486	53.4663	5.65576
ENSP00000428700	AC037459.4 Clone-based (Vega)|Uncharacterized protein [Source:UniProtKB/TrEMBL;Acc:E5RGS7]|8|ENSG00000248235|ENST00000430850				15.91	5	1	1	2	1.80777e+07	41.08	15.91	1	1	42.2	15.91	1	1					132	14.425	7.34229
ENSP00000269230	AC091153.1 Clone-based (Ensembl)|Uncharacterized protein [Source:UniProtKB/TrEMBL;Acc:C9JFV4]|17|ENSG00000141456|ENST00000269230	0.916458	2.36257	1;1;-	9.62	10	7	7	18	5.32101e+06	137.437	8.37	6	8	58.6312	5.87	4	5	42.42	6.15	4	5	1040	110.017	4.29736
ENSP00000343456	AC099489.1 Clone-based (Ensembl)||16|ENSG00000188897|ENST00000344649				1.09	1	1	1	1	3.15609e+06		0			22.18	1.09	1	1		0			550	61.9731	9.17334
ENSP00000366629	AC145291.1 Clone-based (Ensembl)|KM-PA-2 proteinUncharacterized protein [Source:UniProtKB/TrEMBL;Acc:Q96Q25]|8|ENSG00000204775|ENST00000377412	1.12501		1;-;-	15.3	3	7	7	12	9.17625e+06	48.995	7.26	4	4	40.9042	11.67	5	6	0	5.52	2	2	634	71.885	8.17725
ENSP00000463393	AC245008.1 Clone-based (Ensembl)|vesicle-trafficking protein SEC22b precursor [Source:RefSeq peptide;Acc:NP_004883]|HG1292_PATCH|ENSG00000265808|ENST00000578049	0.934281	7.66367	5;3;3	46.51	1	9	9	64	4.37555e+07	575.122	41.86	7	24	562.982	41.86	7	20	471.161	46.51	9	20	215	24.7248	8.51416
ENSP00000333664	ACAA1 HGNC Symbol|acetyl-CoA acyltransferase 1 [Source:HGNC Symbol;Acc:82]|3|ENSG00000060971|ENST00000333167				6.6	7	2	2	3	2.26277e+07	99.6	6.6	2	2					63.2	4.48	1	1	424	44.2639	8.44092
ENSP00000285093	ACAA2 HGNC Symbol|acetyl-CoA acyltransferase 2 [Source:HGNC Symbol;Acc:83]|18|ENSG00000167315|ENST00000285093	0.978501	4.79592	3;1;4	8.56	6	4	4	26	2.67701e+07	95.98	8.31	3	8	49.2425	8.31	3	5	96.6106	8.56	4	13	397	41.8976	8.08936
ENSP00000335323	ACACA HGNC Symbol|acetyl-CoA carboxylase alpha [Source:HGNC Symbol;Acc:84]|17|ENSG00000132142|ENST00000335166				0.31	4	1	1	1	580895									21.82	0.31	1	1	2268	257.075	6.60986
ENSP00000422683	ACAD9 HGNC Symbol|acyl-CoA dehydrogenase family, member 9 [Source:HGNC Symbol;Acc:21497]|3|ENSG00000177646|ENST00000508971				5.99	2	2	2	5	9.99854e+06	43.14	5.99	2	2	27.91	5.99	2	2	0	3.39	1	1	384	43.0473	8.08936
ENSP00000434284	ACADM HGNC Symbol|acyl-CoA dehydrogenase, C-4 to C-12 straight chain [Source:HGNC Symbol;Acc:89]|1|ENSG00000117054|ENST00000528016				17.91	6	1	1	1	0	0	17.91	1	1									67	7.05093	9.61279
ENSP00000401045	ACADS HGNC Symbol|acyl-CoA dehydrogenase, C-2 to C-3 short chain [Source:HGNC Symbol;Acc:90]|12|ENSG00000122971|ENST00000411593				2.21	2	1	1	2	6528997	42.82	2.21	1	1					24.22	2.21	1	1	408	43.9837	8.35303
ENSP00000344152	ACADVL HGNC Symbol|acyl-CoA dehydrogenase, very long chain [Source:HGNC Symbol;Acc:92]|17|ENSG00000072778|ENST00000350303	1.00745	5.04765	3;3;2	14.69	6	7	7	45	8.20172e+07	248.156	12.8	6	16	228.822	14.69	7	20	101.339	6.64	3	9	633	68.0152	8.55811
ENSP00000265838	ACAT1 HGNC Symbol|acetyl-CoA acetyltransferase 1 [Source:HGNC Symbol;Acc:93]|11|ENSG00000075239|ENST00000265838				13.58	1	3	3	8	8.16693e+07	96.8377	13.58	3	4	65.2	4.92	2	2	101.77	3.04	1	2	427	45.1706	8.85107
ENSP00000356015	ACAT2 HGNC Symbol|acetyl-CoA acetyltransferase 2 [Source:HGNC Symbol;Acc:94]|6|ENSG00000120437|ENST00000367048	0.891681		2;-;2	20.15	2	4	4	12	3.12698e+07	36.1546	13.35	3	4	44.5746	9.57	2	3	44.5671	20.15	4	5	397	41.3244	6.91748
ENSP00000355777	ACBD3 HGNC Symbol|acyl-CoA binding domain containing 3 [Source:HGNC Symbol;Acc:15453]|1|ENSG00000182827|ENST00000366812				10.23	1	3	3	7	8.87699e+06	73.7249	10.23	3	3	173.565	10.23	3	4					528	60.556	5.05908
ENSP00000405677	ACIN1 HGNC Symbol|apoptotic chromatin condensation inducer 1 [Source:HGNC Symbol;Acc:17066]|14|ENSG00000100813|ENST00000457657	0.802071		2;-;1	4.3	6	4	4	12	5.48892e+06	76.57	3.84	3	5	82.01	0.69	1	3	81.2667	1.15	2	4	1301	147.275	6.72705
ENSP00000253792	ACLY HGNC Symbol|ATP citrate lyase [Source:HGNC Symbol;Acc:115]|17|ENSG00000131473|ENST00000352035	1.12056	0.32109	23;22;20	32.06	5	24	24	217	6.27154e+07	744.283	28.52	20	74	858.215	28.43	21	75	1085.02	26.79	21	68	1101	120.762	7.32764
ENSP00000309477	ACO1 HGNC Symbol|aconitase 1, soluble [Source:HGNC Symbol;Acc:117]|9|ENSG00000122729|ENST00000309951	1.63038	7.72687	3;3;-	15.86	3	8	8	23	1.40663e+07	66.5093	10.35	5	7	136.234	12.49	6	13	37.04	4.39	3	3	889	98.3366	6.68311
ENSP00000216254	ACO2 HGNC Symbol|aconitase 2, mitochondrial [Source:HGNC Symbol;Acc:118]|22|ENSG00000100412|ENST00000216254	1.20417	3.76997	3;5;1	31.92	2	14	14	47	4.29998e+07	311.329	21.03	9	16	344.53	30.9	13	24	72.7737	8.21	4	7	780	85.3719	7.60596
ENSP00000367073	ACOT7 HGNC Symbol|acyl-CoA thioesterase 7 [Source:HGNC Symbol;Acc:24157]|1|ENSG00000097021|ENST00000377842	0.818315	11.8642	2;1;1	16.11	9	4	4	11	2.21356e+07	76.8667	13.68	3	6	35.9329	13.68	3	3	15.49	6.38	1	2	329	36.5446	7.78174
ENSP00000336580	ACOT9 HGNC Symbol|acyl-CoA thioesterase 9 [Source:HGNC Symbol;Acc:17152]|X|ENSG00000123130|ENST00000336430	0.463659	95.4634	2;1;-	11.16	5	5	5	11	2.62441e+07	40.8257	11.16	5	6	0	4.33	2	2	39.8329	4.33	2	3	439	49.8695	8.60205
ENSP00000293217	ACOX1 HGNC Symbol|acyl-CoA oxidase 1, palmitoyl [Source:HGNC Symbol;Acc:119]|17|ENSG00000161533|ENST00000293217				2.27	6	2	2	2	8.89177e+06	26.54	0.91	1	1		0			0	1.36	1	1	660	74.6201	7.62061
ENSP00000410331	ACP1 HGNC Symbol|acid phosphatase 1, soluble [Source:HGNC Symbol;Acc:122]|2|ENSG00000143727|ENST00000413140				35	3	2	2	2	1.09044e+07	0	22.5	1	1					0	12.5	1	1	80	8.96541	8.33838
ENSP00000436828	ACP2 HGNC Symbol|acid phosphatase 2, lysosomal [Source:HGNC Symbol;Acc:123]|11|ENSG00000134575|ENST00000529788				5.74	8	1	1	2	1.56327e+07					27.23	5.74	1	1	0	5.74	1	1	122	13.9723	10.1548
ENSP00000320646	ACSF3 HGNC Symbol|acyl-CoA synthetase family member 3 [Source:HGNC Symbol;Acc:27288]|16|ENSG00000176715|ENST00000317447				4.17	5	2	2	4	9.64526e+06	0	2.6	1	1	41.88	4.17	2	2	32	2.6	1	1	576	64.0893	8.36768
ENSP00000350012	ACSL3 HGNC Symbol|acyl-CoA synthetase long-chain family member 3 [Source:HGNC Symbol;Acc:3570]|2|ENSG00000123983|ENST00000357430	0.788735	4.58529	1;3;2	7.5	2	4	4	23	1.71778e+07	116.754	5.42	3	7	112.508	7.5	4	9	61.7569	7.5	4	7	720	80.3683	8.38232
ENSP00000262835	ACSL4 HGNC Symbol|acyl-CoA synthetase long-chain family member 4 [Source:HGNC Symbol;Acc:3571]|X|ENSG00000068366|ENST00000348502	0.811644	35.8552	1;3;-	6.72	6	3	3	6	7.21975e+06	0	5.37	2	2	0	3.58	2	4					670	74.3879	8.03076
ENSP00000349960	ACTB HGNC Symbol|actin, beta [Source:HGNC Symbol;Acc:132]|7|ENSG00000075624|ENST00000331789				79.2	16	1	15	1701	2.49118e+10	8953.82	70.4	14	619	8860.57	70.4	14	534	8515.98	79.2	15	548	375	41.7097	5.47803
ENSP00000416706	ACTBL2 HGNC Symbol|actin, beta-like 2 [Source:HGNC Symbol;Acc:17780]|5|ENSG00000169067|ENST00000423391	0.912275	6.48171	3;3;4	31.38	1	4	6	335	1.13825e+09	1321.14	31.38	6	135	967.142	15.43	4	99	1014.4	15.43	4	101	376	41.976	5.59229
ENSP00000290378	ACTC1 HGNC Symbol|actin, alpha, cardiac muscle 1 [Source:HGNC Symbol;Acc:143]|15|ENSG00000159251|ENST00000290378	1.17632	2.06061	8;6;5	28.91	14	1	6	1164	1.2693e+10	5498.23	28.91	6	424	5423.4	28.91	6	362	5433.4	28.91	6	378	377	41.9919	5.38916
ENSP00000331514	ACTG1 HGNC Symbol|actin, gamma 1 [Source:HGNC Symbol;Acc:144]|17|ENSG00000184009|ENST00000331925				79.2	18	1	15	1698	2.49118e+10	8953.82	70.4	14	618	8856.09	70.4	14	533	8515.98	79.2	15	547	375	41.7658	5.47803
ENSP00000376430	ACTL6A HGNC Symbol|actin-like 6A [Source:HGNC Symbol;Acc:24124]|3|ENSG00000136518|ENST00000392662	1.21898	28.2897	1;2;1	2.33	2	1	1	5	8.81012e+06	21.8	2.33	1	1	48.9	2.33	1	3	25.74	2.33	1	1	387	43.2084	6.13818
ENSP00000193403	ACTN1 HGNC Symbol|actinin, alpha 1 [Source:HGNC Symbol;Acc:163]|14|ENSG00000072110|ENST00000193403	1.1763	2.77202	24;25;19	48.54	12	13	31	718	8.45828e+08	3538.49	43.27	26	242	3854.6	44.96	28	272	2741.36	34.42	23	204	892	102.993	5.41455
ENSP00000450625	ACTN1 HGNC Symbol|actinin, alpha 1 [Source:HGNC Symbol;Acc:163]|14|ENSG00000072110|ENST00000553290				55.56	2	1	11	372	7.5762e+08	1736.31	55.56	10	125	1977.06	55.56	10	154	1123.08	55.56	11	93	207	24.3582	5.59229
ENSP00000355537	ACTN2 HGNC Symbol|actinin, alpha 2 [Source:HGNC Symbol;Acc:164]|1|ENSG00000077522|ENST00000366578				11.74	4	1	8	111	1.51741e+08	786.933	6.49	4	33	997.038	8.95	7	46	820.49	9.28	5	32	894	103.788	5.45264
ENSP00000252699	ACTN4 HGNC Symbol|actinin, alpha 4 [Source:HGNC Symbol;Acc:166]|19|ENSG00000130402|ENST00000252699	1.3017	4.01152	58;72;45	64.32	6	28	37	690	8.45828e+08	3901.49	57.74	30	235	4031.52	63.89	34	283	2553.04	46.76	27	172	911	104.788	5.43994
ENSP00000450796	ACTR10 HGNC Symbol|actin-related protein 10 homolog (S. cerevisiae) [Source:HGNC Symbol;Acc:17372]|14|ENSG00000131966|ENST00000555337				5.56	5	1	1	1	3.97895e+06					24.54	5.56	1	1					126	14.3245	8.73389
ENSP00000358921	ACTR1A HGNC Symbol|ARP1 actin-related protein 1 homolog A, centractin alpha (yeast) [Source:HGNC Symbol;Acc:167]|10|ENSG00000138107|ENST00000369905	1.2185	12.026	4;4;3	32.98	5	6	6	25	5.82155e+07	79.7367	27.39	5	11	50.165	23.14	4	6	135.57	19.41	4	8	376	42.5869	6.63916
ENSP00000260641	ACTR2 HGNC Symbol|ARP2 actin-related protein 2 homolog (yeast) [Source:HGNC Symbol;Acc:169]|2|ENSG00000138071|ENST00000260641	0.926621	0.0276053	22;14;16	57.87	3	14	14	118	8.05414e+07	478.411	57.87	14	48	262.851	44.42	11	31	435.717	44.42	11	39	394	44.7322	6.7417
ENSP00000263238	ACTR3 HGNC Symbol|ARP3 actin-related protein 3 homolog (yeast) [Source:HGNC Symbol;Acc:170]|2|ENSG00000115091|ENST00000263238	1.00682	1.7759	14;10;14	46.89	9	11	11	128	3.07152e+08	780.547	46.89	11	47	528.632	46.89	11	40	566.939	38.04	10	41	418	47.341	5.88428
ENSP00000440946	ADA HGNC Symbol|adenosine deaminase [Source:HGNC Symbol;Acc:186]|20|ENSG00000196839|ENST00000536532				6.08	3	1	1	2	1.07772e+07	0	6.08	1	1					0	6.08	1	1	263	29.3101	6.53662
ENSP00000379444	ADAM10 HGNC Symbol|ADAM metallopeptidase domain 10 [Source:HGNC Symbol;Acc:188]|15|ENSG00000137845|ENST00000396140				8.05	2	3	3	9	1.04412e+07	21.08	8.05	3	4	34.0633	8.05	3	4	0	2.68	1	1	447	49.0144	8.03076
ENSP00000353892	ADAM15 HGNC Symbol|ADAM metallopeptidase domain 15 [Source:HGNC Symbol;Acc:193]|1|ENSG00000143537|ENST00000360674				7.12	12	4	4	9	9.14824e+06	77.328	7.12	4	5	50.7274	5.44	3	3	0	1.3	1	1	772	83.61	6.39209
ENSP00000357456	ADAR HGNC Symbol|adenosine deaminase, RNA-specific [Source:HGNC Symbol;Acc:225]|1|ENSG00000160710|ENST00000368471	1.07598	7.01089	2;2;2	16	4	11	11	32	1.6441e+07	135.761	13.64	8	12	128.586	9.24	7	10	88.8474	7.73	7	10	931	103.576	8.66064
ENSP00000397694	ADPGK HGNC Symbol|ADP-dependent glucokinase [Source:HGNC Symbol;Acc:25250]|15|ENSG00000159322|ENST00000456471				7.21	3	1	1	3	7.21034e+06					68.15	7.21	1	1	80.39	7.21	1	2	222	24.1152	6.69775
ENSP00000253003	ADRM1 HGNC Symbol|adhesion regulating molecule 1 [Source:HGNC Symbol;Acc:15759]|20|ENSG00000130706|ENST00000253003	1.0917	9.56908	2;3;2	13.51	1	4	4	24	2.427e+07	143.112	13.51	4	10	89.34	13.51	4	7	55.7531	13.51	4	7	407	42.1268	5.07178
ENSP00000216194	ADSL HGNC Symbol|adenylosuccinate lyase [Source:HGNC Symbol;Acc:291]|22|ENSG00000239900|ENST00000216194	1.03253	4.75025	3;2;-	10.95	4	4	4	9	2.04691e+07	43.04	8.68	3	3	89.6131	10.95	4	5	49.25	2.27	1	1	484	54.854	7.10791
ENSP00000355493	ADSS HGNC Symbol|adenylosuccinate synthase [Source:HGNC Symbol;Acc:292]|1|ENSG00000035687|ENST00000366535	1.18142	14.9739	3;2;3	21.27	1	6	6	29	4.52677e+07	231.26	21.27	6	12	205.883	21.27	6	7	244.439	21.27	6	10	456	50.0658	6.55127
ENSP00000351245	AFAP1 HGNC Symbol|actin filament associated protein 1 [Source:HGNC Symbol;Acc:24017]|4|ENSG00000196526|ENST00000358461	0.904143		-;1;-	2.74	2	2	2	4	4.49966e+06	42.05	1.23	1	1	37.28	2.74	2	2	44.59	1.23	1	1	730	80.6748	8.67529
ENSP00000296721	AFAP1L1 HGNC Symbol|actin filament associated protein 1-like 1 [Source:HGNC Symbol;Acc:26714]|5|ENSG00000157510|ENST00000296721				10.29	2	6	6	9	6.62096e+06	40.24	3.52	2	2	28.6402	6.25	4	4	0	5.34	3	3	768	86.3777	6.80029
ENSP00000269143	AFG3L2 HGNC Symbol|AFG3 ATPase family gene 3-like 2 (S. cerevisiae) [Source:HGNC Symbol;Acc:315]|18|ENSG00000141385|ENST00000269143	0.696559		1;-;-	3.51	1	3	3	7	5.0813e+06	101.578	3.51	3	4	96.78	1.25	1	2	50.3	1.25	1	1	797	88.5282	8.66064
ENSP00000466241	AFMID HGNC Symbol|arylformamidase [Source:HGNC Symbol;Acc:20910]|17|ENSG00000183077|ENST00000586731				21.62	10	1	1	2	1.07082e+08		0			26.51	21.62	1	2					37	4.2761	4.71631
ENSP00000423798	AGA HGNC Symbol|aspartylglucosaminidase [Source:HGNC Symbol;Acc:318]|4|ENSG00000038002|ENST00000502310	1.21252		1;-;-	9.68	2	1	1	1	8706525	32.21	9.68	1	1									155	17.0444	6.26514
ENSP00000417910	AGAP3 HGNC Symbol|ArfGAP with GTPase domain, ankyrin repeat and PH domain 3 [Source:HGNC Symbol;Acc:16923]|7|ENSG00000133612|ENST00000461065				2.97	3	1	1	1	1.08968e+06		0				0			21.9	2.97	1	1	404	43.431	7.02002
ENSP00000264167	AGPS HGNC Symbol|alkylglycerone phosphate synthase [Source:HGNC Symbol;Acc:327]|2|ENSG00000018510|ENST00000264167				6.23	2	3	3	7	3.22111e+07	77.3721	4.56	2	3	92.05	6.23	3	3	28.58	1.98	1	1	658	72.8658	7.34229
ENSP00000368678	AGRN HGNC Symbol|agrin [Source:HGNC Symbol;Acc:329]|1|ENSG00000188157|ENST00000379370				0.68	1	1	1	4	2.20494e+06	32.53	0.68	1	1	95.31	0.68	1	2	55.85	0.68	1	1	2045	214.706	6.40479
ENSP00000217426	AHCY HGNC Symbol|adenosylhomocysteinase [Source:HGNC Symbol;Acc:343]|20|ENSG00000101444|ENST00000217426	1.0776	9.3114	1;2;1	10.88	2	3	4	36	3.56181e+07	62.2383	9.03	3	11	128.441	10.88	4	18	49.4287	9.03	3	7	432	47.6852	6.34131
ENSP00000352092	AHCYL1 HGNC Symbol|adenosylhomocysteinase-like 1 [Source:HGNC Symbol;Acc:344]|1|ENSG00000168710|ENST00000359172				6	9	2	3	14	1.25088e+07	61.4825	6	3	5	65.6509	6	3	7	48.15	4.35	2	2	483	53.7189	7.44482
ENSP00000367263	AHNAK HGNC Symbol|AHNAK nucleoprotein [Source:HGNC Symbol;Acc:347]|11|ENSG00000124942|ENST00000378024	0.958648	9.73709	17;21;21	4.11	8	17	17	182	1.12083e+08	861.859	3.77	15	59	922.611	4.01	15	65	779.5	3.75	15	58	5890	628.699	6.15088
ENSP00000353114	AHNAK2 HGNC Symbol|AHNAK nucleoprotein 2 [Source:HGNC Symbol;Acc:20125]|14|ENSG00000185567|ENST00000333244	0.962589	22.9955	1;1;-	1.04	1	4	4	13	3.4098e+06	63.1332	0.78	3	5	55.1262	0.78	3	6	29.45	0.21	1	2	5795	616.242	5.36377
ENSP00000440108	AHSA1 HGNC Symbol|AHA1, activator of heat shock 90kDa protein ATPase homolog 1 (yeast) [Source:HGNC Symbol;Acc:1189]|14|ENSG00000100591|ENST00000535854				12.5	5	1	2	4	2.71835e+07	64.4686	12.5	2	2					69.1759	12.5	2	2	288	32.3193	5.71924
ENSP00000450890	AHSA1 HGNC Symbol|AHA1, activator of heat shock 90kDa protein ATPase homolog 1 (yeast) [Source:HGNC Symbol;Acc:1189]|14|ENSG00000100591|ENST00000556369				53.33	3	1	2	4	3.50216e+07	53.33	53.33	2	3					54.82	24.44	1	1	90	10.135	7.03467
ENSP00000315122	AIFM1 HGNC Symbol|apoptosis-inducing factor, mitochondrion-associated, 1 [Source:HGNC Symbol;Acc:8768]|X|ENSG00000156709|ENST00000319908	0.929444		-;-;2	9.85	7	4	4	10	4.58114e+06	53.82	2.13	1	2	67.159	3.45	2	3	55.1967	8.54	3	5	609	66.2536	8.93896
ENSP00000350699	AIMP1 HGNC Symbol|aminoacyl tRNA synthetase complex-interacting multifunctional protein 1 [Source:HGNC Symbol;Acc:10648]|4|ENSG00000164022|ENST00000358008				8.33	2	2	2	5	3.49359e+07	81.66	8.33	2	3	60.57	2.56	1	1	48.05	2.56	1	1	312	34.3311	8.42627
ENSP00000223029	AIMP2 HGNC Symbol|aminoacyl tRNA synthetase complex-interacting multifunctional protein 2 [Source:HGNC Symbol;Acc:20609]|7|ENSG00000106305|ENST00000223029	0.934673	7.3585	1;1;1	15	3	3	3	12	4.17473e+07	105.869	15	3	5	68.6799	7.19	2	4	55.4567	5	1	3	320	35.3263	8.22119
ENSP00000434580	AIP HGNC Symbol|aryl hydrocarbon receptor interacting protein [Source:HGNC Symbol;Acc:358]|11|ENSG00000110711|ENST00000529797				10.43	2	2	2	2	4.98705e+06	24.06	10.43	2	2									230	25.5528	7.47412
ENSP00000392314	AK1 HGNC Symbol|adenylate kinase 1 [Source:HGNC Symbol;Acc:361]|9|ENSG00000106992|ENST00000413016	1.02015	7.33948	2;3;3	65.93	4	6	6	27	2.31356e+07	138.404	52.59	4	8	78.6864	50.37	4	6	99.6862	65.93	6	13	135	15.498	8.104
ENSP00000362548	AK2 HGNC Symbol|adenylate kinase 2 [Source:HGNC Symbol;Acc:362]|1|ENSG00000004455|ENST00000373449	1.06171	2.82861	4;2;3	40.09	6	6	6	25	6.67649e+07	89.8628	36.64	5	13	77.5827	17.67	3	4	147.714	25	4	8	232	25.5983	7.88428
ENSP00000352948	AK3 HGNC Symbol|adenylate kinase 3 [Source:HGNC Symbol;Acc:17376]|9|ENSG00000147853|ENST00000359883	1.42946	1.98649	2;1;-	49.04	3	3	3	5	1.72412e+07	27.28	49.04	3	4	33.15	13.38	1	1					157	18.1806	8.77783
ENSP00000352794	AKAP12 HGNC Symbol|A kinase (PRKA) anchor protein 12 [Source:HGNC Symbol;Acc:370]|6|ENSG00000131016|ENST00000359755				2.09	3	3	3	14	1.08286e+07	120.236	2.09	3	5	101.65	1.61	2	4	130.291	2.09	3	5	1677	180.881	4.43701
ENSP00000259318	AKAP2 HGNC Symbol|A kinase (PRKA) anchor protein 2 [Source:HGNC Symbol;Acc:372]|9|ENSG00000241978|ENST00000259318	0.975576	10.7579	6;3;4	16.65	6	10	10	45	1.58688e+07	233.647	11.29	7	12	392.792	12.57	7	16	191.504	13.27	7	17	859	94.6028	5.10986
ENSP00000269701	AKAP8 HGNC Symbol|A kinase (PRKA) anchor protein 8 [Source:HGNC Symbol;Acc:378]|19|ENSG00000105127|ENST00000269701				1.73	1	2	2	4	592132					0	1.73	2	3	21.15	1.73	1	1	692	76.0611	5.14795
ENSP00000312606	AKR1A1 HGNC Symbol|aldo-keto reductase family 1, member A1 (aldehyde reductase) [Source:HGNC Symbol;Acc:380]|1|ENSG00000117448|ENST00000351829	0.950869		1;-;1	14.77	1	4	4	9	3.8484e+07	82.56	8.62	2	3	50.5846	7.08	2	2	72.6284	14.77	4	4	325	36.5499	6.78564
ENSP00000285930	AKR1B1 HGNC Symbol|aldo-keto reductase family 1, member B1 (aldose reductase) [Source:HGNC Symbol;Acc:381]|7|ENSG00000085662|ENST00000285930	1.12412	0.621296	1;1;1	11.39	3	2	2	14	5.40499e+07	89.2187	11.39	2	5	52.5277	11.39	2	3	94.4943	11.39	2	6	316	35.8305	6.97607
ENSP00000369927	AKR1C3 HGNC Symbol|aldo-keto reductase family 1, member C3 (3-alpha hydroxysteroid dehydrogenase, type II) [Source:HGNC Symbol;Acc:386]|10|ENSG00000196139|ENST00000380554	0.785497		3;-;1	27.24	8	5	5	13	2.34758e+07	75.883	27.24	5	6	73.7279	12.69	2	4	23.39	15.79	3	3	323	36.8298	7.94287
ENSP00000339084	AKR7A2 HGNC Symbol|aldo-keto reductase family 7, member A2 (aflatoxin aldehyde reductase) [Source:HGNC Symbol;Acc:389]|1|ENSG00000053371|ENST00000330072				23.57	3	5	5	6	1.87433e+07	34.7937	12.74	2	2					18.74	23.57	4	4	314	34.6622	7.18115
ENSP00000401820	ALB HGNC Symbol|albumin [Source:HGNC Symbol;Acc:399]|4|ENSG00000163631|ENST00000415165	0.503144		-;1;-	2.88	6	1	1	1	4.56788e+06					47.89	2.88	1	1					417	47.2567	6.354
ENSP00000418213	ALCAM HGNC Symbol|activated leukocyte cell adhesion molecule [Source:HGNC Symbol;Acc:400]|3|ENSG00000170017|ENST00000486979				5.26	5	2	2	10	1.99865e+07	48.1137	5.26	2	3	57.1023	3.01	1	3	42.4901	5.26	2	4	532	59.4913	6.1001
ENSP00000410142	ALDH16A1 HGNC Symbol|aldehyde dehydrogenase 16 family, member A1 [Source:HGNC Symbol;Acc:28114]|19|ENSG00000161618|ENST00000455361	1.87225		1;-;-	16.11	4	9	9	21	1.78819e+07	158.809	12.38	6	8	252.051	12.92	7	8	84.59	7.59	5	5	751	79.8671	7.57666
ENSP00000360265	ALDH18A1 HGNC Symbol|aldehyde dehydrogenase 18 family, member A1 [Source:HGNC Symbol;Acc:9722]|10|ENSG00000059573|ENST00000371221	1.1205	10.3174	11;10;3	24.34	2	12	12	80	2.30879e+07	453.346	22.82	11	38	391.253	22.95	11	37	48.2269	5.93	4	5	793	87.0344	7.12256
ENSP00000297785	ALDH1A1 HGNC Symbol|aldehyde dehydrogenase 1 family, member A1 [Source:HGNC Symbol;Acc:402]|9|ENSG00000165092|ENST00000297785	1.21013	5.96414	6;5;5	17.17	4	6	6	52	1.76605e+08	225.213	17.17	6	19	252.601	14.57	5	19	226.456	14.57	5	14	501	54.827	6.72705
ENSP00000366927	ALDH1B1 HGNC Symbol|aldehyde dehydrogenase 1 family, member B1 [Source:HGNC Symbol;Acc:407]|9|ENSG00000137124|ENST00000377698	1.16427	3.91948	-;1;1	6.19	1	3	3	5	2.89063e+07					47.1896	4.26	2	2	40.4533	6.19	3	3	517	57.2132	6.99072
ENSP00000448839	ALDH2 HGNC Symbol|aldehyde dehydrogenase 2 family (mitochondrial) [Source:HGNC Symbol;Acc:404]|12|ENSG00000111275|ENST00000553044	1.04764	5.56458	2;2;2	17.69	5	6	6	28	8.14864e+07	138.443	15.87	4	8	266.376	17.69	6	12	114.656	15.87	4	8	441	48.5014	6.99072
ENSP00000442988	ALDH4A1 HGNC Symbol|aldehyde dehydrogenase 4 family, member A1 [Source:HGNC Symbol;Acc:406]|1|ENSG00000159423|ENST00000538309	1.13976		1;-;-	3.18	3	1	1	1	2.12077e+06	0	3.18	1	1									503	55.0829	6.80029
ENSP00000450436	ALDH6A1 HGNC Symbol|aldehyde dehydrogenase 6 family, member A1 [Source:HGNC Symbol;Acc:7179]|14|ENSG00000119711|ENST00000553458				3.55	2	2	2	2	1.12615e+07					64.4319	3.55	2	2					535	57.8027	8.49951
ENSP00000387123	ALDH7A1 HGNC Symbol|aldehyde dehydrogenase 7 family, member A1 [Source:HGNC Symbol;Acc:877]|5|ENSG00000164904|ENST00000409134	1.12243	3.40862	5;3;2	23.19	5	8	8	29	5.74996e+07	160.707	21.15	7	13	98.979	13.73	6	9	101.167	10.39	4	7	539	58.4501	7.98682
ENSP00000440026	ALDH9A1 HGNC Symbol|aldehyde dehydrogenase 9 family, member A1 [Source:HGNC Symbol;Acc:412]|1|ENSG00000143149|ENST00000538148	1.10734	11.4282	2;2;1	14.15	2	4	4	18	2.3809e+07	69.54	14.15	4	9	102.957	8.49	2	5	77.97	11.32	3	4	424	46.4243	5.5415
ENSP00000336927	ALDOA HGNC Symbol|aldolase A, fructose-bisphosphate [Source:HGNC Symbol;Acc:414]|16|ENSG00000149925|ENST00000338110	1.00651	2.47829	26;18;17	52.75	16	10	10	216	5.23366e+08	1107.12	52.75	10	88	725.129	52.75	9	61	980.014	45.05	9	67	364	39.3953	8.08936
ENSP00000464700	ALG1 HGNC Symbol|asparagine-linked glycosylation 1, beta-1,4-mannosyltransferase homolog (S. cerevisiae) [Source:HGNC Symbol;Acc:18294]|16|ENSG00000033011|ENST00000591783				5.36	3	1	1	2	2.6801e+06	49.23	5.36	1	1	37.96	5.36	1	1					168	19.3648	8.47021
ENSP00000331817	ALYREF HGNC Symbol|Aly/REF export factor [Source:HGNC Symbol;Acc:19071]|17|ENSG00000183684|ENST00000331204	1.3318	3.91919	1;2;3	32.3	2	4	4	32	1.46636e+08	187.302	19.07	3	7	154.248	19.07	3	8	262.901	32.3	4	17	257	26.8716	11.1509
ENSP00000443109	AMBP HGNC Symbol|alpha-1-microglobulin/bikunin precursor [Source:HGNC Symbol;Acc:453]|9|ENSG00000106927|ENST00000540645				8.52	2	1	1	47	1.44949e+06	424.23	8.52	1	43	0	8.52	1	4					270	29.7594	6.43018
ENSP00000351573	AMPD2 HGNC Symbol|adenosine monophosphate deaminase 2 [Source:HGNC Symbol;Acc:469]|1|ENSG00000116337|ENST00000358729				1	6	1	1	2	2.18929e+06	0	1	1	1		0			24.73	1	1	1	804	92.8588	6.39209
ENSP00000459561	ANKFY1 HGNC Symbol|ankyrin repeat and FYVE domain containing 1 [Source:HGNC Symbol;Acc:20763]|17|ENSG00000185722|ENST00000572310				4.54	5	4	4	10	8.61048e+06	51.2411	3.25	3	3	55.2129	4.54	4	4	26.8105	3	3	3	1168	128.261	6.1001
ENSP00000425355	ANKRD50 HGNC Symbol|ankyrin repeat domain 50 [Source:HGNC Symbol;Acc:29223]|4|ENSG00000151458|ENST00000515641				0.96	2	1	1	1	4.55446e+06					32.71	0.96	1	1					1250	136.415	6.39209
ENSP00000386496	ANP32A HGNC Symbol|acidic (leucine-rich) nuclear phosphoprotein 32 family, member A [Source:HGNC Symbol;Acc:13233]|15|ENSG00000140350|ENST00000409628	1.13118	3.61216	-;1;3	29.11	3	2	4	18	7.80902e+07	69.7308	29.11	3	6	57.98	29.11	3	4	97.9544	29.11	4	8	79	9.18189	9.18799
ENSP00000345848	ANP32B HGNC Symbol|acidic (leucine-rich) nuclear phosphoprotein 32 family, member B [Source:HGNC Symbol;Acc:16677]|9|ENSG00000136938|ENST00000339399				5.98	1	1	3	12	6.95746e+07	69.7308	2.79	2	5	46.4567	2.79	2	3	75.7016	5.98	3	4	251	28.7703	4.05615
ENSP00000358110	ANP32E HGNC Symbol|acidic (leucine-rich) nuclear phosphoprotein 32 family, member E [Source:HGNC Symbol;Acc:16673]|1|ENSG00000143401|ENST00000369114	0.777615	25.2321	1;2;-	5.37	5	1	1	4	1.57214e+07	52.042	5.37	1	2	39.91	5.37	1	2					149	16.8422	4.24658
ENSP00000300060	ANPEP HGNC Symbol|alanyl (membrane) aminopeptidase [Source:HGNC Symbol;Acc:500]|15|ENSG00000166825|ENST00000300060	1.10497	5.6317	25;29;23	31.44	2	21	21	247	1.89707e+08	1122.88	26.58	18	81	1247.45	31.13	20	95	1040.39	22.96	17	71	967	109.471	5.47803
ENSP00000257497	ANXA1 HGNC Symbol|annexin A1 [Source:HGNC Symbol;Acc:533]|9|ENSG00000135046|ENST00000257497	1.22168	1.06015	18;17;18	31.79	2	11	11	139	3.27288e+08	1181.36	27.17	9	51	858.839	28.9	10	41	1076.82	31.79	11	47	346	38.69	7.02002
ENSP00000441400	ANXA11 HGNC Symbol|annexin A11 [Source:HGNC Symbol;Acc:535]|10|ENSG00000122359|ENST00000537102	1.01689	24.5433	1;3;-	19.07	3	8	8	19	4.97144e+07	71.9837	14.19	5	7	73.0557	19.07	7	7	59.4741	11.02	4	5	472	51.2096	7.66455
ENSP00000379342	ANXA2 HGNC Symbol|annexin A2 [Source:HGNC Symbol;Acc:537]|15|ENSG00000182718|ENST00000396024	1.03566	2.71774	84;84;76	71.09	22	13	20	946	3.40106e+09	4965.99	71.09	19	325	4318.81	69.32	18	314	4086.01	71.09	20	307	339	38.5798	7.75244
ENSP00000453579	ANXA2 HGNC Symbol|annexin A2 [Source:HGNC Symbol;Acc:537]|15|ENSG00000182718|ENST00000560389				67.05	14	1	8	219	2.45999e+09	1242.61	67.05	8	74	1163.09	67.05	8	70	1266.03	62.5	7	75	176	19.5181	5.96045
ENSP00000264908	ANXA3 HGNC Symbol|annexin A3 [Source:HGNC Symbol;Acc:541]|4|ENSG00000138772|ENST00000264908	0.977179	8.57286	4;6;5	24.15	3	7	7	37	5.94052e+07	149.163	20.12	6	10	258.543	20.12	6	14	191.317	16.41	4	13	323	36.3527	5.92236
ENSP00000441931	ANXA4 HGNC Symbol|annexin A4 [Source:HGNC Symbol;Acc:542]|2|ENSG00000196975|ENST00000536030	1.56741		-;-;2	27.85	3	5	5	10	2.95712e+07	133.757	13.92	3	3	46.56	9.28	2	2	67.0746	27.85	4	5	237	27.0456	6.06201
ENSP00000296511	ANXA5 HGNC Symbol|annexin A5 [Source:HGNC Symbol;Acc:543]|4|ENSG00000164111|ENST00000296511	1.1209	6.70159	17;13;13	58.44	6	10	10	149	8.05671e+08	998.073	52.81	9	56	866.935	50.31	9	47	860.662	44.69	8	46	320	35.9144	5.04639
ENSP00000346550	ANXA6 HGNC Symbol|annexin A6 [Source:HGNC Symbol;Acc:544]|5|ENSG00000197043|ENST00000354546	1.14801	5.65546	21;24;12	48.89	12	22	22	164	8.87346e+07	464.065	43.24	18	61	820.864	47.7	20	73	168.451	15.9	6	30	673	75.8256	5.60498
ENSP00000442864	ANXA7 HGNC Symbol|annexin A7 [Source:HGNC Symbol;Acc:545]|10|ENSG00000138279|ENST00000535178	1.07331		3;-;-	33.93	3	7	7	14	4.83809e+07	168.635	33.93	7	8	153.559	7.14	2	4	69.52	7.14	2	2	336	37.7809	7.18115
ENSP00000319361	AP1B1 HGNC Symbol|adaptor-related protein complex 1, beta 1 subunit [Source:HGNC Symbol;Acc:554]|22|ENSG00000100280|ENST00000317368	1.17175		1;-;-	7.83	9	1	5	30	1.6928e+07	98.7283	7.83	5	13	182.394	5.22	4	11	38.8891	3.81	3	6	919	101.283	5.10986
ENSP00000299980	AP1G1 HGNC Symbol|adaptor-related protein complex 1, gamma 1 subunit [Source:HGNC Symbol;Acc:555]|16|ENSG00000166747|ENST00000299980	0.787826	11.9849	3;5;3	9.12	14	7	7	39	1.12967e+07	182.54	8.39	6	12	206.94	7.79	6	19	124.213	6.69	5	8	822	91.2931	6.80029
ENSP00000389474	AP1S2 HGNC Symbol|adaptor-related protein complex 1, sigma 2 subunit [Source:HGNC Symbol;Acc:560]|X|ENSG00000182287|ENST00000450644				6.16	6	1	1	2	7.36927e+06									32.92	6.16	1	2	146	17.4921	7.1958
ENSP00000346246	AP2A1 HGNC Symbol|adaptor-related protein complex 2, alpha 1 subunit [Source:HGNC Symbol;Acc:561]|19|ENSG00000196961|ENST00000354293	0.980184	15.2592	3;3;1	20	4	9	16	81	3.07074e+07	309.379	16.23	12	26	344.948	17.28	14	35	217.63	12.88	11	20	955	105.295	7.66455
ENSP00000327694	AP2A2 HGNC Symbol|adaptor-related protein complex 2, alpha 2 subunit [Source:HGNC Symbol;Acc:562]|11|ENSG00000183020|ENST00000332231				13.3	9	1	11	66	3.00799e+07	309.584	12.77	10	23	299.268	11.81	9	25	216.002	10.85	9	18	940	104.024	6.85889
ENSP00000413234	AP2A2 HGNC Symbol|adaptor-related protein complex 2, alpha 2 subunit [Source:HGNC Symbol;Acc:562]|11|ENSG00000183020|ENST00000448903				13.21	10	1	11	67	3.00799e+07	319.685	12.67	10	24	297.743	11.71	9	25	216.002	10.86	9	18	939	103.895	6.96143
ENSP00000440563	AP2B1 HGNC Symbol|adaptor-related protein complex 2, beta 1 subunit [Source:HGNC Symbol;Acc:563]|17|ENSG00000006125|ENST00000538556	1.33993	3.94285	1;1;-	7.5	9	1	5	33	1.67177e+07	119.619	7.5	5	15	182.394	7.5	5	12	38.8891	3.98	3	6	880	98.0557	5.23682
ENSP00000395438	AP2M1 HGNC Symbol|adaptor-related protein complex 2, mu 1 subunit [Source:HGNC Symbol;Acc:564]|3|ENSG00000161203|ENST00000432591	0.822257	2.31265	1;3;1	13.49	8	4	4	13	4.69394e+06	35.33	6.35	2	3	23.27	13.49	4	6	38.8128	6.35	2	4	252	28.773	9.20264
ENSP00000263271	AP2S1 HGNC Symbol|adaptor-related protein complex 2, sigma 1 subunit [Source:HGNC Symbol;Acc:565]|19|ENSG00000042753|ENST00000352203				6.73	2	1	1	3	1.62012e+07	39.96	6.73	1	2	26.48	6.73	1	1					104	12.4094	5.84619
ENSP00000430597	AP3B1 HGNC Symbol|adaptor-related protein complex 3, beta 1 subunit [Source:HGNC Symbol;Acc:566]|5|ENSG00000132842|ENST00000519295				1.24	2	1	1	3	7.38621e+06	0	1.24	1	1	30.81	1.24	1	2					1045	116.122	6.30322
ENSP00000325369	AP3S1 HGNC Symbol|adaptor-related protein complex 3, sigma 1 subunit [Source:HGNC Symbol;Acc:2013]|5|ENSG00000177879|ENST00000316788	0.925184		1;-;-	9.33	1	1	1	2	6.04783e+06	21.39	9.33	1	2									193	21.7181	5.38916
ENSP00000410366	APEH HGNC Symbol|N-acylaminoacyl-peptide hydrolase [Source:HGNC Symbol;Acc:586]|3|ENSG00000164062|ENST00000457042				8.45	4	2	2	5	9.62461e+06	40.5	5.28	1	2	44.4976	8.45	2	2	35.41	5.28	1	1	284	31.884	6.91748
ENSP00000216714	APEX1 HGNC Symbol|APEX nuclease (multifunctional DNA repair enzyme) 1 [Source:HGNC Symbol;Acc:587]|14|ENSG00000100823|ENST00000216714	1.11762	21.0393	5;2;2	27.99	5	6	6	25	5.5717e+07	123.71	27.99	6	14	102.172	15.72	4	6	61.19	15.72	4	5	318	35.5322	8.11865
ENSP00000402540	API5 HGNC Symbol|apoptosis inhibitor 5 [Source:HGNC Symbol;Acc:594]|11|ENSG00000166181|ENST00000420461	0.913749	18.6646	3;3;-	20.67	6	6	6	18	1.73567e+07	19.41	19.33	5	7	0	11.56	3	10	27.37	1.33	1	1	450	50.7087	6.17627
ENSP00000263575	APLP2 HGNC Symbol|amyloid beta (A4) precursor-like protein 2 [Source:HGNC Symbol;Acc:598]|11|ENSG00000084234|ENST00000345598	1.03988	3.24132	1;1;1	13.98	10	4	5	24	1.56205e+07	56.74	13.98	5	8	112.99	13.98	5	9	39.86	13.98	5	7	522	59.1141	5.59229
ENSP00000249066	APOL2 HGNC Symbol|apolipoprotein L, 2 [Source:HGNC Symbol;Acc:619]|22|ENSG00000128335|ENST00000249066				9.79	3	3	3	5	9.26253e+06	99.52	6.53	2	2	77.78	3.26	1	1	91.71	6.53	2	2	337	37.0694	6.7417
ENSP00000396923	APP HGNC Symbol|amyloid beta (A4) precursor protein [Source:HGNC Symbol;Acc:620]|21|ENSG00000142192|ENST00000448850	1.13274	7.70275	4;4;4	25.57	12	9	10	55	3.05711e+07	106.513	20.62	9	18	190.769	24.12	9	20	146.817	25.57	10	17	485	55.0571	4.81787
ENSP00000367615	APRT HGNC Symbol|adenine phosphoribosyltransferase [Source:HGNC Symbol;Acc:626]|16|ENSG00000198931|ENST00000378364	1.00369	5.84331	5;4;3	74.44	6	8	8	29	1.16442e+08	222.772	67.22	7	11	175.035	43.33	6	10	181.411	27.78	4	8	180	19.5954	6.02393
ENSP00000156471	AQR HGNC Symbol|aquarius homolog (mouse) [Source:HGNC Symbol;Acc:29513]|15|ENSG00000021776|ENST00000156471				0.81	2	2	2	2	2.5696e+06	26.9	0.4	1	1					24.22	0.4	1	1	1485	171.186	6.3667
ENSP00000421468	ARAP3 HGNC Symbol|ArfGAP with RhoGAP domain, ankyrin repeat and PH domain 3 [Source:HGNC Symbol;Acc:24097]|5|ENSG00000120318|ENST00000513878				0.75	3	1	1	2	3.54253e+06		0			16.38	0.75	1	1	0	0.75	1	1	1193	131.903	6.96143
ENSP00000376599	ARCN1 HGNC Symbol|archain 1 [Source:HGNC Symbol;Acc:649]|11|ENSG00000095139|ENST00000392859	0.895009	13.7418	4;4;2	6.62	3	5	5	31	1.90587e+07	169.543	6.38	4	15	163.015	6.38	4	10	68.77	6.15	3	6	423	47.1748	5.59229
ENSP00000272102	ARF1 HGNC Symbol|ADP-ribosylation factor 1 [Source:HGNC Symbol;Acc:652]|1|ENSG00000143761|ENST00000272102	1.17534		-;-;2	54.7	5	6	6	36	1.56114e+08	246.345	37.02	4	12	61.4233	20.99	3	11	181.326	54.7	6	13	181	20.6837	6.80029
ENSP00000417501	ARF4 HGNC Symbol|ADP-ribosylation factor 4 [Source:HGNC Symbol;Acc:655]|3|ENSG00000168374|ENST00000496292	1.68491	19.232	-;1;1	41.18	6	3	3	3	2.01349e+07					50.22	18.95	1	1	33.63	22.22	2	2	153	17.688	6.15088
ENSP00000428355	ARFGAP1 HGNC Symbol|ADP-ribosylation factor GTPase activating protein 1 [Source:HGNC Symbol;Acc:15852]|20|ENSG00000101199|ENST00000523114				12.66	7	1	1	2	7.2807e+06	0	12.66	1	1					23.36	12.66	1	1	79	9.02351	8.51416
ENSP00000434433	ARFGAP2 HGNC Symbol|ADP-ribosylation factor GTPase activating protein 2 [Source:HGNC Symbol;Acc:13504]|11|ENSG00000149182|ENST00000527927				6.57	19	2	2	3	4.54018e+06					29.02	3.65	1	1	33.5	6.57	2	2	274	30.5783	7.72314
ENSP00000296557	ARFIP1 HGNC Symbol|ADP-ribosylation factor interacting protein 1 [Source:HGNC Symbol;Acc:21496]|4|ENSG00000164144|ENST00000353617				4.29	1	1	1	1	4.45602e+06					33.87	4.29	1	1					373	41.7126	6.69775
ENSP00000434564	ARFIP2 HGNC Symbol|ADP-ribosylation factor interacting protein 2 [Source:HGNC Symbol;Acc:17160]|11|ENSG00000132254|ENST00000531037				10.69	4	1	1	1	1.80651e+06	48.77	10.69	1	1									159	17.3998	8.45557
ENSP00000432794	ARHGAP1 HGNC Symbol|Rho GTPase activating protein 1 [Source:HGNC Symbol;Acc:673]|11|ENSG00000175220|ENST00000525488	0.872078		-;1;-	7.29	3	1	1	1	9135557					40.49	7.29	1	1					192	22.4775	6.34131
ENSP00000406701	ARHGAP17 HGNC Symbol|Rho GTPase activating protein 17 [Source:HGNC Symbol;Acc:18239]|16|ENSG00000140750|ENST00000455311				11.85	7	2	2	8	1.08394e+07	53.47	11.85	2	4	37.7841	11.85	2	2	37.62	11.85	2	2	211	23.994	5.63037
ENSP00000357131	ARHGAP18 HGNC Symbol|Rho GTPase activating protein 18 [Source:HGNC Symbol;Acc:21035]|6|ENSG00000146376|ENST00000368149	1.02862	34.0008	1;2;1	9.22	2	7	7	22	1.34814e+07	144.925	5.83	4	8	169.387	7.77	5	9	0	5.5	4	5	618	70.1196	6.11279
ENSP00000449764	ARHGAP29 HGNC Symbol|Rho GTPase activating protein 29 [Source:HGNC Symbol;Acc:30207]|1|ENSG00000137962|ENST00000552844				0.97	2	1	1	1	4.74782e+06					0	0.97	1	1					1035	117.351	6.63916
ENSP00000461956	ARHGDIA HGNC Symbol|Rho GDP dissociation inhibitor (GDI) alpha [Source:HGNC Symbol;Acc:678]|17|ENSG00000141522|ENST00000581876	1.02991	8.5499	7;7;5	28.68	7	3	3	29	5.45859e+07	84.8507	28.68	3	11	47.5042	28.68	3	9	69.3867	28.68	3	9	129	14.8052	4.67822
ENSP00000445263	ARHGDIB HGNC Symbol|Rho GDP dissociation inhibitor (GDI) beta [Source:HGNC Symbol;Acc:679]|12|ENSG00000111348|ENST00000545895	0.892119	0.29867	4;4;4	14.47	3	2	2	22	8.17545e+07	61.4234	14.47	2	7	41.0686	14.47	2	6	104.919	14.47	2	9	159	17.9252	5.19873
ENSP00000344429	ARHGEF1 HGNC Symbol|Rho guanine nucleotide exchange factor (GEF) 1 [Source:HGNC Symbol;Acc:681]|19|ENSG00000076928|ENST00000347545	0.970102	6.8527	1;1;1	14.11	4	9	9	27	1.45026e+07	101.73	12.63	8	10	48.47	9.56	6	9	61.7562	9.33	6	8	879	98.7065	5.56689
ENSP00000355026	ARHGEF15 HGNC Symbol|Rho guanine nucleotide exchange factor (GEF) 15 [Source:HGNC Symbol;Acc:15590]|17|ENSG00000198844|ENST00000361926				2.97	2	2	2	5	1.61691e+06	0	1.66	1	1	32.78	2.97	2	2	18.28	1.66	1	2	841	91.8831	8.25049
ENSP00000315325	ARHGEF2 HGNC Symbol|Rho/Rac guanine nucleotide exchange factor (GEF) 2 [Source:HGNC Symbol;Acc:682]|1|ENSG00000116584|ENST00000313695				7.83	4	6	6	11	1.11007e+07	64.2386	5.22	5	5	22.21	4.91	4	4	24.69	1.57	2	2	958	108.175	6.87354
ENSP00000390317	ARID1A HGNC Symbol|AT rich interactive domain 1A (SWI-like) [Source:HGNC Symbol;Acc:11110]|1|ENSG00000117713|ENST00000430799				1.35	3	1	1	1	6.73662e+06	0	1.35	1	1									1182	129.395	5.64307
ENSP00000456746	ARIH1 HGNC Symbol|ariadne homolog, ubiquitin-conjugating enzyme E2 binding protein, 1 (Drosophila) [Source:HGNC Symbol;Acc:689]|15|ENSG00000166233|ENST00000570085				8.38	3	1	1	1	8.50785e+06	30.44	8.38	1	1									167	17.6058	3.82764
ENSP00000273258	ARL6IP5 HGNC Symbol|ADP-ribosylation-like factor 6 interacting protein 5 [Source:HGNC Symbol;Acc:16937]|3|ENSG00000144746|ENST00000273258	0.824072	3.59527	5;5;5	38.3	4	6	6	62	1.12026e+08	275.793	38.3	6	18	371.658	38.3	6	22	228.002	38.3	6	22	188	21.6004	9.77393
ENSP00000315357	ARL6IP6 HGNC Symbol|ADP-ribosylation-like factor 6 interacting protein 6 [Source:HGNC Symbol;Acc:24048]|2|ENSG00000177917|ENST00000326446				5.31	1	1	1	3	4.97689e+06	40.55	5.31	1	1	43.95	5.31	1	1	59.82	5.31	1	1	226	24.6604	6.32861
ENSP00000252725	ARPC1B HGNC Symbol|actin related protein 2/3 complex, subunit 1B, 41kDa [Source:HGNC Symbol;Acc:704]|7|ENSG00000130429|ENST00000252725	0.957272	8.29037	8;8;9	18.82	10	5	5	46	4.96752e+07	232.884	18.82	5	17	170.525	18.82	5	13	248.487	18.82	5	16	372	40.9234	8.35303
ENSP00000295685	ARPC2 HGNC Symbol|actin related protein 2/3 complex, subunit 2, 34kDa [Source:HGNC Symbol;Acc:705]|2|ENSG00000163466|ENST00000295685	1.00917	6.79081	6;3;7	54.33	5	10	10	56	8.14007e+07	272.255	41	9	20	215.5	43	7	13	399.964	43	7	23	300	34.3115	7.35693
ENSP00000228825	ARPC3 HGNC Symbol|actin related protein 2/3 complex, subunit 3, 21kDa [Source:HGNC Symbol;Acc:706]|12|ENSG00000111229|ENST00000228825	0.952747	3.16124	6;4;5	45.51	3	5	5	41	5.53796e+07	134.75	17.98	2	14	90.7433	17.98	2	10	124.219	45.51	5	17	178	20.5334	8.5874
ENSP00000380431	ARPC4 HGNC Symbol|actin related protein 2/3 complex, subunit 4, 20kDa [Source:HGNC Symbol;Acc:707]|3|ENSG00000241553|ENST00000397261	0.963479	8.58222	7;7;8	45.24	9	6	6	51	7.4815e+07	221.014	45.24	6	19	127.446	45.24	6	16	151.324	35.71	5	16	168	19.6543	8.42627
ENSP00000356504	ARPC5 HGNC Symbol|actin related protein 2/3 complex, subunit 5, 16kDa [Source:HGNC Symbol;Acc:708]|1|ENSG00000162704|ENST00000367534	2.29104		1;-;-	33.33	3	2	2	4	4.14464e+07	32.3876	33.33	2	2	37.25	7.41	1	1	42.94	7.41	1	1	135	14.7984	5.05908
ENSP00000259477	ARPC5L HGNC Symbol|actin related protein 2/3 complex, subunit 5-like [Source:HGNC Symbol;Acc:23366]|9|ENSG00000136950|ENST00000259477	0.825903	10.045	1;1;-	13.73	1	2	2	5	1.82638e+07	36.4852	13.73	2	2	43.27	13.73	2	2	31.69	4.58	1	1	153	16.9308	6.59521
ENSP00000425505	ARR3 HGNC Symbol|arrestin 3, retinal (X-arrestin) [Source:HGNC Symbol;Acc:710]|X|ENSG00000120500|ENST00000480877				14.43	3	1	1	2	3.29817e+07	0	14.43	1	2									97	10.6844	5.05908
ENSP00000353124	ARRB1 HGNC Symbol|arrestin, beta 1 [Source:HGNC Symbol;Acc:711]|11|ENSG00000137486|ENST00000360025	0.989158	3.45574	-;1;2	15.85	5	4	4	9	2.33145e+07	0	3.41	1	2	32.13	11.22	3	4	18.63	10	2	3	410	46.2799	6.34131
ENSP00000412542	ARSA HGNC Symbol|arylsulfatase A [Source:HGNC Symbol;Acc:713]|22|ENSG00000100299|ENST00000453344				7.33	3	2	2	5	2.92171e+07	38.01	3.31	1	1	84.05	7.33	2	2	97.74	7.33	2	2	423	44.8521	5.87158
ENSP00000468513	ASF1B HGNC Symbol|ASF1 anti-silencing function 1 homolog B (S. cerevisiae) [Source:HGNC Symbol;Acc:20996]|19|ENSG00000105011|ENST00000592798				5.59	3	1	1	1	8.36571e+06					28.09	5.59	1	1					143	15.8168	4.64014
ENSP00000370734	ASMTL HGNC Symbol|acetylserotonin O-methyltransferase-like [Source:HGNC Symbol;Acc:751]|X|ENSG00000169093|ENST00000381333				4.46	4	2	2	5	5.61972e+06	63.65	4.46	2	2	87.352	4.46	2	2	56.69	2.64	1	1	605	67.15	6.13818
ENSP00000468450	ASNA1 HGNC Symbol|arsA arsenite transporter, ATP-binding, homolog 1 (bacterial) [Source:HGNC Symbol;Acc:752]|19|ENSG00000198356|ENST00000586561				5	2	1	1	1	68927383					0	5	1	1					200	21.8579	4.80518
ENSP00000368767	ASPH HGNC Symbol|aspartate beta-hydroxylase [Source:HGNC Symbol;Acc:757]|8|ENSG00000198363|ENST00000379454	1.00475	10.4933	4;6;5	10.03	8	4	4	40	1.21937e+07	133.786	8.05	3	11	117.55	10.03	4	15	95.2873	7.78	3	14	758	85.8095	5.0083
ENSP00000368031	ATAD3A HGNC Symbol|ATPase family, AAA domain containing 3A [Source:HGNC Symbol;Acc:25567]|1|ENSG00000197785|ENST00000378756	0.948865	0.522542	7;5;6	27.3	8	16	16	70	8.00073e+07	259.004	25.94	15	26	247.124	23.55	13	24	181.057	23.04	12	20	586	66.1772	9.24658
ENSP00000236959	ATIC HGNC Symbol|5-aminoimidazole-4-carboxamide ribonucleotide formyltransferase/IMP cyclohydrolase [Source:HGNC Symbol;Acc:794]|2|ENSG00000138363|ENST00000236959	0.990487	8.17535	-;1;1	6.08	4	2	2	5	5.72617e+06					0	6.08	2	2	29.1443	2.53	1	3	592	64.5753	6.7124
ENSP00000437593	ATL3 HGNC Symbol|atlastin GTPase 3 [Source:HGNC Symbol;Acc:24526]|11|ENSG00000184743|ENST00000538786	0.926775	6.71497	2;3;2	8.6	3	2	2	14	1.43002e+07	30.48	8.6	2	5	41.68	8.6	2	6	31.6167	2.87	1	3	523	58.7356	5.64307
ENSP00000349877	ATP13A1 HGNC Symbol|ATPase type 13A1 [Source:HGNC Symbol;Acc:24215]|19|ENSG00000105726|ENST00000357324				0.91	1	1	1	1	1.15475e+06		0				0			0	0.91	1	1	1204	132.87	8.1333
ENSP00000358508	ATP1A1 HGNC Symbol|ATPase, Na+/K+ transporting, alpha 1 polypeptide [Source:HGNC Symbol;Acc:799]|1|ENSG00000163399|ENST00000369496	0.713947	8.93263	6;8;8	17.34	17	12	12	80	7.18472e+07	280.315	17.34	12	26	325.911	13.91	11	25	308.649	13.91	11	29	992	109.48	5.31299
ENSP00000311186	ATP2A2 HGNC Symbol|ATPase, Ca++ transporting, cardiac muscle, slow twitch 2 [Source:HGNC Symbol;Acc:812]|12|ENSG00000174437|ENST00000308664	0.710438	9.76921	7;4;6	15.35	6	11	11	56	2.29251e+07	116.325	11.13	9	20	82.2791	12.54	9	15	108.507	9.73	8	21	997	109.62	5.36377
ENSP00000375816	ATP2B4 HGNC Symbol|ATPase, Ca++ transporting, plasma membrane 4 [Source:HGNC Symbol;Acc:817]|1|ENSG00000058668|ENST00000391954	1.15243	70.0554	1;1;1	9.61	17	7	7	16	5.45268e+06	62.0384	5.2	4	6	31.9555	5.38	4	4	60.1249	7.41	6	6	1134	125.265	7.66455
ENSP00000440198	ATP5A1 HGNC Symbol|ATP synthase, H+ transporting, mitochondrial F1 complex, alpha subunit 1, cardiac muscle [Source:HGNC Symbol;Acc:823]|18|ENSG00000152234|ENST00000542290	1.0067	1.06681	48;46;37	64.21	11	23	23	449	1.41158e+09	3112.51	63.02	20	164	2811.99	64.21	23	153	2371.69	63.02	19	132	503	54.4597	8.23584
ENSP00000262030	ATP5B HGNC Symbol|ATP synthase, H+ transporting, mitochondrial F1 complex, beta polypeptide [Source:HGNC Symbol;Acc:830]|12|ENSG00000110955|ENST00000262030	0.982954	2.95423	6;7;6	36.67	7	12	12	205	1.2513e+09	1500.35	36.67	11	70	1629.15	36.67	11	71	1470.6	36.67	12	64	529	56.5246	5.40186
ENSP00000437565	ATP5C1 HGNC Symbol|ATP synthase, H+ transporting, mitochondrial F1 complex, gamma polypeptide 1 [Source:HGNC Symbol;Acc:833]|10|ENSG00000165629|ENST00000541227	1.0755	10.3457	2;1;3	28.8	3	3	3	13	7.77047e+07	86.7803	6	1	5	64.43	6	1	3	80.4037	28.8	3	5	250	27.4953	7.41553
ENSP00000215375	ATP5D HGNC Symbol|ATP synthase, H+ transporting, mitochondrial F1 complex, delta subunit [Source:HGNC Symbol;Acc:837]|19|ENSG00000099624|ENST00000215375	0.870863	4.52954	1;1;1	10.71	2	1	2	6	4.25452e+07	41.61	7.14	1	1	38.1741	10.71	2	3	25.17	7.14	1	2	168	17.4792	5.49072
ENSP00000243997	ATP5E HGNC Symbol|ATP synthase, H+ transporting, mitochondrial F1 complex, epsilon subunit [Source:HGNC Symbol;Acc:838]|20|ENSG00000124172|ENST00000243997	0.840291		1;-;-	35.29	2	2	2	3	9.47343e+06	38.42	19.61	1	1	36.55	15.69	1	1	37.28	15.69	1	1	51	5.77611	9.92041
ENSP00000420366	ATP5F1 HGNC Symbol|ATP synthase, H+ transporting, mitochondrial Fo complex, subunit B1 [Source:HGNC Symbol;Acc:840]|1|ENSG00000116459|ENST00000483994				4.1	2	1	1	3	8.37411e+07	23.94	4.1	1	1	0	4.1	1	1	0	4.1	1	1	195	22.2608	9.26123
ENSP00000306003	ATP5I HGNC Symbol|ATP synthase, H+ transporting, mitochondrial Fo complex, subunit E [Source:HGNC Symbol;Acc:846]|4|ENSG00000169020|ENST00000304312				20.29	1	1	1	2	1.60794e+07	0	20.29	1	2									69	7.92833	9.34912
ENSP00000412149	ATP5J2 HGNC Symbol|ATP synthase, H+ transporting, mitochondrial Fo complex, subunit F2 [Source:HGNC Symbol;Acc:848]|7|ENSG00000241468|ENST00000414062				81.63	8	2	2	3	15885820					30.55	81.63	2	2	32.85	26.53	1	1	49	5.73709	9.70068
ENSP00000434865	ATP5L HGNC Symbol|ATP synthase, H+ transporting, mitochondrial Fo complex, subunit G [Source:HGNC Symbol;Acc:14247]|11|ENSG00000167283|ENST00000524422	0.836348	2.22095	2;2;1	26.32	2	1	1	16	8.12887e+07	51.6641	26.32	1	6	43.2137	26.32	1	7	40.6008	26.32	1	3	76	8.44668	10.2866
ENSP00000290299	ATP5O HGNC Symbol|ATP synthase, H+ transporting, mitochondrial F1 complex, O subunit [Source:HGNC Symbol;Acc:850]|21|ENSG00000241837|ENST00000290299	0.952505	2.85281	8;7;8	53.99	4	6	6	73	1.55408e+08	588.009	53.99	6	28	426.039	53.99	6	23	407.522	53.99	6	22	213	23.2627	9.96436
ENSP00000463328	ATP6V0D1 HGNC Symbol|ATPase, H+ transporting, lysosomal 38kDa, V0 subunit d1 [Source:HGNC Symbol;Acc:13724]|16|ENSG00000159720|ENST00000565835				4.74	4	1	1	1	3.79155e+07									34.59	4.74	1	1	232	26.7983	4.94482
ENSP00000439874	ATP6V1A HGNC Symbol|ATPase, H+ transporting, lysosomal 70kDa, V1 subunit A [Source:HGNC Symbol;Acc:851]|3|ENSG00000114573|ENST00000538620	1.24706	1.25647	4;3;-	19.18	4	8	8	30	2.9395e+07	160.18	19.18	8	12	172.869	16.27	7	12	72.5792	10.45	4	6	584	64.6948	5.65576
ENSP00000276390	ATP6V1B2 HGNC Symbol|ATPase, H+ transporting, lysosomal 56/58kDa, V1 subunit B2 [Source:HGNC Symbol;Acc:854]|8|ENSG00000147416|ENST00000276390	1.49985	6.46686	-;1;1	25.24	8	9	9	25	4.607e+07	94.536	10.57	5	8	132.21	22.5	8	9	152.32	12.33	5	8	511	56.4649	5.80811
ENSP00000451564	ATP6V1D HGNC Symbol|ATPase, H+ transporting, lysosomal 34kDa, V1 subunit D [Source:HGNC Symbol;Acc:13527]|14|ENSG00000100554|ENST00000555625				13.73	4	2	2	3	1.68005e+07	29.43	7.19	1	1					30.53	13.73	2	2	153	17.6805	5.71924
ENSP00000382694	ATP6V1E1 HGNC Symbol|ATPase, H+ transporting, lysosomal 31kDa, V1 subunit E1 [Source:HGNC Symbol;Acc:857]|22|ENSG00000131100|ENST00000399796				5.1	3	1	1	1	5.34832e+06	33.15	5.1	1	1									196	22.6918	7.1958
ENSP00000371070	ATP8A2 HGNC Symbol|ATPase, aminophospholipid transporter, class I, type 8A, member 2 [Source:HGNC Symbol;Acc:13533]|13|ENSG00000132932|ENST00000381655				0.76	1	2	2	13	1.01425e+09	43.572	0.59	1	5	65.532	0.76	2	4	69.4358	0.76	2	4	1188	133.513	8.11865
ENSP00000335203	ATPIF1 HGNC Symbol|ATPase inhibitory factor 1 [Source:HGNC Symbol;Acc:871]|1|ENSG00000130770|ENST00000335514	1.10776		1;-;1	27.36	6	3	3	12	1.6798e+07	37.848	17.92	2	3	37.4105	16.04	2	4	27.9301	27.36	3	5	106	12.2413	9.34912
ENSP00000252934	ATXN10 HGNC Symbol|ataxin 10 [Source:HGNC Symbol;Acc:10549]|22|ENSG00000130638|ENST00000252934				4.21	6	2	2	3	7.71545e+06	27.3	1.26	1	1	58.12	2.95	1	1	42.1	1.26	1	1	475	53.4548	5.24951
ENSP00000446512	ATXN2 HGNC Symbol|ataxin 2 [Source:HGNC Symbol;Acc:10555]|12|ENSG00000204842|ENST00000483311				1.86	6	1	1	1	3.60376e+06									30.37	1.86	1	1	916	98.0546	9.40771
ENSP00000341459	ATXN2L HGNC Symbol|ataxin 2-like [Source:HGNC Symbol;Acc:31326]|16|ENSG00000168488|ENST00000340394				4.02	8	4	4	15	9.73889e+06	48.2355	3.16	3	5	77.0785	4.02	4	8	40.36	2.3	2	2	1044	110.258	8.85107
ENSP00000403430	AUP1 HGNC Symbol|ancient ubiquitous protein 1 [Source:HGNC Symbol;Acc:891]|2|ENSG00000115307|ENST00000425118	1.06231		-;-;1	7.24	2	2	2	2	2.26895e+06									30.19	7.24	2	2	373	41.3587	7.89893
ENSP00000452906	AVEN HGNC Symbol|apoptosis, caspase activation inhibitor [Source:HGNC Symbol;Acc:13509]|15|ENSG00000169857|ENST00000560649				16.95	2	1	1	1	1.34565e+07					33.43	16.95	1	1					59	6.80929	4.58936
ENSP00000453350	B2M HGNC Symbol|beta-2-microglobulin [Source:HGNC Symbol;Acc:914]|15|ENSG00000166710|ENST00000559916	0.985247	2.91495	2;1;2	7.56	2	1	1	14	3.36086e+07	67.86	7.56	1	4	64.03	7.56	1	4	94.1027	7.56	1	6	119	13.7059	6.52197
ENSP00000432854	B3GAT3 HGNC Symbol|beta-1,3-glucuronyltransferase 3 (glucuronosyltransferase I) [Source:HGNC Symbol;Acc:923]|11|ENSG00000149541|ENST00000534715				4.04	4	1	1	1	2.05613e+06									39.46	4.04	1	1	223	24.4671	9.26123
ENSP00000359727	BAG2 HGNC Symbol|BCL2-associated athanogene 2 [Source:HGNC Symbol;Acc:938]|6|ENSG00000112208|ENST00000370693				18.48	2	3	3	9	2.32592e+07	46.4545	18.48	3	3	31.9745	10.9	2	2	48.4118	18.48	3	4	211	23.7572	6.69775
ENSP00000410036	BAG3 HGNC Symbol|BCL2-associated athanogene 3 [Source:HGNC Symbol;Acc:939]|10|ENSG00000151929|ENST00000450186				18.46	2	4	4	12	6.48945e+06	124.655	18.46	4	6	72.3265	10.46	3	3	72.2066	6.77	2	3	325	34.7385	9.39307
ENSP00000402856	BAG6 HGNC Symbol|BCL2-associated athanogene 6 [Source:HGNC Symbol;Acc:13919]|6|ENSG00000204463|ENST00000439687				13.73	23	6	6	14	1.13992e+07	110.59	6.64	3	3	104.52	13.73	6	6	65.1582	6.98	3	5	903	96.7389	6.21436
ENSP00000348871	BAX HGNC Symbol|BCL2-associated X protein [Source:HGNC Symbol;Acc:959]|19|ENSG00000087088|ENST00000356483	1.14691	19.9564	1;1;2	29.88	4	3	3	21	9.40418e+06	155.39	29.88	3	7	90.7857	29.88	3	5	135.387	29.88	3	9	164	18.1171	8.1626
ENSP00000342434	BAZ1B HGNC Symbol|bromodomain adjacent to zinc finger domain, 1B [Source:HGNC Symbol;Acc:961]|7|ENSG00000009954|ENST00000339594				1.21	1	1	2	13	3.69901e+07	60.9963	1.21	2	5	90.9661	0.4	1	4	45.3743	1.21	2	4	1483	170.796	8.48486
ENSP00000418993	BCAP29 HGNC Symbol|B-cell receptor-associated protein 29 [Source:HGNC Symbol;Acc:24131]|7|ENSG00000075790|ENST00000465919	0.585952		-;-;1	14.29	2	1	1	3	9.65967e+06									45.16	14.29	1	3	147	17.3633	9.5249
ENSP00000343458	BCAP31 HGNC Symbol|B-cell receptor-associated protein 31 [Source:HGNC Symbol;Acc:16695]|X|ENSG00000185825|ENST00000345046	0.699444	1.78633	1;4;3	20.73	2	3	3	16	1.16093e+07	47.7368	4.88	1	3	55.78	20.73	3	8	34.21	8.13	2	5	246	27.974	8.44092
ENSP00000391669	BCAR1 HGNC Symbol|breast cancer anti-estrogen resistance 1 [Source:HGNC Symbol;Acc:971]|16|ENSG00000050820|ENST00000418647	0.781319		-;-;1	5.68	9	3	3	4	7.24546e+06	0	1.97	1	1		0			21.14	3.71	2	3	916	97.8165	5.63037
ENSP00000438593	BCAT1 HGNC Symbol|branched chain amino-acid transaminase 1, cytosolic [Source:HGNC Symbol;Acc:976]|12|ENSG00000060982|ENST00000546285	0.973495	5.83116	1;2;1	11.81	4	2	2	8	2.14367e+07	59.5955	11.81	2	4	49.6048	4.86	1	2	28.14	11.81	2	2	144	16.5086	6.93213
ENSP00000440973	BCAT2 HGNC Symbol|branched chain amino-acid transaminase 2, mitochondrial [Source:HGNC Symbol;Acc:977]|19|ENSG00000105552|ENST00000545387	0.86169	13.8786	2;1;2	41	3	9	9	22	3.1574e+07	71.041	15.67	5	8	44.161	11.33	4	5	122.665	39	8	9	300	33.7546	7.72314
ENSP00000318351	BCKDHB HGNC Symbol|branched chain keto acid dehydrogenase E1, beta polypeptide [Source:HGNC Symbol;Acc:987]|6|ENSG00000083123|ENST00000320393				3.32	1	1	1	1	4429960		0				0			0	3.32	1	1	392	43.0949	6.29053
ENSP00000456479	BCKDK HGNC Symbol|branched chain ketoacid dehydrogenase kinase [Source:HGNC Symbol;Acc:16902]|16|ENSG00000103507|ENST00000567530				4.15	5	1	1	1	6.54146e+06	22.98	4.15	1	1									217	24.433	9.39307
ENSP00000365223	BCL2L1 HGNC Symbol|BCL2-like 1 [Source:HGNC Symbol;Acc:992]|20|ENSG00000171552|ENST00000376055				5.29	5	1	1	1	7.65727e+06					26.07	5.29	1	1					170	18.8822	5.07178
ENSP00000338932	BCL2L13 HGNC Symbol|BCL2-like 13 (apoptosis facilitator) [Source:HGNC Symbol;Acc:17164]|22|ENSG00000099968|ENST00000337612				8.05	3	1	1	2	39249195	28.46	8.05	1	2									323	34.5793	4.2085
ENSP00000431734	BCLAF1 HGNC Symbol|BCL2-associated transcription factor 1 [Source:HGNC Symbol;Acc:16863]|6|ENSG00000029363|ENST00000529826	0.937075	2.38932	6;6;7	14.88	10	7	7	35	1.84548e+07	84.6597	12.95	6	12	78.1308	10.47	5	12	58.4272	8.54	4	11	726	83.1827	10.1401
ENSP00000351575	BDP1 HGNC Symbol|B double prime 1, subunit of RNA polymerase III transcription initiation factor IIIB [Source:HGNC Symbol;Acc:13652]|5|ENSG00000145734|ENST00000358731				0.91	1	1	1	1	6.51785e+06	0	0.91	1	1		0							2624	293.705	5.10986
ENSP00000359223	BGN HGNC Symbol|biglycan [Source:HGNC Symbol;Acc:1044]|X|ENSG00000182492|ENST00000370204				2.93	2	1	1	2	3.77891e+06	20.49	2.93	1	1					20.25	2.93	1	1	307	34.8534	8.86572
ENSP00000364662	BICD2 HGNC Symbol|bicaudal D homolog 2 (Drosophila) [Source:HGNC Symbol;Acc:17208]|9|ENSG00000185963|ENST00000375512	0.957366		1;-;-	3.03	2	2	2	2	3353724	43.87	3.03	2	2		0							824	93.476	5.43994
ENSP00000468486	BLMH HGNC Symbol|bleomycin hydrolase [Source:HGNC Symbol;Acc:1059]|17|ENSG00000108578|ENST00000584603				7.55	2	1	1	1	0					23.2	7.55	1	1					318	37.1738	8.646
ENSP00000466798	BLOC1S3 HGNC Symbol|biogenesis of lysosomal organelles complex-1, subunit 3 [Source:HGNC Symbol;Acc:20914]|19|ENSG00000189114|ENST00000592910				20.51	2	1	1	1	6.35602e+06									23	20.51	1	1	78	7.86624	9.27588
ENSP00000412005	BLVRA HGNC Symbol|biliverdin reductase A [Source:HGNC Symbol;Acc:1062]|7|ENSG00000106605|ENST00000424330				16.67	2	1	1	1	3.41088e+07									37.35	16.67	1	1	102	11.2857	5.79541
ENSP00000263368	BLVRB HGNC Symbol|biliverdin reductase B (flavin reductase (NADPH)) [Source:HGNC Symbol;Acc:1063]|19|ENSG00000090013|ENST00000263368	0.882524	18.5902	1;1;2	27.18	1	4	4	14	1.45917e+07	77.4245	27.18	4	5	46.36	17.96	3	4	113.504	17.96	3	5	206	22.1054	7.6499
ENSP00000252677	BMP15 HGNC Symbol|bone morphogenetic protein 15 [Source:HGNC Symbol;Acc:1068]|X|ENSG00000130385|ENST00000252677				1.79	1	1	1	1	3.15384e+06	26.09	1.79	1	1									392	45.0261	9.11475
ENSP00000350224	BMX HGNC Symbol|BMX non-receptor tyrosine kinase [Source:HGNC Symbol;Acc:1079]|X|ENSG00000102010|ENST00000357607				2.22	1	2	2	7	4.03162e+06	41.36	2.22	2	3	24.92	1.19	1	1	33.84	2.22	2	3	675	77.961	8.49951
ENSP00000410348	BPNT1 HGNC Symbol|3'(2'), 5'-bisphosphate nucleotidase 1 [Source:HGNC Symbol;Acc:1096]|1|ENSG00000162813|ENST00000414869				7.35	7	2	2	4	1.03025e+07	88.39	7.35	2	3	34.36	4.41	1	1					272	29.1703	8.27979
ENSP00000360901	BRD4 HGNC Symbol|bromodomain containing 4 [Source:HGNC Symbol;Acc:13575]|19|ENSG00000141867|ENST00000371835				1.11	7	1	1	4	2.57393e+06	46.8307	1.11	1	2	37.18	1.11	1	1	40.64	1.11	1	1	722	80.4129	8.6167
ENSP00000338862	BRIX1 HGNC Symbol|BRX1, biogenesis of ribosomes, homolog (S. cerevisiae) [Source:HGNC Symbol;Acc:24170]|5|ENSG00000113460|ENST00000336767				1.98	1	1	1	1	3.50709e+07									38.37	1.98	1	1	353	41.3749	9.92041
ENSP00000344707	BSG HGNC Symbol|basigin (Ok blood group) [Source:HGNC Symbol;Acc:1116]|19|ENSG00000172270|ENST00000346916				13.17	5	2	2	26	7.13776e+07	150.603	13.17	2	10	130.354	13.17	2	8	122.411	13.17	2	8	205	22.7502	5.46533
ENSP00000423357	BST1 HGNC Symbol|bone marrow stromal cell antigen 1 [Source:HGNC Symbol;Acc:1118]|4|ENSG00000109743|ENST00000505785				4.84	3	1	1	2	16842962	58.76	4.84	1	1					42.52	4.84	1	1	186	21.068	5.57959
ENSP00000338516	BTF3 HGNC Symbol|basic transcription factor 3 [Source:HGNC Symbol;Acc:1125]|5|ENSG00000145741|ENST00000335895				47.53	5	1	5	33	3.16141e+07	90.2077	35.8	4	9	109.36	35.8	4	10	111.628	21.6	4	14	162	17.6882	7.50342
ENSP00000369965	BTF3 HGNC Symbol|basic transcription factor 3 [Source:HGNC Symbol;Acc:1125]|5|ENSG00000145741|ENST00000380591				36.89	4	2	6	31	2.49765e+07	109.746	36.89	6	11	109.36	28.16	4	10	88.4049	7.77	3	10	206	22.1544	9.37842
ENSP00000444354	BUB3 HGNC Symbol|budding uninhibited by benzimidazoles 3 homolog (yeast) [Source:HGNC Symbol;Acc:1151]|10|ENSG00000154473|ENST00000538238	0.915747		2;-;2	25	4	5	5	18	3.94865e+07	66.8392	21.77	4	9	45.87	6.05	2	2	64.1065	12.5	3	7	248	28.2209	7.10791
ENSP00000395269	BUD31 HGNC Symbol|BUD31 homolog (S. cerevisiae) [Source:HGNC Symbol;Acc:29629]|7|ENSG00000106245|ENST00000456893	0.973151		-;1;-	19.42	3	2	2	4	6.73079e+06	35.06	9.71	1	1	33.91	19.42	2	2	50.41	9.71	1	1	103	11.8968	8.17725
ENSP00000412759	BX511012.1 Clone-based (Ensembl)|Serine/arginine-rich splicing factor 10 [Source:UniProtKB/Swiss-Prot;Acc:O75494]|GL000191.1|ENSG00000215699|ENST00000433682	0.947875	5.06495	1;2;1	47.88	8	7	7	25	1.29478e+08	206.542	44.24	6	11	82.6326	41.21	6	7	84.0506	41.21	6	7	165	20.1049	10.0522
ENSP00000390766	BZW1 HGNC Symbol|basic leucine zipper and W2 domains 1 [Source:HGNC Symbol;Acc:18380]|2|ENSG00000082153|ENST00000452206	0.759126		1;-;-	3.24	5	1	1	2	3.18426e+06	20.44	3.24	1	2						0			216	24.3286	8.33838
ENSP00000384617	BZW2 HGNC Symbol|basic leucine zipper and W2 domains 2 [Source:HGNC Symbol;Acc:18808]|7|ENSG00000136261|ENST00000407633				4	5	1	1	1	3.59952e+07									0	4	1	1	225	26.1655	5.5542
ENSP00000432534	C11orf58 HGNC Symbol|chromosome 11 open reading frame 58 [Source:HGNC Symbol;Acc:16990]|11|ENSG00000110696|ENST00000525684	0.751996	4.32332	2;1;-	17.44	4	2	2	4	4.71855e+06	25.97	17.44	2	2	24.08	10.47	1	2					86	9.6219	9.40771
ENSP00000433914	C11orf68 HGNC Symbol|chromosome 11 open reading frame 68 [Source:HGNC Symbol;Acc:28801]|11|ENSG00000175573|ENST00000530188				4.38	3	1	1	1	9971057	0	4.38	1	1									251	27.3377	5.45264
ENSP00000448433	C12orf10 HGNC Symbol|chromosome 12 open reading frame 10 [Source:HGNC Symbol;Acc:17590]|12|ENSG00000139637|ENST00000549488				15.02	3	3	3	5	2.72191e+07	90.5166	15.02	3	3					34.54	10.33	2	2	213	24.043	5.38916
ENSP00000179259	C12orf5 HGNC Symbol|chromosome 12 open reading frame 5 [Source:HGNC Symbol;Acc:1185]|12|ENSG00000078237|ENST00000179259				2.59	1	1	1	1	3.01312e+07	27.28	2.59	1	1						0			270	30.0431	7.69385
ENSP00000261700	C14orf166 HGNC Symbol|chromosome 14 open reading frame 166 [Source:HGNC Symbol;Acc:23169]|14|ENSG00000087302|ENST00000261700	0.669578		1;-;-	13.52	3	3	3	3	9.91781e+06	79	13.52	3	3		0							244	28.0507	6.65381
ENSP00000286953	C14orf2 HGNC Symbol|chromosome 14 open reading frame 2 [Source:HGNC Symbol;Acc:1188]|14|ENSG00000156411|ENST00000286953	0.829054	6.92224	1;3;1	24.14	2	1	1	12	1.58951e+07	28.33	24.14	1	3	23.54	24.14	1	5	37.54	24.14	1	4	58	6.65759	10.0815
ENSP00000450562	C14orf49 HGNC Symbol|chromosome 14 open reading frame 49 [Source:HGNC Symbol;Acc:19861]|14|ENSG00000176438|ENST00000557275				2.27	3	2	2	2	6.02666e+06					51.28	2.27	2	2					970	111.607	6.22705
ENSP00000262498	C16orf80 HGNC Symbol|chromosome 16 open reading frame 80 [Source:HGNC Symbol;Acc:29523]|16|ENSG00000070761|ENST00000262498				12.95	1	2	2	3	6.84511e+06	36.44	8.81	1	2					30.66	4.15	1	1	193	22.76	9.75928
ENSP00000373657	C17orf85 HGNC Symbol|chromosome 17 open reading frame 85 [Source:HGNC Symbol;Acc:24612]|17|ENSG00000074356|ENST00000389005				1.29	1	1	1	2	3.58228e+06	37.13	1.29	1	1	44.86	1.29	1	1					620	70.5493	5.73193
ENSP00000262947	C19orf10 HGNC Symbol|chromosome 19 open reading frame 10 [Source:HGNC Symbol;Acc:16948]|19|ENSG00000074842|ENST00000262947	1.14664		1;-;-	9.83	1	1	1	3	2.16543e+07	44.9627	9.83	1	3									173	18.7833	6.68311
ENSP00000466926	C19orf52 HGNC Symbol|chromosome 19 open reading frame 52 [Source:HGNC Symbol;Acc:25152]|19|ENSG00000142444|ENST00000588807				59.26	2	1	1	2	9.98242e+06	0	59.26	1	1	0	59.26	1	1					27	3.05264	9.70068
ENSP00000309561	C19orf70 HGNC Symbol|chromosome 19 open reading frame 70 [Source:HGNC Symbol;Acc:33702]|19|ENSG00000174917|ENST00000309324	0.992766		1;-;-	11.02	2	1	1	3	3.13212e+07	0	11.02	1	3									118	13.0788	9.42236
ENSP00000465378	C19orf80 HGNC Symbol|chromosome 19 open reading frame 80 [Source:HGNC Symbol;Acc:24933]|19|ENSG00000130173|ENST00000587543				10.34	5	1	1	2	2.95024e+06					34.48	10.34	1	2		0			58	6.73455	11.2534
ENSP00000417538	C1orf228 HGNC Symbol|chromosome 1 open reading frame 228 [Source:HGNC Symbol;Acc:34345]|1|ENSG00000198520|ENST00000453711				7.32	5	1	1	1	167635									40.38	7.32	1	1	82	9.30084	7.18115
ENSP00000402389	C1QTNF5 HGNC Symbol|C1q and tumor necrosis factor related protein 5 [Source:HGNC Symbol;Acc:14344]|11|ENSG00000223953|ENST00000445041				5.35	1	1	1	2	2.51964e+07					0	5.35	1	1	20.86	5.35	1	1	243	25.2826	6.53662
ENSP00000217456	C20orf3 HGNC Symbol|chromosome 20 open reading frame 3 [Source:HGNC Symbol;Acc:13238]|20|ENSG00000101474|ENST00000217456	1.02283	3.28292	8;5;8	46.88	3	12	12	80	1.30852e+08	594.759	46.88	12	37	108.808	30.77	7	13	435.065	46.88	12	30	416	46.4509	6.16357
ENSP00000379220	C20orf43 HGNC Symbol|chromosome 20 open reading frame 43 [Source:HGNC Symbol;Acc:15890]|20|ENSG00000022277|ENST00000395881				4.35	4	1	1	1	2.90345e+06	24.16	4.35	1	1									230	26.0577	9.0708
ENSP00000344901	C21orf33 HGNC Symbol|chromosome 21 open reading frame 33 [Source:HGNC Symbol;Acc:1273]|21|ENSG00000160221|ENST00000348499	1.06801		1;-;1	3.38	3	1	1	5	1.926e+07	49.1939	3.38	1	3					54.4459	3.38	1	2	237	24.742	8.1333
ENSP00000216038	C22orf28 HGNC Symbol|chromosome 22 open reading frame 28 [Source:HGNC Symbol;Acc:26935]|22|ENSG00000100220|ENST00000216038	1.01171	2.88912	7;9;6	20.4	2	8	8	52	2.12143e+07	99.9065	20.4	8	13	190.709	17.03	7	26	173.405	17.03	6	13	505	55.1749	7.2251
ENSP00000413413	C2orf18 HGNC Symbol|chromosome 2 open reading frame 18 [Source:HGNC Symbol;Acc:26055]|2|ENSG00000213699|ENST00000416475				4.17	2	1	1	3	2.06859e+06	37.05	4.17	1	1	44.51	4.17	1	1	42.47	4.17	1	1	288	31.0768	8.23584
ENSP00000396911	C2orf43 HGNC Symbol|chromosome 2 open reading frame 43 [Source:HGNC Symbol;Acc:26145]|2|ENSG00000118961|ENST00000432947				7.69	7	1	1	1	17290061	26.09	7.69	1	1									130	14.9469	7.86963
ENSP00000373206	C3orf64 HGNC Symbol|chromosome 3 open reading frame 64 [Source:HGNC Symbol;Acc:28526]|3|ENSG00000163378|ENST00000383701				11.39	7	5	5	19	3.39828e+07	97.0257	9.87	4	7	56.579	9.87	4	6	91.2787	11.39	5	6	527	61.9708	7.04932
ENSP00000310303	C3orf77 HGNC Symbol|chromosome 3 open reading frame 77 [Source:HGNC Symbol;Acc:24746]|3|ENSG00000173769|ENST00000309765				0.35	1	1	1	1	2.99638e+06						0			28.3	0.35	1	1	1692	190.806	7.86963
ENSP00000230431	C6orf108 HGNC Symbol|chromosome 6 open reading frame 108 [Source:HGNC Symbol;Acc:21218]|6|ENSG00000112667|ENST00000230431	1.08054		-;-;1	52.3	3	7	7	14	4.78857e+07	97.5805	48.28	6	7	48.94	22.41	3	3	66.0709	26.44	4	4	174	19.0966	5.04639
ENSP00000338607	C8orf55 HGNC Symbol|chromosome 8 open reading frame 55 [Source:HGNC Symbol;Acc:29656]|8|ENSG00000130193|ENST00000336138				3.85	1	1	1	1	1.21365e+07	35.39	3.85	1	1		0							208	23.8499	9.5542
ENSP00000437092	C8orf82 HGNC Symbol|chromosome 8 open reading frame 82 [Source:HGNC Symbol;Acc:33826]|8|ENSG00000213563|ENST00000532827				12.26	2	3	3	5	1.47197e+07	38.18	9.96	2	2		0			31.8901	9.2	2	3	261	28.5789	9.71533
ENSP00000350102	C9orf167 HGNC Symbol|chromosome 9 open reading frame 167 [Source:HGNC Symbol;Acc:25981]|9|ENSG00000198113|ENST00000357503				5.67	1	2	2	3	8.92881e+06	45.14	5.67	2	2		0			39.53	2.6	1	1	423	46.8849	9.93506
ENSP00000417842	C9orf5 HGNC Symbol|chromosome 9 open reading frame 5 [Source:HGNC Symbol;Acc:1363]|9|ENSG00000106771|ENST00000491854				3.95	2	1	1	2	4.55925e+06	24.63	3.95	1	1	30.03	3.95	1	1		0			253	28.0782	8.30908
ENSP00000363401	C9orf84 HGNC Symbol|chromosome 9 open reading frame 84 [Source:HGNC Symbol;Acc:26535]|9|ENSG00000165181|ENST00000374283				1.23	1	1	1	1	4.0056e+06	31.7	1.23	1	1		0				0			488	56.7056	4.93213
ENSP00000349320	CACNA2D1 HGNC Symbol|calcium channel, voltage-dependent, alpha 2/delta subunit 1 [Source:HGNC Symbol;Acc:1399]|7|ENSG00000153956|ENST00000356860	0.973992		-;-;1	2.93	3	3	3	6	1.04131e+07	41.04	0.92	1	1	41.02	2.11	2	2	43.73	2.93	3	3	1091	123.106	5.24951
ENSP00000356652	CACYBP HGNC Symbol|calcyclin binding protein [Source:HGNC Symbol;Acc:30423]|1|ENSG00000116161|ENST00000367679	0.798486		1;-;1	17.11	4	3	3	11	2.7151e+07	48.0186	12.72	2	5	67.6833	9.65	1	3	46.9467	14.04	2	3	228	26.1936	8.25049
ENSP00000384510	CAD HGNC Symbol|carbamoyl-phosphate synthetase 2, aspartate transcarbamylase, and dihydroorotase [Source:HGNC Symbol;Acc:1424]|2|ENSG00000084774|ENST00000403525	1.68429	8.82033	2;1;1	10.5	4	17	17	68	1.50896e+07	235.193	8.33	13	19	371.835	9.02	14	25	292.352	7.82	13	24	2162	235.873	6.55127
ENSP00000354513	CALD1 HGNC Symbol|caldesmon 1 [Source:HGNC Symbol;Acc:1441]|7|ENSG00000122786|ENST00000361901	0.967311	12.3388	27;33;11	54.83	13	20	20	156	6.25024e+07	276.813	40.89	11	51	678.985	50.93	17	78	262.481	27.7	9	27	538	62.6259	6.3667
ENSP00000451062	CALM1 HGNC Symbol|calmodulin 1 (phosphorylase kinase, delta) [Source:HGNC Symbol;Acc:1442]|14|ENSG00000198668|ENST00000557020	1.07084	3.29498	2;2;2	32.65	7	2	2	12	2.49855e+07	25.9486	32.65	2	6	0	32.65	2	2	24.63	32.65	2	4	98	11.1121	4.24658
ENSP00000466391	CALR HGNC Symbol|calreticulin [Source:HGNC Symbol;Acc:1455]|19|ENSG00000179218|ENST00000586803	0.855613	28.3656	1;1;-	16.39	2	1	1	3	5.20014e+06	36.31	16.39	1	1	25.29	16.39	1	2					61	7.45516	4.08154
ENSP00000249364	CALU HGNC Symbol|calumenin [Source:HGNC Symbol;Acc:1458]|7|ENSG00000128595|ENST00000249364	1.56291	64.8048	3;1;2	24.13	8	5	5	30	2.87693e+08	133.789	24.13	5	15	71.6325	14.6	3	8	112.49	24.13	4	7	315	37.0835	4.64014
ENSP00000261793	CAMK2A HGNC Symbol|calcium/calmodulin-dependent protein kinase II alpha [Source:HGNC Symbol;Acc:1460]|5|ENSG00000070808|ENST00000348628	0.851182	3.30357	1;1;1	1.88	23	1	1	5	9.65746e+06	0	1.88	1	2	33.77	1.88	1	2	26.16	1.88	1	1	478	54.0535	7.07861
ENSP00000299218	CAND1 HGNC Symbol|cullin-associated and neddylation-dissociated 1 [Source:HGNC Symbol;Acc:30688]|12|ENSG00000111530|ENST00000299218	0.810446	22.1926	1;5;5	10.81	3	10	10	23	1.08309e+07	69.39	4.88	4	5	62.2733	5.53	6	8	54.9416	10.73	9	10	1230	136.289	5.78271
ENSP00000423588	CANX HGNC Symbol|calnexin [Source:HGNC Symbol;Acc:1473]|5|ENSG00000127022|ENST00000512607	1.24849	4.95413	7;7;4	4.75	4	2	2	68	1.27876e+08	400.124	4.75	2	24	205.14	4.75	2	23	151.892	3.1	1	21	484	55.5631	4.70361
ENSP00000344832	CAP1 HGNC Symbol|CAP, adenylate cyclase-associated protein 1 (yeast) [Source:HGNC Symbol;Acc:20040]|1|ENSG00000131236|ENST00000340450	1.09158	3.46845	4;5;5	18.35	12	5	5	70	8.63872e+07	245.191	18.35	5	21	251.02	10.97	4	25	199.81	18.35	5	24	474	51.7977	8.06006
ENSP00000445896	CAPG HGNC Symbol|capping protein (actin filament), gelsolin-like [Source:HGNC Symbol;Acc:1474]|2|ENSG00000042493|ENST00000542681				6.12	6	2	2	3	1.92354e+07	61.0086	6.12	2	2	50.62	3.98	1	1		0			327	36.2254	6.25244
ENSP00000279247	CAPN1 HGNC Symbol|calpain 1, (mu/I) large subunit [Source:HGNC Symbol;Acc:1476]|11|ENSG00000014216|ENST00000279247	0.928071	6.03137	7;9;4	23.67	12	14	14	66	2.33917e+07	169.947	18.21	10	22	224.468	17.23	11	30	65.0533	6.44	4	14	714	81.8382	5.66846
ENSP00000295006	CAPN2 HGNC Symbol|calpain 2, (m/II) large subunit [Source:HGNC Symbol;Acc:1479]|1|ENSG00000162909|ENST00000295006	1.25218	24.0289	4;9;6	34.43	2	18	18	115	6.43497e+07	601.742	30.14	15	40	639.253	33.71	17	53	218.477	19.71	11	22	700	79.9448	4.98291
ENSP00000246533	CAPNS1 HGNC Symbol|calpain, small subunit 1 [Source:HGNC Symbol;Acc:1481]|19|ENSG00000126247|ENST00000246533	1.06103	1.8829	3;1;2	42.91	10	6	6	35	6.06456e+07	368.063	42.91	6	13	282.311	28.36	4	9	347.365	37.31	5	13	268	28.2977	5.19873
ENSP00000374296	CAPRIN1 HGNC Symbol|cell cycle associated protein 1 [Source:HGNC Symbol;Acc:6743]|11|ENSG00000135387|ENST00000389645	0.929164	1.18496	5;6;4	15.42	5	5	5	34	2.15805e+07	71.17	11.53	4	9	184.008	15.42	5	16	108.84	8.93	3	9	694	76.8143	5.12256
ENSP00000263168	CAPZA1 HGNC Symbol|capping protein (actin filament) muscle Z-line, alpha 1 [Source:HGNC Symbol;Acc:1488]|1|ENSG00000116489|ENST00000263168	0.973244	6.76072	3;4;4	31.12	1	3	6	50	2.8632e+08	328.28	31.12	6	19	300.245	28.67	5	17	172.153	21.68	4	14	286	32.9023	5.69385
ENSP00000354947	CAPZA2 HGNC Symbol|capping protein (actin filament) muscle Z-line, alpha 2 [Source:HGNC Symbol;Acc:1490]|7|ENSG00000198898|ENST00000361183	0.947765	7.15283	2;1;3	26.57	4	3	6	41	2.44334e+08	180.767	26.57	6	17	227.449	16.43	4	11	113.816	17.13	4	13	286	32.9286	5.84619
ENSP00000364286	CAPZB HGNC Symbol|capping protein (actin filament) muscle Z-line, beta [Source:HGNC Symbol;Acc:1491]|1|ENSG00000077549|ENST00000375144	1.04727	4.5684	17;12;17	49.23	7	8	8	111	8.88681e+07	398.617	49.23	8	40	294.102	41.54	6	33	375.329	49.23	8	38	260	29.2768	6.91748
ENSP00000380150	CARD11 HGNC Symbol|caspase recruitment domain family, member 11 [Source:HGNC Symbol;Acc:16393]|7|ENSG00000198286|ENST00000396946				0.78	1	1	1	1	5.91572e+06									31.63	0.78	1	1	1154	133.2	6.0874
ENSP00000465417	CARM1 HGNC Symbol|coactivator-associated arginine methyltransferase 1 [Source:HGNC Symbol;Acc:23393]|19|ENSG00000142453|ENST00000588947				10.83	4	1	1	3	4199604	45.65	10.83	1	1	20.65	10.83	1	1	59.44	10.83	1	1	120	12.5351	6.75635
ENSP00000278224	CARS HGNC Symbol|cysteinyl-tRNA synthetase [Source:HGNC Symbol;Acc:1493]|11|ENSG00000110619|ENST00000278224	1.23538		-;1;-	11.43	8	7	8	10	1.62138e+07					85.7682	11.43	8	10					726	82.7939	7.02002
ENSP00000440420	CARS2 HGNC Symbol|cysteinyl-tRNA synthetase 2, mitochondrial (putative) [Source:HGNC Symbol;Acc:25695]|13|ENSG00000134905|ENST00000539269				10.92	3	1	1	1	4.66864e+06		0			0	10.92	1	1		0			119	12.9336	9.33447
ENSP00000311032	CASP3 HGNC Symbol|caspase 3, apoptosis-related cysteine peptidase [Source:HGNC Symbol;Acc:1504]|4|ENSG00000164305|ENST00000308394	0.981467	8.19725	2;1;2	11.91	3	3	3	14	1.63746e+07	51.7733	11.91	3	4	43.4016	9.39	2	3	52.2724	11.91	3	7	277	31.5875	6.53662
ENSP00000241052	CAT HGNC Symbol|catalase [Source:HGNC Symbol;Acc:1516]|11|ENSG00000121691|ENST00000241052	0.905807		1;-;-	18.41	1	6	6	14	3.52557e+07	129.495	14.99	5	5	90.1167	11.01	4	4	122.91	13.09	5	5	527	59.7188	7.38623
ENSP00000339191	CAV1 HGNC Symbol|caveolin 1, caveolae protein, 22kDa [Source:HGNC Symbol;Acc:1527]|7|ENSG00000105974|ENST00000341049	0.598572	1.59121	2;1;1	14.61	3	2	2	40	3.51696e+08	310.068	14.61	2	14	366.616	14.61	2	12	323.268	14.61	2	14	178	20.4585	6.02393
ENSP00000290349	CBR1 HGNC Symbol|carbonyl reductase 1 [Source:HGNC Symbol;Acc:1548]|21|ENSG00000159228|ENST00000290349	1.16609	2.60089	2;2;3	34.66	4	5	7	27	7.4289e+07	281.389	28.88	6	12	158.614	24.91	5	7	159.449	30.69	6	8	277	30.3559	8.32373
ENSP00000290354	CBR3 HGNC Symbol|carbonyl reductase 3 [Source:HGNC Symbol;Acc:1549]|21|ENSG00000159231|ENST00000290354				13.72	1	1	3	14	6.57835e+07	215.325	13.72	3	7	88.2733	13.72	3	4	95.4433	10.47	2	3	277	30.8307	6.17627
ENSP00000336687	CBX3 HGNC Symbol|chromobox homolog 3 [Source:HGNC Symbol;Acc:1553]|7|ENSG00000122565|ENST00000337620				15.85	1	2	2	8	4.69993e+07	73.6806	15.85	2	3	31.72	6.56	1	1	40.49	15.85	2	4	183	20.7984	5.32568
ENSP00000448452	CBX5 HGNC Symbol|chromobox homolog 5 [Source:HGNC Symbol;Acc:1555]|12|ENSG00000094916|ENST00000550489	1.56187		-;-;1	8.95	1	1	1	1	1.19951e+07									0	8.95	1	1	190	22.083	5.85889
ENSP00000439252	CCAR1 HGNC Symbol|cell division cycle and apoptosis regulator 1 [Source:HGNC Symbol;Acc:24236]|10|ENSG00000060339|ENST00000539539	1.29314	8.06318	2;5;4	10.35	7	9	9	27	1.94726e+07	73.0487	6.62	5	7	102.075	8.15	8	11	99.059	9.59	8	9	1043	120.351	5.92236
ENSP00000408730	CCDC124 HGNC Symbol|coiled-coil domain containing 124 [Source:HGNC Symbol;Acc:25171]|19|ENSG00000007080|ENST00000445755				8.97	1	2	2	4	1.38229e+07	20.66	8.97	2	2					27.48	8.97	2	2	223	25.8196	9.53955
ENSP00000365401	CCDC22 HGNC Symbol|coiled-coil domain containing 22 [Source:HGNC Symbol;Acc:28909]|X|ENSG00000101997|ENST00000376227				14.35	1	7	7	11	6.91992e+06	48.8831	7.34	4	4	65.73	10.85	5	5	20.79	1.91	1	2	627	70.7122	6.7417
ENSP00000325012	CCDC33 HGNC Symbol|coiled-coil domain containing 33 [Source:HGNC Symbol;Acc:26552]|15|ENSG00000140481|ENST00000321288				0.68	1	1	1	2	1.62347e+07	29.94	0.68	1	1		0			35.07	0.68	1	1	1023	113.977	6.59521
ENSP00000225726	CCDC47 HGNC Symbol|coiled-coil domain containing 47 [Source:HGNC Symbol;Acc:24856]|17|ENSG00000108588|ENST00000225726	0.563055	67.5507	1;1;1	9.11	3	5	5	13	1.43099e+07	88.4864	9.11	5	5	83.8881	9.11	4	4	82.3012	9.11	4	4	483	55.8383	4.86865
ENSP00000376249	CCDC50 HGNC Symbol|coiled-coil domain containing 50 [Source:HGNC Symbol;Acc:18111]|3|ENSG00000152492|ENST00000392455				13.4	2	2	2	5	1.05627e+07	48.21	13.4	2	2	36.68	3.92	1	2	48.3	3.92	1	1	306	35.8	6.65381
ENSP00000401194	CCDC51 HGNC Symbol|coiled-coil domain containing 51 [Source:HGNC Symbol;Acc:25714]|3|ENSG00000164051|ENST00000412398				7.28	2	1	1	2	4.86141e+06					26.19	7.28	1	1	34.52	7.28	1	1	302	33.6365	6.96143
ENSP00000227520	CCDC86 HGNC Symbol|coiled-coil domain containing 86 [Source:HGNC Symbol;Acc:28359]|11|ENSG00000110104|ENST00000227520	0.901058	12.6354	2;1;-	15.56	3	3	3	9	1.04402e+07	116.826	15.56	3	5	61.2305	8.89	2	2	38.11	6.39	1	2	360	40.2113	10.3306
ENSP00000309285	CCDC96 HGNC Symbol|coiled-coil domain containing 96 [Source:HGNC Symbol;Acc:26900]|4|ENSG00000173013|ENST00000310085	0.89186		-;-;1	1.26	1	1	1	1	2.3338e+07									0	1.26	1	1	555	62.6726	4.94482
ENSP00000445471	CCT2 HGNC Symbol|chaperonin containing TCP1, subunit 2 (beta) [Source:HGNC Symbol;Acc:1615]|12|ENSG00000166226|ENST00000543146	1.00921	2.94531	18;18;12	63.52	4	18	18	158	1.5524e+08	1243.24	50	14	56	1002.58	63.52	17	53	1135.13	51.02	14	49	488	52.6846	6.44287
ENSP00000295688	CCT3 HGNC Symbol|chaperonin containing TCP1, subunit 3 (gamma) [Source:HGNC Symbol;Acc:1616]|1|ENSG00000163468|ENST00000295688	0.989831	5.24345	17;23;19	34.68	9	17	17	146	2.16787e+08	875.939	27.52	13	48	1002.41	31.56	12	55	605.038	27.89	15	43	545	60.4953	6.49365
ENSP00000443061	CCT4 HGNC Symbol|chaperonin containing TCP1, subunit 4 (delta) [Source:HGNC Symbol;Acc:1617]|2|ENSG00000115484|ENST00000544079	1.0209	5.56316	19;17;17	21.61	4	8	9	161	2.23186e+08	978.973	21.61	9	54	783.577	21.61	9	55	779.491	21.61	9	52	509	54.6851	7.82568
ENSP00000426923	CCT5 HGNC Symbol|chaperonin containing TCP1, subunit 5 (epsilon) [Source:HGNC Symbol;Acc:1618]|5|ENSG00000150753|ENST00000515390	0.913683	8.68081	7;9;2	31.07	6	9	10	85	1.59769e+08	367.961	26.54	8	31	401.011	27.78	9	35	176.007	12.35	5	19	486	53.814	6.41748
ENSP00000352019	CCT6A HGNC Symbol|chaperonin containing TCP1, subunit 6A (zeta 1) [Source:HGNC Symbol;Acc:1620]|7|ENSG00000146731|ENST00000335503	1.01293	6.64224	13;12;9	41.98	7	14	14	133	1.42281e+08	441.291	40.53	12	46	397.511	37.45	11	50	341.116	31.89	10	37	486	53.2551	7.26904
ENSP00000258091	CCT7 HGNC Symbol|chaperonin containing TCP1, subunit 7 (eta) [Source:HGNC Symbol;Acc:1622]|2|ENSG00000135624|ENST00000258091	1.07665	6.14271	11;14;11	41.99	8	13	13	116	7.83723e+07	414.511	31.86	11	34	363.664	41.99	13	42	390.572	23.94	9	40	543	59.3289	7.6499
ENSP00000286788	CCT8 HGNC Symbol|chaperonin containing TCP1, subunit 8 (theta) [Source:HGNC Symbol;Acc:1623]|21|ENSG00000156261|ENST00000286788	0.999405	2.67574	10;16;11	24.82	5	9	9	98	7.7648e+07	553.307	24.82	9	32	702.673	23.18	8	44	279.253	12.23	5	22	548	59.5825	5.60498
ENSP00000404475	CD109 HGNC Symbol|CD109 molecule [Source:HGNC Symbol;Acc:21685]|6|ENSG00000156535|ENST00000422508				0.8	3	1	1	2	3.91391e+06		0			24.03	0.8	1	1	39.27	0.8	1	1	1368	152.566	5.64307
ENSP00000431439	CD151 HGNC Symbol|CD151 molecule (Raph blood group) [Source:HGNC Symbol;Acc:1630]|11|ENSG00000177697|ENST00000528143	1.79446	8.75556	1;1;1	13.18	4	1	1	4	2.38471e+07	0	13.18	1	2	0	13.18	1	1	0	13.18	1	1	129	14.5739	7.47412
ENSP00000441087	CD276 HGNC Symbol|CD276 molecule [Source:HGNC Symbol;Acc:19137]|15|ENSG00000103855|ENST00000537340				14.95	9	3	3	11	1.77075e+07	123.203	14.95	3	5	98.6433	14.95	3	6					388	41.7417	4.77979
ENSP00000304903	CD2BP2 HGNC Symbol|CD2 (cytoplasmic tail) binding protein 2 [Source:HGNC Symbol;Acc:1656]|16|ENSG00000169217|ENST00000305596				2.93	1	1	1	2	6.08362e+06	37.36	2.93	1	1	41.2	2.93	1	1					341	37.6232	4.61475
ENSP00000310966	CD3EAP HGNC Symbol|CD3e molecule, epsilon associated protein [Source:HGNC Symbol;Acc:24219]|19|ENSG00000117877|ENST00000309424				7.45	2	2	2	3	6.97569e+06	36.01	7.45	2	2					22.05	2.75	1	1	510	54.9514	8.51416
ENSP00000309732	CD44 HGNC Symbol|CD44 molecule (Indian blood group) [Source:HGNC Symbol;Acc:1681]|11|ENSG00000026508|ENST00000352818	0.807631	9.85519	5;5;4	12.65	23	4	4	39	1.40157e+08	190.564	12.65	4	13	201.51	9.41	3	15	181.422	5.88	2	11	340	37.2542	5.51611
ENSP00000340631	CD55 HGNC Symbol|CD55 molecule, decay accelerating factor for complement (Cromer blood group) [Source:HGNC Symbol;Acc:2665]|1|ENSG00000196352|ENST00000343420	2.45283		1;-;-	19.33	9	3	3	6	1.07518e+07	26.5963	19.33	3	3	36.1263	2.15	1	3					326	35.7825	5.5415
ENSP00000450191	CD63 HGNC Symbol|CD63 molecule [Source:HGNC Symbol;Acc:1692]|12|ENSG00000135404|ENST00000546457	0.939351		-;1;-	9.02	8	1	1	1	2.68523e+06					0	9.02	1	1					133	14.2554	7.59131
ENSP00000246006	CD93 HGNC Symbol|CD93 molecule [Source:HGNC Symbol;Acc:15855]|20|ENSG00000125810|ENST00000246006	1.16935	9.61442	1;1;1	7.98	1	3	3	17	3.83546e+07	150.37	7.98	3	6	156.606	2.76	2	6	93.355	2.76	2	5	652	68.5154	5.43994
ENSP00000465724	CDC37 HGNC Symbol|cell division cycle 37 homolog (S. cerevisiae) [Source:HGNC Symbol;Acc:1735]|19|ENSG00000105401|ENST00000593124	1.05448	7.26602	4;2;4	18.13	5	6	6	26	4.80876e+07	122.689	17	5	15	44.84	8.5	3	4	68.1446	14.16	4	7	353	41.633	6.63916
ENSP00000355237	CDC42BPB HGNC Symbol|CDC42 binding protein kinase beta (DMPK-like) [Source:HGNC Symbol;Acc:1738]|14|ENSG00000198752|ENST00000361246	1.22994		-;-;1	2.05	11	1	2	10	3.63986e+06	56.18	1.05	1	4	32.36	1.05	1	3	16.79	2.05	2	3	1711	194.193	6.3667
ENSP00000453384	CDC42BPB HGNC Symbol|CDC42 binding protein kinase beta (DMPK-like) [Source:HGNC Symbol;Acc:1738]|14|ENSG00000198752|ENST00000559043				5.55	11	1	2	10	7.94855e+06	56.18	2.7	1	4	32.36	2.7	1	3	16.79	5.55	2	3	667	74.5787	7.40088
ENSP00000249014	CDC42EP1 HGNC Symbol|CDC42 effector protein (Rho GTPase binding) 1 [Source:HGNC Symbol;Acc:17014]|22|ENSG00000128283|ENST00000249014	0.772284		-;1;-	5.12	1	2	2	4	6.16106e+06	36.52	2.3	1	1	37.6687	5.12	2	2	31.92	2.3	1	1	391	40.27	7.15186
ENSP00000360532	CDC5L HGNC Symbol|CDC5 cell division cycle 5-like (S. pombe) [Source:HGNC Symbol;Acc:1743]|6|ENSG00000096401|ENST00000371477	0.994016		-;3;-	6.73	1	5	5	11	1.06992e+07	57.21	2.74	2	3	48.66	6.73	5	6	26.51	2.74	2	2	802	92.1937	8.17725
ENSP00000454435	CDH13 HGNC Symbol|cadherin 13, H-cadherin (heart) [Source:HGNC Symbol;Acc:1753]|16|ENSG00000140945|ENST00000566620	1.01468	2.56396	1;2;3	9.96	5	5	5	23	3.10905e+07	123.501	5.75	3	5	167.469	7.57	4	8	205.306	9.96	5	10	713	78.2379	4.98291
ENSP00000269141	CDH2 HGNC Symbol|cadherin 2, type 1, N-cadherin (neuronal) [Source:HGNC Symbol;Acc:1759]|18|ENSG00000170558|ENST00000269141	5.34975		1;-;1	7.06	3	2	2	5	5.39648e+06	0	7.06	2	2		0			26.81	7.06	2	3	906	99.7473	4.80518
ENSP00000344115	CDH5 HGNC Symbol|cadherin 5, type 2 (vascular endothelium) [Source:HGNC Symbol;Acc:1764]|16|ENSG00000179776|ENST00000341529	1.07291	2.91598	5;6;6	10.46	4	8	8	44	4.24346e+07	215.791	9.31	7	11	126.325	8.8	7	16	205.95	9.31	7	17	784	87.474	5.42725
ENSP00000430665	CDK1 HGNC Symbol|cyclin-dependent kinase 1 [Source:HGNC Symbol;Acc:1722]|10|ENSG00000170312|ENST00000519078				7.41	4	1	1	2	1.06217e+07	32.83	7.41	1	1	30.52	7.41	1	1					189	21.7105	8.51416
ENSP00000463404	CDK11B HGNC Symbol|cyclin-dependent kinase 11B [Source:HGNC Symbol;Acc:1729]|1|ENSG00000248333|ENST00000513088				1.78	10	1	1	1	3.24569e+06					21.63	1.78	1	1					618	70.839	4.90674
ENSP00000429259	CDK16 HGNC Symbol|cyclin-dependent kinase 16 [Source:HGNC Symbol;Acc:8749]|X|ENSG00000102225|ENST00000519758				5.33	13	1	1	1	8.98762e+06									24.44	5.33	1	1	150	16.2574	9.39307
ENSP00000344683	CDK5RAP3 HGNC Symbol|CDK5 regulatory subunit associated protein 3 [Source:HGNC Symbol;Acc:18673]|17|ENSG00000108465|ENST00000338399				4.55	3	2	2	3	1.48688e+07	53.12	2.77	1	1	68.0021	4.55	2	2					506	56.885	4.75439
ENSP00000419879	CDS2 HGNC Symbol|CDP-diacylglycerol synthase (phosphatidate cytidylyltransferase) 2 [Source:HGNC Symbol;Acc:1801]|20|ENSG00000101290|ENST00000460006				4.27	1	1	1	2	4.91533e+06					49.38	4.27	1	1	26.31	4.27	1	1	445	51.3841	7.09326
ENSP00000391955	CDV3 HGNC Symbol|CDV3 homolog (mouse) [Source:HGNC Symbol;Acc:26928]|3|ENSG00000091527|ENST00000431519	0.688179		1;-;-	4.23	2	1	1	3	1.64365e+07	22.03	4.23	1	3									213	22.0658	5.80811
ENSP00000155674	CECR5 HGNC Symbol|cat eye syndrome chromosome region, candidate 5 [Source:HGNC Symbol;Acc:1843]|22|ENSG00000069998|ENST00000155674				7.12	2	2	2	3	9.02804e+06	43.22	7.12	2	2	28.31	2.29	1	1					393	43.5603	6.90283
ENSP00000308386	CELF1 HGNC Symbol|CUGBP, Elav-like family member 1 [Source:HGNC Symbol;Acc:2549]|11|ENSG00000149187|ENST00000310513				9.34	7	1	4	16	1.4339e+07	59.2573	3.53	2	4	91.4565	9.34	4	8	43.9227	3.53	2	4	482	51.5126	8.47021
ENSP00000404834	CELF2 HGNC Symbol|CUGBP, Elav-like family member 2 [Source:HGNC Symbol;Acc:2550]|10|ENSG00000048740|ENST00000417956				9.22	7	1	4	17	1.43858e+07	65.6971	5.53	3	5	58.0382	7.17	3	7	43.9227	5.53	3	5	488	52.021	8.60205
ENSP00000369075	CENPB HGNC Symbol|centromere protein B, 80kDa [Source:HGNC Symbol;Acc:1852]|20|ENSG00000125817|ENST00000379751				1.84	1	1	1	1	1.5174e+06									34.76	1.84	1	1	599	65.1316	4.55127
ENSP00000355501	CEP170 HGNC Symbol|centrosomal protein 170kDa [Source:HGNC Symbol;Acc:28920]|1|ENSG00000143702|ENST00000366543				2.19	10	3	3	5	3.2266e+06					73.0615	2.19	3	3	79.86	0.96	1	2	1460	161.31	7.00537
ENSP00000432153	CFL1 HGNC Symbol|cofilin 1 (non-muscle) [Source:HGNC Symbol;Acc:1874]|11|ENSG00000172757|ENST00000526975	0.982726	0.871055	5;5;3	35.16	7	2	2	31	2.69702e+08	216.092	35.16	2	12	230.01	35.16	2	11	214.671	12.09	1	8	91	10.1742	5.57959
ENSP00000409326	CFL2 HGNC Symbol|cofilin 2 (muscle) [Source:HGNC Symbol;Acc:1875]|14|ENSG00000165410|ENST00000422678	1.00881	5.06274	2;2;2	41.38	3	2	2	13	1.98945e+07	67.59	41.38	2	6	25.34	41.38	2	2	53.2033	41.38	2	5	58	6.57854	9.20264
ENSP00000281282	CGNL1 HGNC Symbol|cingulin-like 1 [Source:HGNC Symbol;Acc:25931]|15|ENSG00000128849|ENST00000281282				0.69	1	1	1	1	1.4435e+07		0				0			0	0.69	1	1	1302	148.989	5.66846
ENSP00000378812	CHCHD2 HGNC Symbol|coiled-coil-helix-coiled-coil-helix domain containing 2 [Source:HGNC Symbol;Acc:21645]|7|ENSG00000106153|ENST00000395422				18.54	1	1	1	5	7.2767e+07	42.82	18.54	1	1	86.54	18.54	1	2	69.61	18.54	1	2	151	15.5027	9.21729
ENSP00000262570	CHCHD3 HGNC Symbol|coiled-coil-helix-coiled-coil-helix domain containing 3 [Source:HGNC Symbol;Acc:21906]|7|ENSG00000106554|ENST00000262570	0.97244	2.48483	4;3;4	43.61	5	8	8	21	2.92409e+07	79.7831	38.77	7	8	52.93	25.11	5	5	94.5411	37	7	8	227	26.1362	8.27979
ENSP00000290913	CHCHD6 HGNC Symbol|coiled-coil-helix-coiled-coil-helix domain containing 6 [Source:HGNC Symbol;Acc:28184]|3|ENSG00000159685|ENST00000290913				7.66	2	1	1	1	8.85572e+06	47.49	7.66	1	1									235	26.4414	8.85107
ENSP00000440542	CHD4 HGNC Symbol|chromodomain helicase DNA binding protein 4 [Source:HGNC Symbol;Acc:1919]|12|ENSG00000111642|ENST00000544040	1.73505	6.53766	2;3;2	5.88	13	8	8	34	9.69046e+06	123.138	3.67	5	8	72.7278	5.41	7	14	138.811	5.88	8	12	1905	216.967	5.80811
ENSP00000439856	CHERP HGNC Symbol|calcium homeostasis endoplasmic reticulum protein [Source:HGNC Symbol;Acc:16930]|19|ENSG00000085872|ENST00000546361	1.17756	6.66952	-;1;1	6.22	2	4	4	16	1.48588e+07	38.9906	4.91	3	3	54.6425	6.22	4	5	55.3168	6.22	4	8	916	103.637	9.0415
ENSP00000325055	CHID1 HGNC Symbol|chitinase domain containing 1 [Source:HGNC Symbol;Acc:28474]|11|ENSG00000177830|ENST00000323578	0.848599	4.14838	1;2;1	11.45	7	3	4	8	1.28916e+07	22.94	7.38	2	2	41.8667	6.87	3	3	38.3255	8.65	3	3	393	44.9123	8.63135
ENSP00000310440	CHMP2A HGNC Symbol|charged multivesicular body protein 2A [Source:HGNC Symbol;Acc:30216]|19|ENSG00000130724|ENST00000312547	0.898642		1;-;-	4.05	1	1	1	1	5.90791e+06	22.48	4.05	1	1									222	25.0879	5.97314
ENSP00000460389	CHMP6 HGNC Symbol|charged multivesicular body protein 6 [Source:HGNC Symbol;Acc:25675]|17|ENSG00000176108|ENST00000572525				11.5	4	1	1	3	1.60604e+07	69.56	11.5	1	1	64.41	11.5	1	1	66.39	11.5	1	1	113	12.9314	4.14502
ENSP00000035307	CHPF2 HGNC Symbol|chondroitin polymerizing factor 2 [Source:HGNC Symbol;Acc:29270]|7|ENSG00000033100|ENST00000035307				3.5	2	2	2	3	5.44448e+06	28.32	0.91	1	1	37.44	0.91	1	1	0	2.59	1	1	772	85.8942	7.82568
ENSP00000453882	CHST14 HGNC Symbol|carbohydrate (N-acetylgalactosamine 4-0) sulfotransferase 14 [Source:HGNC Symbol;Acc:24464]|15|ENSG00000169105|ENST00000559991				2.56	2	1	1	1	2.94559e+06									53.34	2.56	1	1	351	39.8769	9.30518
ENSP00000357679	CHTOP HGNC Symbol|chromatin target of PRMT1 [Source:HGNC Symbol;Acc:24511]|1|ENSG00000160679|ENST00000368690	0.966983	15.2583	2;1;1	10.89	4	2	2	16	1.59028e+07	197.777	10.89	2	7	96.3133	10.89	2	4	231.83	10.89	2	5	202	21.9048	11.9712
ENSP00000455269	CIRH1A HGNC Symbol|cirrhosis, autosomal recessive 1A (cirhin) [Source:HGNC Symbol;Acc:1983]|16|ENSG00000141076|ENST00000567235				8.11	7	1	1	2	2.17464e+06					29.63	8.11	1	1	27.32	8.11	1	1	148	16.7532	7.23975
ENSP00000458976	CISD2 HGNC Symbol|CDGSH iron sulfur domain 2 [Source:HGNC Symbol;Acc:24212]|4|ENSG00000145354|ENST00000574446				25.53	2	1	1	1	3.12286e+07	29.68	25.53	1	1									47	5.14069	8.5874
ENSP00000367265	CKAP4 HGNC Symbol|cytoskeleton-associated protein 4 [Source:HGNC Symbol;Acc:16991]|12|ENSG00000136026|ENST00000378026	0.941666	5.46782	47;60;38	73.09	3	27	29	498	2.67102e+08	2674.91	70.6	25	163	3028.62	62.62	24	203	1759.66	66.11	27	132	602	65.9827	5.92236
ENSP00000310227	CKAP5 HGNC Symbol|cytoskeleton associated protein 5 [Source:HGNC Symbol;Acc:28959]|11|ENSG00000175216|ENST00000312055				2.23	4	3	3	3	3.56614e+06	23.11	1.62	2	2					0	0.61	1	1	1972	218.387	8.06006
ENSP00000353013	CLEC14A HGNC Symbol|C-type lectin domain family 14, member A [Source:HGNC Symbol;Acc:19832]|14|ENSG00000176435|ENST00000342213				15.71	1	5	5	20	1.71086e+07	149.061	12.04	4	6	156.639	14.29	4	9	32.7916	8.37	2	5	490	51.6025	6.354
ENSP00000372897	CLIC1 HGNC Symbol|chloride intracellular channel 1 [Source:HGNC Symbol;Acc:2062]|HSCHR6_MHC_QBL|ENSG00000206394|ENST00000383405	1.04044	3.2372	3;3;3	29.88	1	4	4	33	2.19122e+08	176.417	29.88	4	14	111.119	29.88	4	9	83.2099	29.88	4	10	241	26.9057	5.17334
ENSP00000363500	CLIC4 HGNC Symbol|chloride intracellular channel 4 [Source:HGNC Symbol;Acc:13518]|1|ENSG00000169504|ENST00000374379	1.14137	3.3589	6;3;6	29.25	1	5	5	53	7.04777e+07	184.412	29.25	5	24	93.7978	29.25	4	12	196.62	29.25	5	17	253	28.7537	5.59229
ENSP00000296951	CLINT1 HGNC Symbol|clathrin interactor 1 [Source:HGNC Symbol;Acc:23186]|5|ENSG00000113282|ENST00000296951				1.12	3	1	1	1	5.08511e+06									25.9	1.12	1	1	625	68.1228	6.41748
ENSP00000245816	CLPP HGNC Symbol|ClpP caseinolytic peptidase, ATP-dependent, proteolytic subunit homolog (E. coli) [Source:HGNC Symbol;Acc:2084]|19|ENSG00000125656|ENST00000245816				3.97	1	1	1	2	6.66415e+06	27.73	3.97	1	1					23.17	3.97	1	1	277	30.1606	8.08936
ENSP00000442011	CLPTM1 HGNC Symbol|cleft lip and palate associated transmembrane protein 1 [Source:HGNC Symbol;Acc:2087]|19|ENSG00000104853|ENST00000541297				6.56	5	3	3	6	7.71262e+07	36.69	4.27	2	2	34.03	4.27	2	2	42.492	3.36	2	2	655	75.1301	6.63916
ENSP00000242284	CLTA HGNC Symbol|clathrin, light chain A [Source:HGNC Symbol;Acc:2090]|9|ENSG00000122705|ENST00000345519	0.901387	9.62231	3;4;3	46.79	8	6	6	35	5.77739e+07	157.309	31.65	5	11	157.591	27.52	4	10	203.882	46.79	6	14	218	23.6474	4.52588
ENSP00000310812	CLTB HGNC Symbol|clathrin, light chain B [Source:HGNC Symbol;Acc:2091]|5|ENSG00000175416|ENST00000345807	0.857871		-;-;2	13.74	2	2	2	2	2600228									40	13.74	2	2	211	23.1671	4.69092
ENSP00000376763	CLTC HGNC Symbol|clathrin, heavy chain (Hc) [Source:HGNC Symbol;Acc:2092]|17|ENSG00000141367|ENST00000393043	0.951389	0.797389	43;58;48	39.54	8	40	40	543	1.5124e+08	2143.01	34.17	35	162	2310.7	37.71	39	208	1988.35	32.09	33	173	1639	187.771	5.69385
ENSP00000439404	CMAS HGNC Symbol|cytidine monophosphate N-acetylneuraminic acid synthetase [Source:HGNC Symbol;Acc:18290]|12|ENSG00000111726|ENST00000535610	1.10978		1;-;-	17.05	3	1	1	3	11575557	20.46	17.05	1	3									88	9.1901	12.0151
ENSP00000398192	CMPK1 HGNC Symbol|cytidine monophosphate (UMP-CMP) kinase 1, cytosolic [Source:HGNC Symbol;Acc:18170]|1|ENSG00000162368|ENST00000450808	1.20407		-;-;1	6.15	2	1	1	2	6.18003e+06									23.18	6.15	1	2	179	20.1673	7.63525
ENSP00000205636	CMTM6 HGNC Symbol|CKLF-like MARVEL transmembrane domain containing 6 [Source:HGNC Symbol;Acc:19177]|3|ENSG00000091317|ENST00000205636				5.46	1	1	1	1	8.9061e+06					26.68	5.46	1	1		0			183	20.4055	5.2876
ENSP00000421323	CNBP HGNC Symbol|CCHC-type zinc finger, nucleic acid binding protein [Source:HGNC Symbol;Acc:13164]|3|ENSG00000169714|ENST00000502976	1.25879	13.3366	6;3;2	38.82	7	5	5	21	4.12598e+07	74.1638	38.82	5	10	47.0932	26.47	3	7	65.28	26.47	3	4	170	18.7292	7.7085
ENSP00000325548	CNDP2 HGNC Symbol|CNDP dipeptidase 2 (metallopeptidase M20 family) [Source:HGNC Symbol;Acc:24437]|18|ENSG00000133313|ENST00000324262	1.02436		-;3;-	3.37	2	2	2	3	1.27876e+07					0	3.37	2	3					475	52.8449	5.97314
ENSP00000468577	CNN2 HGNC Symbol|calponin 2 [Source:HGNC Symbol;Acc:2156]|19|ENSG00000064666|ENST00000569352	1.0734	3.36258	2;1;1	23.65	6	2	2	13	6.57869e+07	37	23.65	2	5	22.76	23.65	2	4	37.4655	23.65	2	4	148	16.4873	9.0415
ENSP00000245138	CNOT1 HGNC Symbol|CCR4-NOT transcription complex, subunit 1 [Source:HGNC Symbol;Acc:7877]|16|ENSG00000125107|ENST00000245138				2.53	6	3	3	9	6.88122e+06	54.85	2.53	3	3	77.2297	2.53	3	3	47.6667	2.53	3	3	1227	139.6	7.02002
ENSP00000447491	CNOT2 HGNC Symbol|CCR4-NOT transcription complex, subunit 2 [Source:HGNC Symbol;Acc:7878]|12|ENSG00000111596|ENST00000549947				17.2	8	1	1	1	1.84915e+07	0	17.2	1	1									93	9.79261	4.75439
ENSP00000377466	CNP HGNC Symbol|2',3'-cyclic nucleotide 3' phosphodiesterase [Source:HGNC Symbol;Acc:2158]|17|ENSG00000173786|ENST00000393888	0.848589	1.64656	1;1;1	12.47	8	3	3	10	1.26944e+07	46.6225	12.47	3	5	28.5567	9.23	2	3	34.18	2.99	1	2	401	45.0703	8.52881
ENSP00000448809	CNPY2 HGNC Symbol|canopy 2 homolog (zebrafish) [Source:HGNC Symbol;Acc:13529]|12|ENSG00000257727|ENST00000551475	0.8932		2;-;3	47.02	8	5	5	18	4.38582e+07	82.5536	47.02	5	6	62.3865	24.4	3	4	92.6544	47.02	5	8	168	19.0405	4.93213
ENSP00000262932	CNPY4 HGNC Symbol|canopy 4 homolog (zebrafish) [Source:HGNC Symbol;Acc:28631]|7|ENSG00000166997|ENST00000262932				4.03	1	1	1	2	1.40045e+07	47.45	4.03	1	2									248	28.2919	4.64014
ENSP00000264638	CNTNAP1 HGNC Symbol|contactin associated protein 1 [Source:HGNC Symbol;Acc:8011]|17|ENSG00000108797|ENST00000264638				2.24	1	2	2	9	5.74341e+06	0	2.24	2	3	35.51	2.24	2	4	0	1.01	1	2	1384	156.167	7.04932
ENSP00000362957	CNTRL HGNC Symbol|centriolin [Source:HGNC Symbol;Acc:1858]|9|ENSG00000119397|ENST00000373851				1.57	4	1	1	2	4.12853e+07	43	1.57	1	1		0			30.82	1.57	1	1	828	93.8458	5.24951
ENSP00000467174	COASY HGNC Symbol|CoA synthase [Source:HGNC Symbol;Acc:29932]|17|ENSG00000068120|ENST00000585811				10.99	7	1	1	2	6.39421e+06	52.09	10.99	1	1	36.14	10.99	1	1					91	9.90437	8.86572
ENSP00000339495	COBRA1 HGNC Symbol|cofactor of BRCA1 [Source:HGNC Symbol;Acc:24324]|9|ENSG00000188986|ENST00000343053				1.38	1	1	1	1	3.44034e+06		0			25.11	1.38	1	1					580	65.6554	6.12549
ENSP00000383191	COL18A1 HGNC Symbol|collagen, type XVIII, alpha 1 [Source:HGNC Symbol;Acc:2195]|21|ENSG00000182871|ENST00000400337	1.21055	16.0695	7;3;6	10.83	5	12	12	79	3.41828e+07	473.03	9.86	10	26	341.17	10.6	11	25	487.787	10.83	12	28	1339	135.677	6.46826
ENSP00000380382	COL4A1 HGNC Symbol|collagen, type IV, alpha 1 [Source:HGNC Symbol;Acc:2202]|13|ENSG00000187498|ENST00000397198	2.52234	7.13667	1;1;2	7.66	4	6	6	44	2.15273e+07	286.162	7.66	6	15	310.378	4.86	4	13	322.149	7.21	5	16	1318	127.9	7.92822
ENSP00000353654	COL4A2 HGNC Symbol|collagen, type IV, alpha 2 [Source:HGNC Symbol;Acc:2203]|13|ENSG00000134871|ENST00000360467	3.50179		1;-;-	5.55	1	6	6	25	1.86783e+07	125.46	4.96	5	11	67.8474	4.32	4	5	89.0282	4.91	5	9	1712	167.449	8.66064
ENSP00000379823	COL4A3 HGNC Symbol|collagen, type IV, alpha 3 (Goodpasture antigen) [Source:HGNC Symbol;Acc:2204]|2|ENSG00000169031|ENST00000396578				0.6	1	1	1	10	2.17372e+07	35.73	0.6	1	2	56.3708	0.6	1	4	73.4046	0.6	1	4	1670	161.711	9.15869
ENSP00000360882	COL5A1 HGNC Symbol|collagen, type V, alpha 1 [Source:HGNC Symbol;Acc:2209]|9|ENSG00000130635|ENST00000371817				1.14	1	1	1	2	3.50354e+06									24.02	1.14	1	2	1838	183.447	5.05908
ENSP00000418865	COMMD2 HGNC Symbol|COMM domain containing 2 [Source:HGNC Symbol;Acc:24993]|3|ENSG00000114744|ENST00000483708				5.79	3	1	1	2	1.64302e+07	29.05	5.79	1	1					27.28	5.79	1	1	121	13.8162	7.03467
ENSP00000384654	COMT HGNC Symbol|catechol-O-methyltransferase [Source:HGNC Symbol;Acc:2228]|22|ENSG00000093010|ENST00000407537	1.08398	66.6387	1;2;1	41.18	5	5	5	26	9.89908e+07	208.339	41.18	5	9	157.981	32.13	4	8	120.534	32.13	4	9	221	24.4334	5.32568
ENSP00000241704	COPA HGNC Symbol|coatomer protein complex, subunit alpha [Source:HGNC Symbol;Acc:2230]|1|ENSG00000122218|ENST00000241704	0.969132	6.03179	15;18;16	41.75	2	33	33	119	4.24935e+07	264.742	32.6	27	41	281.765	32.11	26	41	398.709	22.39	19	37	1224	138.258	7.66455
ENSP00000436383	COPB1 HGNC Symbol|coatomer protein complex, subunit beta 1 [Source:HGNC Symbol;Acc:2231]|11|ENSG00000129083|ENST00000534234	1.02572	8.49401	8;6;7	30.66	4	11	11	61	3.65564e+07	286.187	25.1	9	23	239.716	21.19	9	19	251.608	25.1	10	19	486	55.5024	6.43018
ENSP00000329419	COPB2 HGNC Symbol|coatomer protein complex, subunit beta 2 (beta prime) [Source:HGNC Symbol;Acc:2232]|3|ENSG00000184432|ENST00000333188	0.909507	1.53197	1;2;2	11.81	8	12	12	45	2.14725e+07	136.834	7.73	8	13	96.6427	8.72	9	16	151.89	10.04	10	16	906	102.422	5.2749
ENSP00000343134	COPE HGNC Symbol|coatomer protein complex, subunit epsilon [Source:HGNC Symbol;Acc:2234]|19|ENSG00000105669|ENST00000349893	0.870212	6.37432	2;2;3	31.25	3	7	7	19	2.8405e+07	45.4165	23.44	5	6	48.77	21.09	4	5	76.4833	28.91	6	8	256	28.7546	5.2876
ENSP00000325002	COPG HGNC Symbol|coatomer protein complex, subunit gamma [Source:HGNC Symbol;Acc:2236]|3|ENSG00000181789|ENST00000314797	0.926152	2.74662	9;11;6	27.12	2	14	14	105	22540958	359.835	24.83	13	37	359.607	25.97	13	42	200.033	17.39	10	26	874	97.6555	5.46533
ENSP00000425486	COPS4 HGNC Symbol|COP9 constitutive photomorphogenic homolog subunit 4 (Arabidopsis) [Source:HGNC Symbol;Acc:16702]|4|ENSG00000138663|ENST00000509317				6.18	5	1	1	3	2.97815e+07	97.52	6.18	1	1	102.26	6.18	1	1	76.4	6.18	1	1	275	31.4131	6.53662
ENSP00000400617	COPS6 HGNC Symbol|COP9 constitutive photomorphogenic homolog subunit 6 (Arabidopsis) [Source:HGNC Symbol;Acc:21749]|7|ENSG00000168090|ENST00000418625	1.01418	20.9154	2;1;2	8.59	3	2	2	9	1.82569e+07	71.18	8.59	2	4	0	6.13	1	2	47.33	6.13	1	3	326	36.0411	5.73193
ENSP00000442613	COPS7A HGNC Symbol|COP9 constitutive photomorphogenic homolog subunit 7A (Arabidopsis) [Source:HGNC Symbol;Acc:16758]|12|ENSG00000111652|ENST00000541866				8.33	4	1	1	1	1.42104e+07	35.45	8.33	1	1									192	21.2932	5.10986
ENSP00000375865	COPS8 HGNC Symbol|COP9 constitutive photomorphogenic homolog subunit 8 (Arabidopsis) [Source:HGNC Symbol;Acc:24335]|2|ENSG00000198612|ENST00000392008	1.19296		1;-;-	13.13	4	1	1	2	2.68766e+07	58.86	13.13	1	2									160	17.8983	7.25439
ENSP00000463841	COPZ2 HGNC Symbol|coatomer protein complex, subunit zeta 2 [Source:HGNC Symbol;Acc:19356]|17|ENSG00000005243|ENST00000579263	0.75551		-;-;1	7.59	13	1	1	1	9005674									25.32	7.59	1	1	79	9.05151	4.56396
ENSP00000340211	CORO1B HGNC Symbol|coronin, actin binding protein, 1B [Source:HGNC Symbol;Acc:2253]|11|ENSG00000172725|ENST00000341356	1.16645	7.6419	7;8;2	36.2	5	12	13	51	6.55836e+07	121.636	28.02	11	19	183.762	24.95	10	22	57.3086	18.2	6	10	489	54.2003	5.88428
ENSP00000261401	CORO1C HGNC Symbol|coronin, actin binding protein, 1C [Source:HGNC Symbol;Acc:2254]|12|ENSG00000110880|ENST00000261401	1.01717	3.37727	11;15;11	31.43	13	10	11	143	2.54309e+08	639.924	27.43	10	42	905.995	31.43	11	52	714.501	27.43	10	49	474	53.2151	7.07861
ENSP00000460885	CORO7 HGNC Symbol|coronin 7 [Source:HGNC Symbol;Acc:26161]|16|ENSG00000103426|ENST00000572467				7.35	12	6	6	16	1.02173e+07	102.02	6.11	5	5	54.4049	4.39	4	6	65.74	5.63	5	5	1048	114.095	6.32861
ENSP00000262428	COTL1 HGNC Symbol|coactosin-like 1 (Dictyostelium) [Source:HGNC Symbol;Acc:18304]|16|ENSG00000103187|ENST00000262428	1.09826	12.5174	3;3;5	32.39	2	4	4	30	5.17638e+07	187.343	32.39	4	11	112.8	27.46	3	7	253.271	32.39	4	12	142	15.935	5.66846
ENSP00000253457	COX4NB HGNC Symbol|COX4 neighbor [Source:HGNC Symbol;Acc:7864]|16|ENSG00000131148|ENST00000253457	0.982665		1;-;1	11.9	2	2	2	4	1.94528e+07	37.32	7.62	1	2					48.3706	11.9	2	2	210	23.7577	6.40479
ENSP00000456314	COX5A HGNC Symbol|cytochrome c oxidase subunit Va [Source:HGNC Symbol;Acc:2267]|15|ENSG00000178741|ENST00000568517				14.49	4	1	1	2	6.54847e+06	25.2	14.49	1	1					26.15	14.49	1	1	69	7.76621	6.02393
ENSP00000326126	CPNE1 HGNC Symbol|copine I [Source:HGNC Symbol;Acc:2314]|20|ENSG00000214078|ENST00000317619	1.04144	5.66025	3;4;4	29.42	15	9	9	45	8.85558e+07	134.203	26.82	8	17	83.3621	20.86	7	13	159.274	16.57	6	15	537	59.0215	5.8335
ENSP00000445468	CPNE2 HGNC Symbol|copine II [Source:HGNC Symbol;Acc:2315]|16|ENSG00000140848|ENST00000537605				9.64	15	3	4	7	2.75665e+07	41.3506	4.04	2	2	41.8	5.61	2	2	50.0795	6.05	3	3	446	49.8581	6.25244
ENSP00000198765	CPNE3 HGNC Symbol|copine III [Source:HGNC Symbol;Acc:2316]|8|ENSG00000085719|ENST00000198765	1.40698		1;-;-	10.8	16	5	6	16	2.9741e+07	67.7804	9.31	5	6	86.1996	10.8	6	6	72.6504	5.03	4	4	537	60.0921	5.84619
ENSP00000264193	CPOX HGNC Symbol|coproporphyrinogen oxidase [Source:HGNC Symbol;Acc:2321]|3|ENSG00000080819|ENST00000264193				5.29	2	2	2	3	1.63547e+07	52.4017	5.29	2	2					29.91	3.74	1	1	454	50.12	8.25049
ENSP00000371193	CPPED1 HGNC Symbol|calcineurin-like phosphoesterase domain containing 1 [Source:HGNC Symbol;Acc:25632]|16|ENSG00000103381|ENST00000381774	0.902789	6.92151	1;1;1	11.46	1	2	2	12	4.20019e+07	31.79	11.46	2	4	51.6803	11.46	2	3	53.7364	11.46	2	5	314	35.5259	6.20166
ENSP00000339353	CPSF1 HGNC Symbol|cleavage and polyadenylation specific factor 1, 160kDa [Source:HGNC Symbol;Acc:2324]|8|ENSG00000071894|ENST00000349769				1.94	1	2	2	5	5.48122e+06	56.08	1.18	1	1	46.39	1.94	2	2	67.71	1.94	2	2	1443	160.782	6.40479
ENSP00000298875	CPSF2 HGNC Symbol|cleavage and polyadenylation specific factor 2, 100kDa [Source:HGNC Symbol;Acc:2325]|14|ENSG00000165934|ENST00000298875				7.67	2	4	4	9	7.55819e+06	70.52	5.88	3	3	35.72	3.32	2	3	25.86	5.12	3	3	782	88.4307	5.10986
ENSP00000418957	CPSF3 HGNC Symbol|cleavage and polyadenylation specific factor 3, 73kDa [Source:HGNC Symbol;Acc:2326]|2|ENSG00000119203|ENST00000460593				1.7	2	1	1	2	4.83196e+06					19.83	1.7	1	2					647	73.43	5.57959
ENSP00000391774	CPSF6 HGNC Symbol|cleavage and polyadenylation specific factor 6, 68kDa [Source:HGNC Symbol;Acc:13871]|12|ENSG00000111605|ENST00000435070	1.16897	14.0549	1;1;2	12.7	3	3	3	6	1.24494e+07	43.12	6.17	1	1	110.331	8.71	2	3	0	3.99	1	2	551	59.1734	7.15186
ENSP00000393828	CPSF7 HGNC Symbol|cleavage and polyadenylation specific factor 7, 59kDa [Source:HGNC Symbol;Acc:30098]|11|ENSG00000149532|ENST00000413232				17.07	16	3	3	6	1.48611e+07	27.3	11.71	2	3					49.9733	17.07	3	3	205	22.7624	5.09717
ENSP00000365803	CPT1A HGNC Symbol|carnitine palmitoyltransferase 1A (liver) [Source:HGNC Symbol;Acc:2328]|11|ENSG00000110090|ENST00000376618	0.800637	7.87636	2;2;2	11.9	3	7	7	36	2.85936e+07	118.45	11.9	7	11	288.722	11.9	7	13	160.647	11.9	7	12	756	86.1836	8.44092
ENSP00000280527	CRIM1 HGNC Symbol|cysteine rich transmembrane BMP regulator 1 (chordin-like) [Source:HGNC Symbol;Acc:2359]|2|ENSG00000150938|ENST00000280527				5.41	3	4	4	13	5.99207e+06	44.1539	4.05	3	5	77.2269	4.44	3	4	112.98	5.41	4	4	1036	113.66	5.21143
ENSP00000328521	CRIP2 HGNC Symbol|cysteine-rich protein 2 [Source:HGNC Symbol;Acc:2361]|14|ENSG00000182809|ENST00000329146	1.01463	7.7177	3;2;3	40.87	3	4	4	60	1.37162e+08	270.006	40.87	4	27	191.495	40.87	4	13	176.667	40.87	4	20	208	22.478	8.71924
ENSP00000300574	CRK HGNC Symbol|v-crk sarcoma virus CT10 oncogene homolog (avian) [Source:HGNC Symbol;Acc:2362]|17|ENSG00000167193|ENST00000300574				30.92	3	8	8	22	3.21567e+07	104.716	27.3	6	8	111.583	27.3	6	7	94.6526	25.66	6	7	304	33.81	5.5542
ENSP00000409997	CRTAP HGNC Symbol|cartilage associated protein [Source:HGNC Symbol;Acc:2379]|3|ENSG00000170275|ENST00000449224	1.00843	11.1396	-;1;1	9.22	2	5	5	14	5.17012e+07	79.5847	7.26	4	4	37.8181	9.22	5	5	86.1992	9.22	5	5	358	41.4065	5.87158
ENSP00000339399	CRYZ HGNC Symbol|crystallin, zeta (quinone reductase) [Source:HGNC Symbol;Acc:2419]|1|ENSG00000116791|ENST00000340866	0.999912	2.71309	2;1;1	17.93	5	4	4	10	2.20868e+07	78.8735	17.93	4	5	54.0197	6.38	2	2	87.1829	6.38	2	3	329	35.1845	8.44092
ENSP00000446779	CS HGNC Symbol|citrate synthase [Source:HGNC Symbol;Acc:2422]|12|ENSG00000062485|ENST00000548567	1.09652	11.8072	1;1;1	22.25	18	5	5	28	1.51888e+08	188.164	22.25	5	9	151.902	22.25	5	11	180.993	22.25	5	8	400	44.6747	7.18115
ENSP00000228251	CSDA HGNC Symbol|cold shock domain protein A [Source:HGNC Symbol;Acc:2428]|12|ENSG00000060138|ENST00000228251				37.37	3	3	10	65	8.21558e+07	201.781	28.76	7	19	191.978	30.65	9	26	191.291	35.48	8	20	372	40.066	9.77393
ENSP00000279550	CSDA HGNC Symbol|cold shock domain protein A [Source:HGNC Symbol;Acc:2428]|12|ENSG00000060138|ENST00000279550	1.95691		-;1;-	40.26	2	1	8	59	8.06952e+07	201.781	32.34	6	18	189.768	40.26	8	24	178.857	32.34	6	17	303	31.928	9.65674
ENSP00000261443	CSDE1 HGNC Symbol|cold shock domain containing E1, RNA-binding [Source:HGNC Symbol;Acc:29905]|1|ENSG00000009307|ENST00000261443	1.06407	12.2335	3;4;5	14.34	5	7	7	32	2.06504e+07	117.672	10.95	5	8	190.527	11.73	6	14	109.095	12.91	6	10	767	85.6934	6.20166
ENSP00000379495	CSE1L HGNC Symbol|CSE1 chromosome segregation 1-like (yeast) [Source:HGNC Symbol;Acc:2431]|20|ENSG00000124207|ENST00000396192				7.1	3	6	6	23	2.15312e+07	111.8	6.34	5	8	131.767	5.57	5	8	109.962	5.36	4	7	915	103.813	6.11279
ENSP00000376569	CSHL1 HGNC Symbol|chorionic somatomammotropin hormone-like 1 [Source:HGNC Symbol;Acc:2442]|17|ENSG00000204414|ENST00000392824				3.47	1	1	1	1	4.58413e+06	28.42	3.47	1	1		0							173	19.4371	11.7075
ENSP00000457497	CSK HGNC Symbol|c-src tyrosine kinase [Source:HGNC Symbol;Acc:2444]|15|ENSG00000103653|ENST00000567123				19.12	3	1	1	1	2.0672e+07					27.75	19.12	1	1					68	8.05588	5.32568
ENSP00000383086	CSNK2A1 HGNC Symbol|casein kinase 2, alpha 1 polypeptide [Source:HGNC Symbol;Acc:2457]|20|ENSG00000101266|ENST00000400227	1.0286	9.42228	3;1;1	36.62	3	8	8	24	3.7202e+07	189.766	36.62	8	14	63.15	17.92	5	5	94.4196	14.29	4	5	385	45.2819	7.94287
ENSP00000262506	CSNK2A2 HGNC Symbol|casein kinase 2, alpha prime polypeptide [Source:HGNC Symbol;Acc:2459]|16|ENSG00000070770|ENST00000262506	0.980475	12.0022	1;1;1	17.14	4	4	4	11	1.71544e+07	61.74	12.57	3	3	50.1129	12.57	3	4	81.2235	11.71	3	4	350	41.1871	8.55811
ENSP00000365042	CSNK2B HGNC Symbol|casein kinase 2, beta polypeptide [Source:HGNC Symbol;Acc:2460]|6|ENSG00000204435|ENST00000375882	1.94654		1;-;-	13.95	3	1	1	2	3.05589e+07	19.23	13.95	1	2									215	24.926	5.5542
ENSP00000437218	CSRP1 HGNC Symbol|cysteine and glycine-rich protein 1 [Source:HGNC Symbol;Acc:2469]|1|ENSG00000159176|ENST00000524951	1.28655	9.37855	2;1;1	15.69	3	1	1	9	4.38648e+07	48.1971	15.69	1	4	33.31	15.69	1	3	35.51	15.69	1	2	153	16.1048	8.89502
ENSP00000217109	CSTF1 HGNC Symbol|cleavage stimulation factor, 3' pre-RNA, subunit 1, 50kDa [Source:HGNC Symbol;Acc:2483]|20|ENSG00000101138|ENST00000217109				12.06	1	4	4	8	9.31121e+06	46.3892	4.87	2	2	30.51	12.06	4	4	44.5179	4.87	2	2	431	48.3267	6.58057
ENSP00000432060	CSTF2 HGNC Symbol|cleavage stimulation factor, 3' pre-RNA, subunit 2, 64kDa [Source:HGNC Symbol;Acc:2484]|X|ENSG00000101811|ENST00000475126	0.962216		1;-;-	11.19	5	4	4	13	1.83806e+07	78.33	11.19	4	6	82.9635	8.22	3	4	50.2	8.22	3	3	438	46.6365	8.03076
ENSP00000463652	CT009496.1 Clone-based (Ensembl)||HG1322_PATCH|ENSG00000266796|ENST00000583640				15.51	26	0	4	12	4.8379e+07	88.86	15.51	4	7	77.7296	6.93	2	3	63.21	7.76	2	2	361	40.8642	6.53662
ENSP00000467513	CTB-50L17.10 Clone-based (Vega)|Hepatoma-derived growth factor-related protein 2 [Source:UniProtKB/Swiss-Prot;Acc:Q7Z4V5]|19|ENSG00000167674|ENST00000592417				6.98	3	1	1	2	2.56973e+06					24.73	6.98	1	1	37.61	6.98	1	1	172	19.0855	4.83057
ENSP00000372411	CTBP1 HGNC Symbol|C-terminal binding protein 1 [Source:HGNC Symbol;Acc:2494]|4|ENSG00000159692|ENST00000382952				17.02	9	4	7	28	3.37372e+07	150.041	12.82	5	8	248.699	14.69	6	10	179.843	15.15	6	10	429	46.3758	6.65381
ENSP00000338615	CTBP2 HGNC Symbol|C-terminal binding protein 2 [Source:HGNC Symbol;Acc:2495]|10|ENSG00000175029|ENST00000337195				12.36	4	2	5	17	2.61353e+07	97.05	7.64	3	5	175.937	10.34	4	7	135.366	5.62	2	5	445	48.9141	6.94678
ENSP00000356954	CTGF HGNC Symbol|connective tissue growth factor [Source:HGNC Symbol;Acc:2500]|6|ENSG00000118523|ENST00000367976	1.03804		-;-;1	13.75	1	4	4	6	1.60745e+07	67.58	6.88	2	2	67.07	4.58	1	1	70.7767	6.88	2	3	349	38.0649	8.00146
ENSP00000304669	CTNNA1 HGNC Symbol|catenin (cadherin-associated protein), alpha 1, 102kDa [Source:HGNC Symbol;Acc:2509]|5|ENSG00000044115|ENST00000302763	1.19799	1.16301	24;27;16	41.17	27	25	25	224	6.97728e+07	1024.85	39.51	22	74	1302.66	38.19	21	91	887.167	29.47	18	59	906	100.009	6.29053
ENSP00000411226	CTNNB1 HGNC Symbol|catenin (cadherin-associated protein), beta 1, 88kDa [Source:HGNC Symbol;Acc:2514]|3|ENSG00000168036|ENST00000453024	2.19614	6.41432	5;3;1	31.01	2	15	17	157	6.07736e+07	733.96	31.01	17	55	1055.22	31.01	17	56	544.525	31.01	17	46	774	84.7119	5.92236
ENSP00000394464	CTNNBL1 HGNC Symbol|catenin, beta like 1 [Source:HGNC Symbol;Acc:15879]|20|ENSG00000132792|ENST00000447935	0.859411		1;-;-	4.82	3	1	1	1	3.4327e+06	20.63	4.82	1	1									166	19.2146	4.44971
ENSP00000409930	CTNND1 HGNC Symbol|catenin (cadherin-associated protein), delta 1 [Source:HGNC Symbol;Acc:2515]|11|ENSG00000198561|ENST00000426142	1.01666	11.4836	16;21;7	46.27	25	26	26	220	5.85942e+07	913.961	44.35	24	77	1057.44	43.51	24	100	421.324	22.84	15	43	832	92.6178	7.15186
ENSP00000361704	CTPS HGNC Symbol|CTP synthase [Source:HGNC Symbol;Acc:2519]|1|ENSG00000171793|ENST00000372621	0.913125	1.58504	2;4;-	12.52	3	6	6	19	1.91415e+07	181.806	8.29	4	8	136.24	8.63	4	10	0	2.54	1	1	591	66.648	6.45557
ENSP00000191018	CTSA HGNC Symbol|cathepsin A [Source:HGNC Symbol;Acc:9251]|20|ENSG00000064601|ENST00000191018	0.90385	11.9287	4;4;3	8.75	5	3	3	20	3.28436e+07	72.8511	8.75	3	9	46	8.75	3	6	66.3	3.75	2	5	480	54.4311	6.60986
ENSP00000345672	CTSB HGNC Symbol|cathepsin B [Source:HGNC Symbol;Acc:2527]|8|ENSG00000164733|ENST00000353047	1.16498	5.86996	3;2;2	14.75	10	3	3	29	3.45076e+08	194.274	14.75	3	11	177.81	14.75	3	8	169.259	8.85	2	10	339	37.7968	6.30322
ENSP00000227266	CTSC HGNC Symbol|cathepsin C [Source:HGNC Symbol;Acc:2528]|11|ENSG00000109861|ENST00000227266	1.40039		-;-;1	6.91	2	2	2	3	8.50427e+07	38.86	2.59	1	1					40.31	6.91	2	2	463	51.8203	6.99072
ENSP00000402586	CTSD HGNC Symbol|cathepsin D [Source:HGNC Symbol;Acc:2529]|11|ENSG00000117984|ENST00000429746				10.05	2	3	3	8	7.99664e+07	41.8813	10.05	3	3	58.1767	10.05	2	3	52.1368	10.05	2	2	189	20.3585	8.44092
ENSP00000217131	CTSZ HGNC Symbol|cathepsin Z [Source:HGNC Symbol;Acc:2547]|20|ENSG00000101160|ENST00000217131	0.922746	2.54803	3;2;2	29.37	5	7	7	47	1.89326e+08	327.216	29.37	7	15	260.499	27.72	6	17	266.572	27.72	6	15	303	33.8462	7.10791
ENSP00000317189	CTTN HGNC Symbol|cortactin [Source:HGNC Symbol;Acc:3338]|11|ENSG00000085733|ENST00000346329	0.727821	9.86615	4;7;2	22.03	9	7	7	35	3.31852e+07	153.665	15.01	5	11	212.081	22.03	7	17	0	6.63	2	7	513	57.4315	5.32568
ENSP00000271277	CTTNBP2NL HGNC Symbol|CTTNBP2 N-terminal like [Source:HGNC Symbol;Acc:25330]|1|ENSG00000143079|ENST00000271277				1.41	1	1	1	1	2.48608e+06									31.81	1.41	1	1	639	70.1148	8.06006
ENSP00000326804	CUL1 HGNC Symbol|cullin 1 [Source:HGNC Symbol;Acc:2551]|7|ENSG00000055130|ENST00000325222				0.9	1	1	1	1	2.63557e+06					30.2	0.9	1	1					776	89.622	8.00146
ENSP00000363886	CUL2 HGNC Symbol|cullin 2 [Source:HGNC Symbol;Acc:2552]|10|ENSG00000108094|ENST00000374754				1.89	3	1	1	2	5.01531e+06		0			21.7	1.89	1	2					688	80.2654	7.38623
ENSP00000343601	CUL3 HGNC Symbol|cullin 3 [Source:HGNC Symbol;Acc:2553]|2|ENSG00000036257|ENST00000344951				1	3	1	1	1	2.62308e+06					52.27	1	1	1					702	81.0415	8.51416
ENSP00000364589	CUL4A HGNC Symbol|cullin 4A [Source:HGNC Symbol;Acc:2554]|13|ENSG00000139842|ENST00000375440				5.27	2	1	4	13	9.60776e+06	33.6	2.77	2	4	39.0151	5.27	4	4	55.5673	2.77	2	5	759	87.6244	8.1333
ENSP00000360373	CUL4B HGNC Symbol|cullin 4B [Source:HGNC Symbol;Acc:2555]|X|ENSG00000158290|ENST00000371322				7.37	5	3	6	25	9.36536e+06	78.1085	5.25	4	9	135.828	6.15	5	8	76.3526	6.48	5	8	895	102.235	7.94287
ENSP00000362456	CXorf26 HGNC Symbol|chromosome X open reading frame 26 [Source:HGNC Symbol;Acc:28790]|X|ENSG00000102390|ENST00000373358				4.29	1	1	1	2	2.19881e+07					42.93	4.29	1	1	36.25	4.29	1	1	233	26.0407	4.79248
ENSP00000421492	CYB5B HGNC Symbol|cytochrome b5 type B (outer mitochondrial membrane) [Source:HGNC Symbol;Acc:24374]|16|ENSG00000103018|ENST00000515314	0.887233	0.794464	2;2;2	41.22	5	3	3	19	6.41842e+07	172.303	41.22	3	7	59.67	15.27	2	5	159.912	41.22	3	7	131	14.8366	6.18896
ENSP00000379597	CYB5R3 HGNC Symbol|cytochrome b5 reductase 3 [Source:HGNC Symbol;Acc:2873]|22|ENSG00000100243|ENST00000396303	0.994051	2.92157	8;6;5	71.94	5	9	9	53	1.71532e+08	172.302	58.27	8	22	87.9823	43.88	6	17	131.762	53.24	7	14	278	31.6084	7.57666
ENSP00000386739	CYBRD1 HGNC Symbol|cytochrome b reductase 1 [Source:HGNC Symbol;Acc:20797]|2|ENSG00000071967|ENST00000409484				4.39	2	1	1	2	2.06022e+06					0	4.39	1	1	38.59	4.39	1	1	228	25.0712	8.44092
ENSP00000317159	CYC1 HGNC Symbol|cytochrome c-1 [Source:HGNC Symbol;Acc:2579]|8|ENSG00000179091|ENST00000318911				7.08	1	3	3	7	5.4136e+06	24.53	7.08	3	3	17.87	4	2	3	23.99	3.08	1	1	325	35.399	8.99756
ENSP00000307786	CYCS HGNC Symbol|cytochrome c, somatic [Source:HGNC Symbol;Acc:19986]|7|ENSG00000172115|ENST00000305786	1.15169	0.85762	3;3;2	12.38	1	1	1	17	1.1388e+07	91.1067	12.38	1	6	75.6286	12.38	1	7	50.8533	12.38	1	4	105	11.7411	9.56885
ENSP00000324549	CYFIP1 HGNC Symbol|cytoplasmic FMR1 interacting protein 1 [Source:HGNC Symbol;Acc:13759]|15|ENSG00000068793|ENST00000313077	1.08016		-;-;1	5.75	15	7	7	18	2.04599e+07	64.3955	4.31	5	5	59.7117	3.59	4	7	129.015	3.75	5	6	1253	145.089	6.90283
ENSP00000398736	CYR61 HGNC Symbol|cysteine-rich, angiogenic inducer, 61 [Source:HGNC Symbol;Acc:2654]|1|ENSG00000142871|ENST00000451137				6.3	1	2	2	2	1.13467e+07	31.19	6.3	2	2									381	41.9983	8.20654
ENSP00000442074	DAD1 HGNC Symbol|defender against cell death 1 [Source:HGNC Symbol;Acc:2664]|14|ENSG00000129562|ENST00000535847				18.46	4	1	1	7	4.06893e+07	65.67	18.46	1	2	72.49	18.46	1	2	49.83	18.46	1	3	65	7.28382	6.50732
ENSP00000230895	DAP HGNC Symbol|death-associated protein [Source:HGNC Symbol;Acc:2672]|5|ENSG00000112977|ENST00000230895				7.84	1	1	1	1	971873					27.81	7.84	1	1					102	11.1577	9.31982
ENSP00000301264	DAPK3 HGNC Symbol|death-associated protein kinase 3 [Source:HGNC Symbol;Acc:2676]|19|ENSG00000167657|ENST00000301264	0.950836		1;-;-	8.37	1	3	3	6	1.7415e+07	34.4093	4.41	2	4	25.82	5.51	2	2					454	52.5034	6.88818
ENSP00000444192	DARS HGNC Symbol|aspartyl-tRNA synthetase [Source:HGNC Symbol;Acc:2678]|2|ENSG00000115866|ENST00000537273				16.96	5	5	5	26	2.07439e+07	62.62	13.97	4	10	42.653	13.97	4	7	49.6417	16.96	5	9	401	45.7421	5.70654
ENSP00000355086	DARS2 HGNC Symbol|aspartyl-tRNA synthetase 2, mitochondrial [Source:HGNC Symbol;Acc:25538]|1|ENSG00000117593|ENST00000361951				3.1	1	1	1	1	1.70065e+07	27.4	3.1	1	1		0							645	73.5161	8.01611
ENSP00000337132	DAZAP1 HGNC Symbol|DAZ associated protein 1 [Source:HGNC Symbol;Acc:2683]|19|ENSG00000071626|ENST00000336761	1.28155	8.14735	4;6;4	17.72	4	4	4	23	2.82843e+07	54.0467	12.96	3	6	85	15.08	3	9	115.675	15.08	3	8	378	40.5038	8.27979
ENSP00000308532	DBN1 HGNC Symbol|drebrin 1 [Source:HGNC Symbol;Acc:2695]|5|ENSG00000113758|ENST00000309007	0.957594	2.54797	4;9;7	28.51	8	15	15	82	6.12503e+07	345.487	19.26	9	18	463.867	24.5	12	33	352.439	24.96	11	31	649	71.3854	4.44971
ENSP00000411701	DBNL HGNC Symbol|drebrin-like [Source:HGNC Symbol;Acc:2696]|7|ENSG00000136279|ENST00000448521	1.00175	28.7771	1;4;-	36.28	9	9	9	37	1.63036e+07	207.71	11.16	3	11	228.671	31.63	8	17	203.719	12.79	4	9	430	48.1776	5.04639
ENSP00000426389	DCK HGNC Symbol|deoxycytidine kinase [Source:HGNC Symbol;Acc:2704]|4|ENSG00000156136|ENST00000503359				27.08	4	1	1	2	3.42604e+06	27.13	27.08	1	1					25.68	27.08	1	1	48	5.11853	9.11475
ENSP00000424982	DCP2 HGNC Symbol|DCP2 decapping enzyme homolog (S. cerevisiae) [Source:HGNC Symbol;Acc:24452]|5|ENSG00000172795|ENST00000513585				1.49	1	1	1	2	5.67115e+07		0			0	1.49	1	2					402	44.9038	9.46631
ENSP00000263579	DCPS HGNC Symbol|decapping enzyme, scavenger [Source:HGNC Symbol;Acc:29812]|11|ENSG00000110063|ENST00000263579				16.91	1	5	5	8	1.91103e+07	74.2	5.93	2	3	24.3	10.09	3	3	51.13	8.61	2	2	337	38.585	6.37939
ENSP00000422662	DCTD HGNC Symbol|dCMP deaminase [Source:HGNC Symbol;Acc:2710]|4|ENSG00000129187|ENST00000503182				6.51	3	1	1	1	1.50573e+07									62.45	6.51	1	1	169	18.9642	6.52197
ENSP00000386406	DCTN1 HGNC Symbol|dynactin 1 [Source:HGNC Symbol;Acc:2711]|2|ENSG00000204843|ENST00000409240	1.31913	5.15395	9;11;8	19.26	15	17	17	91	1.89761e+07	158.974	13.92	12	22	429.974	17.72	16	40	319.242	17.39	15	29	1236	136.735	5.40186
ENSP00000447824	DCTN2 HGNC Symbol|dynactin 2 (p50) [Source:HGNC Symbol;Acc:2712]|12|ENSG00000175203|ENST00000548249	0.962711	10.5277	2;1;1	20.95	13	5	5	15	4.38603e+07	71.4048	17.46	4	5	102.793	11.97	4	6	72.7748	8.48	3	4	401	44.2039	5.21143
ENSP00000368193	DCTN3 HGNC Symbol|dynactin 3 (p22) [Source:HGNC Symbol;Acc:2713]|9|ENSG00000137100|ENST00000378913				5.77	19	1	1	1	2.62549e+06	34.27	5.77	1	1						0			104	11.8745	9.84717
ENSP00000416968	DCTN4 HGNC Symbol|dynactin 4 (p62) [Source:HGNC Symbol;Acc:15518]|5|ENSG00000132912|ENST00000447998	1.01003		1;-;-	8.48	4	3	3	7	1.82793e+07	33.5122	8.48	3	5	39.68	5.87	2	2					460	52.3036	7.34229
ENSP00000462272	DCXR HGNC Symbol|dicarbonyl/L-xylulose reductase [Source:HGNC Symbol;Acc:18985]|17|ENSG00000169738|ENST00000582900				11.61	7	2	2	3	1.24831e+07	67.16	11.61	2	2					49.84	7.14	1	1	224	23.9447	8.49951
ENSP00000284031	DDAH1 HGNC Symbol|dimethylarginine dimethylaminohydrolase 1 [Source:HGNC Symbol;Acc:2715]|1|ENSG00000153904|ENST00000284031	0.972449	7.98684	2;1;1	11.23	4	3	3	5	8.84651e+06	38.73	7.02	2	2	30.48	3.86	1	1	51.91	7.37	2	2	285	31.1019	5.80811
ENSP00000408699	DDAH2 HGNC Symbol|dimethylarginine dimethylaminohydrolase 2 [Source:HGNC Symbol;Acc:2716]|HSCHR6_MHC_MCF|ENSG00000225635|ENST00000413343				11.17	5	1	1	2	2.28911e+07	95.55	11.17	1	1					111.48	11.17	1	1	188	20.059	8.08936
ENSP00000301764	DDB1 HGNC Symbol|damage-specific DNA binding protein 1, 127kDa [Source:HGNC Symbol;Acc:2717]|11|ENSG00000167986|ENST00000301764	1.38258	4.92296	5;8;5	14.04	15	10	10	50	4.34512e+07	73.7553	10.96	8	15	103.398	14.04	10	20	104.133	10.18	7	15	1140	126.887	5.26221
ENSP00000449475	DDI2 HGNC Symbol|DNA-damage inducible 1 homolog 2 (S. cerevisiae) [Source:HGNC Symbol;Acc:24578]|1|ENSG00000197312|ENST00000320153				9.09	3	1	1	1	5.1585e+06	37.74	9.09	1	1									99	11.2488	5.09717
ENSP00000399457	DDOST HGNC Symbol|dolichyl-diphosphooligosaccharide--protein glycosyltransferase [Source:HGNC Symbol;Acc:2728]|1|ENSG00000244038|ENST00000415136	1.0664	9.78517	3;4;2	14.32	2	4	4	37	1.09402e+08	214.155	14.32	4	11	263.76	14.32	4	14	183.917	14.32	4	12	419	46.5479	7.29834
ENSP00000346483	DDRGK1 HGNC Symbol|DDRGK domain containing 1 [Source:HGNC Symbol;Acc:16110]|20|ENSG00000198171|ENST00000354488	1.12942		1;-;1	16.24	2	3	3	10	1.6371e+07	72.4127	16.24	3	4	35.88	6.05	1	2	63.8671	16.24	3	4	314	35.5895	5.12256
ENSP00000399768	DDT HGNC Symbol|D-dopachrome tautomerase [Source:HGNC Symbol;Acc:2732]|22|ENSG00000099977|ENST00000430101	1.01228	5.50637	1;1;1	33.64	5	2	2	17	4.15477e+07	133.72	33.64	2	8	76.51	33.64	2	4	119.76	33.64	2	5	107	11.3158	6.27783
ENSP00000233084	DDX1 HGNC Symbol|DEAD (Asp-Glu-Ala-Asp) box polypeptide 1 [Source:HGNC Symbol;Acc:2734]|2|ENSG00000079785|ENST00000233084	1.16444	7.76846	7;10;5	30.95	1	14	14	58	6.80027e+07	224.547	21.35	11	22	290.22	30	13	27	102.488	16.76	7	9	740	82.3798	7.2251
ENSP00000385536	DDX17 HGNC Symbol|DEAD (Asp-Glu-Ala-Asp) box polypeptide 17 [Source:HGNC Symbol;Acc:2740]|22|ENSG00000100201|ENST00000403230	1.24314	11.239	10;15;6	48.83	4	15	22	167	1.85685e+08	715.507	36.21	16	58	955.861	45.82	20	71	550.141	24.28	12	38	729	80.2041	8.26514
ENSP00000415604	DDX18 HGNC Symbol|DEAD (Asp-Glu-Ala-Asp) box polypeptide 18 [Source:HGNC Symbol;Acc:2741]|2|ENSG00000088205|ENST00000415038				7.48	2	1	1	2	1.4845e+07	29.84	7.48	1	1	30.01	7.48	1	1					214	24.5479	8.38232
ENSP00000410243	DDX19A HGNC Symbol|DEAD (Asp-Glu-Ala-As) box polypeptide 19A [Source:HGNC Symbol;Acc:25628]|16|ENSG00000168872|ENST00000417604	1.1225	3.97335	1;1;1	5.82	12	2	2	6	5.51022e+06	80.42	5.82	2	2	61.28	5.82	2	2	29.43	2.46	1	2	447	50.488	6.37939
ENSP00000346120	DDX21 HGNC Symbol|DEAD (Asp-Glu-Ala-Asp) box polypeptide 21 [Source:HGNC Symbol;Acc:2744]|10|ENSG00000165732|ENST00000354185	0.872542	4.10935	5;6;4	23.63	2	13	13	56	3.82553e+07	288.976	19.41	11	17	320.202	13.92	9	21	230.45	12.01	8	18	783	87.2904	9.27588
ENSP00000310723	DDX23 HGNC Symbol|DEAD (Asp-Glu-Ala-Asp) box polypeptide 23 [Source:HGNC Symbol;Acc:17347]|12|ENSG00000174243|ENST00000308025	1.21031		3;-;-	13.54	2	9	9	17	1.39176e+07	63.5463	12.2	8	11	55.1531	3.78	3	4	37.61	1.95	2	2	820	95.5239	9.5542
ENSP00000452145	DDX24 HGNC Symbol|DEAD (Asp-Glu-Ala-Asp) box polypeptide 24 [Source:HGNC Symbol;Acc:13266]|14|ENSG00000089737|ENST00000555054	1.64113	10.4015	2;1;-	13.48	3	6	6	17	7.7008e+06	38.48	10.66	5	6	69.29	8.58	4	6	39.7533	7.97	4	5	816	91.4239	8.82178
ENSP00000360828	DDX27 HGNC Symbol|DEAD (Asp-Glu-Ala-Asp) box polypeptide 27 [Source:HGNC Symbol;Acc:15837]|20|ENSG00000124228|ENST00000371764	1.16028		-;2;-	8.79	1	7	7	10	1.11487e+07	46.88	4.65	3	3	63.1929	5.65	4	4	25.63	6.28	3	3	796	89.7792	9.27588
ENSP00000242776	DDX39A HGNC Symbol|DEAD (Asp-Glu-Ala-Asp) box polypeptide 39A [Source:HGNC Symbol;Acc:17821]|19|ENSG00000123136|ENST00000242776				17.1	30	1	8	62	6.7751e+07	244.25	15.69	7	23	138.284	14.05	5	18	253.611	15.69	7	21	427	49.098	5.68115
ENSP00000373000	DDX39B HGNC Symbol|DEAD (Asp-Glu-Ala-Asp) box polypeptide 39B [Source:HGNC Symbol;Acc:13917]|HSCHR6_MHC_QBL|ENSG00000215425|ENST00000383508				25.47	37	3	9	91	1.42669e+08	491.285	24.07	8	32	287.712	18.69	6	28	525.592	20.33	8	31	428	48.9599	5.66846
ENSP00000382840	DDX3X HGNC Symbol|DEAD (Asp-Glu-Ala-Asp) box polypeptide 3, X-linked [Source:HGNC Symbol;Acc:2745]|X|ENSG00000215301|ENST00000399959	1.05785	3.53527	8;6;4	42.75	4	10	22	158	1.38e+08	865.82	33.23	17	59	920.52	37.46	17	58	424.295	28.1	15	41	662	73.198	7.18115
ENSP00000443710	DDX3Y HGNC Symbol|DEAD (Asp-Glu-Ala-Asp) box polypeptide 3, Y-linked [Source:HGNC Symbol;Acc:2699]|Y|ENSG00000067048|ENST00000537441	1.03215	4.72184	-;1;1	30.59	4	8	20	103	1.15196e+08	507.858	20.55	12	34	578.995	27.09	15	40	285.645	18.11	12	29	657	72.8861	8.20654
ENSP00000352308	DDX42 HGNC Symbol|DEAD (Asp-Glu-Ala-Asp) box polypeptide 42 [Source:HGNC Symbol;Acc:18676]|17|ENSG00000198231|ENST00000359353	0.964454		2;-;2	14.9	2	8	8	14	6.38358e+06	37.05	9.16	5	5	33.5942	8.3	5	7	24.82	3.91	2	2	819	90.0128	7.75244
ENSP00000346236	DDX46 HGNC Symbol|DEAD (Asp-Glu-Ala-Asp) box polypeptide 46 [Source:HGNC Symbol;Acc:18681]|5|ENSG00000145833|ENST00000354283	1.35985	12.0671	-;2;1	10.96	3	8	8	18	1.06646e+07	48.9285	5.24	4	4	77.8156	10.96	8	9	34.2355	6.89	5	5	1031	117.29	9.29053
ENSP00000350698	DDX47 HGNC Symbol|DEAD (Asp-Glu-Ala-Asp) box polypeptide 47 [Source:HGNC Symbol;Acc:18682]|12|ENSG00000213782|ENST00000358007				6.15	2	2	2	2	8.59352e+06	0	3.96	1	1	0	2.2	1	1		0			455	50.6147	9.1001
ENSP00000440276	DDX5 HGNC Symbol|DEAD (Asp-Glu-Ala-Asp) box polypeptide 5 [Source:HGNC Symbol;Acc:2746]|17|ENSG00000108654|ENST00000540698	1.02088	5.61421	13;13;6	45.93	15	15	22	160	1.87804e+08	665.94	42.83	18	61	641.328	34.69	17	57	563.692	25.08	12	42	614	69.1047	8.92432
ENSP00000304072	DDX54 HGNC Symbol|DEAD (Asp-Glu-Ala-Asp) box polypeptide 54 [Source:HGNC Symbol;Acc:20084]|12|ENSG00000123064|ENST00000306014	0.94574		-;-;1	6.7	2	4	4	6	3.52328e+06	79.53	5.33	3	3	35.93	1.25	1	1	37.7	2.61	2	2	881	98.5342	10.0229
ENSP00000393488	DDX56 HGNC Symbol|DEAD (Asp-Glu-Ala-Asp) box polypeptide 56 [Source:HGNC Symbol;Acc:18193]|7|ENSG00000136271|ENST00000431640	1.07392		-;1;-	4.54	5	2	2	3	2.91743e+06	38.44	2.76	1	1	60.56	4.54	2	2					507	57.2387	9.21729
ENSP00000264018	DDX6 HGNC Symbol|DEAD (Asp-Glu-Ala-Asp) box polypeptide 6 [Source:HGNC Symbol;Acc:2747]|11|ENSG00000110367|ENST00000264018				6.21	1	3	3	8	2.22731e+07	44.24	4.14	2	2	57.2785	6.21	3	3	40.72	4.14	2	3	483	54.3823	8.66064
ENSP00000429779	DECR1 HGNC Symbol|2,4-dienoyl CoA reductase 1, mitochondrial [Source:HGNC Symbol;Acc:2753]|8|ENSG00000104325|ENST00000522161	0.995344	4.98262	3;3;3	14.11	2	3	3	23	3.13177e+07	121.33	14.11	3	9	36.57	14.11	3	7	105.517	9.82	2	7	326	34.9722	8.89502
ENSP00000402180	DECR2 HGNC Symbol|2,4-dienoyl CoA reductase 2, peroxisomal [Source:HGNC Symbol;Acc:2754]|16|ENSG00000242612|ENST00000437024				23.46	3	2	2	5	5.37743e+06	36.64	23.46	2	3					49.64	12.35	1	2	81	8.97961	8.38232
ENSP00000356984	DEDD HGNC Symbol|death effector domain containing [Source:HGNC Symbol;Acc:2755]|1|ENSG00000158796|ENST00000368005	0.875284		-;1;-	1.72	1	1	1	1	1.67783e+06		0			0	1.72	1	1		0			348	40.379	8.68994
ENSP00000316476	DEGS1 HGNC Symbol|delta(4)-desaturase, sphingolipid 1 [Source:HGNC Symbol;Acc:13709]|1|ENSG00000143753|ENST00000323699				5.57	1	1	1	1	1.21329e+07					0	5.57	1	1					323	37.8412	7.45947
ENSP00000380414	DEK HGNC Symbol|DEK oncogene [Source:HGNC Symbol;Acc:2768]|6|ENSG00000124795|ENST00000397239	0.737089	8.45679	-;3;3	12	6	4	4	13	1.60299e+07	29.57	2.67	1	1	94.9233	12	4	8	81.8	10.13	3	4	375	42.6479	8.55811
ENSP00000431757	DERA HGNC Symbol|deoxyribose-phosphate aldolase (putative) [Source:HGNC Symbol;Acc:24269]|12|ENSG00000023697|ENST00000526530				5.22	3	1	1	3	3.06811e+07	46.16	5.22	1	1	60.69	5.22	1	1	45.97	5.22	1	1	230	25.0971	8.1626
ENSP00000451743	DGKA HGNC Symbol|diacylglycerol kinase, alpha 80kDa [Source:HGNC Symbol;Acc:2849]|12|ENSG00000065357|ENST00000555218	1.3738		1;-;-	4.95	2	2	2	2	2.97931e+06	35.87	4.95	2	2									545	61.367	7.13721
ENSP00000440191	DHCR24 HGNC Symbol|24-dehydrocholesterol reductase [Source:HGNC Symbol;Acc:2859]|1|ENSG00000116133|ENST00000535035				1.89	2	1	1	2	5.91285e+06	0	1.89	1	1					24.92	1.89	1	1	475	54.7145	6.91748
ENSP00000347717	DHCR7 HGNC Symbol|7-dehydrocholesterol reductase [Source:HGNC Symbol;Acc:2860]|11|ENSG00000172893|ENST00000355527				6.32	1	2	2	4	6.87877e+06	31.96	1.68	1	1	27.67	6.32	2	2	0	1.68	1	1	475	54.4538	8.70459
ENSP00000404147	DHRS4 HGNC Symbol|dehydrogenase/reductase (SDR family) member 4 [Source:HGNC Symbol;Acc:16985]|14|ENSG00000157326|ENST00000421831	1.06224		1;-;1	12.83	12	2	2	8	9.0424e+06	52.09	12.83	2	3	39.37	6.19	1	2	64.6	12.83	2	3	226	23.9015	8.71924
ENSP00000451321	DHRS7 HGNC Symbol|dehydrogenase/reductase (SDR family) member 7 [Source:HGNC Symbol;Acc:21524]|14|ENSG00000100612|ENST00000557137				4.38	4	1	1	3	1.9565e+06	40.18	4.38	1	1	39.35	4.38	1	1	24.66	4.38	1	1	160	17.9496	5.56689
ENSP00000336741	DHX15 HGNC Symbol|DEAH (Asp-Glu-Ala-His) box polypeptide 15 [Source:HGNC Symbol;Acc:2738]|4|ENSG00000109606|ENST00000336812	1.05089	3.26447	11;10;7	27.8	1	19	19	91	4.97771e+07	361.752	21.38	14	35	250.699	23.77	17	34	108.76	11.07	7	22	795	90.8752	7.45947
ENSP00000392601	DHX30 HGNC Symbol|DEAH (Asp-Glu-Ala-His) box polypeptide 30 [Source:HGNC Symbol;Acc:16716]|3|ENSG00000132153|ENST00000446256				7.01	4	8	8	15	7.62732e+06	51.3603	4.33	5	5	81.0357	6.15	7	7	30.84	2.42	3	3	1155	129.357	8.52881
ENSP00000419862	DHX36 HGNC Symbol|DEAH (Asp-Glu-Ala-His) box polypeptide 36 [Source:HGNC Symbol;Acc:14410]|3|ENSG00000174953|ENST00000481941				3.14	5	2	2	2	1.84218e+06	73.17	1.88	1	1					29.03	1.25	1	1	797	91.3732	7.28369
ENSP00000356520	DHX9 HGNC Symbol|DEAH (Asp-Glu-Ala-His) box polypeptide 9 [Source:HGNC Symbol;Acc:2750]|1|ENSG00000135829|ENST00000367549	1.01285	7.72657	21;29;29	33.31	1	32	32	337	1.47884e+08	1167.83	25.91	27	99	1391.55	32.28	30	127	1086.11	30.16	28	111	1270	140.869	6.84424
ENSP00000427880	DIAPH1 HGNC Symbol|diaphanous homolog 1 (Drosophila) [Source:HGNC Symbol;Acc:2876]|5|ENSG00000131504|ENST00000521457				2.2	9	2	2	4	1.08002e+07	29.4	0.93	1	1	0	1.27	1	1	0	2.2	2	2	863	94.5346	5.37646
ENSP00000366997	DIS3 HGNC Symbol|DIS3 mitotic control homolog (S. cerevisiae) [Source:HGNC Symbol;Acc:20604]|13|ENSG00000083520|ENST00000377767				2.19	4	2	2	5	4.20833e+06					37.22	2.19	2	2	50.5187	2.19	2	3	958	108.934	7.13721
ENSP00000395693	DKC1 HGNC Symbol|dyskeratosis congenita 1, dyskerin [Source:HGNC Symbol;Acc:2890]|X|ENSG00000130826|ENST00000437719	1.09532		1;-;1	21.83	5	3	3	9	5.51597e+06	74.2943	14.85	2	3	80.5062	14.85	2	3	68.5714	12.66	2	3	229	25.8157	9.1001
ENSP00000442427	DLAT HGNC Symbol|dihydrolipoamide S-acetyltransferase [Source:HGNC Symbol;Acc:2896]|11|ENSG00000150768|ENST00000537636	1.11007	9.2253	1;3;-	9.33	5	2	2	10	2.61703e+07	22.92	6.94	1	5	22.76	9.33	2	5					418	44.6336	6.44287
ENSP00000442399	DLD HGNC Symbol|dihydrolipoamide dehydrogenase [Source:HGNC Symbol;Acc:2898]|7|ENSG00000091140|ENST00000537148	1.12686		1;-;-	19.76	4	6	6	27	4.85466e+07	117.109	19.76	5	9	115.164	15.12	4	10	145.175	13.17	4	8	410	43.5596	7.03467
ENSP00000335465	DLST HGNC Symbol|dihydrolipoamide S-succinyltransferase (E2 component of 2-oxo-glutarate complex) [Source:HGNC Symbol;Acc:2911]|14|ENSG00000119689|ENST00000334212	0.978649	2.26715	4;4;3	12.81	2	5	5	25	8.01272e+07	62.16	8.72	3	6	116.851	10.63	4	10	118.815	10.9	4	9	367	39.5279	9.5542
ENSP00000369127	DNAJA1 HGNC Symbol|DnaJ (Hsp40) homolog, subfamily A, member 1 [Source:HGNC Symbol;Acc:5229]|9|ENSG00000086061|ENST00000330899	1.32421		-;1;-	14.11	2	3	3	6	9.57097e+06	62.3195	10.08	2	3	33.69	7.81	2	2	44.18	3.78	1	1	397	44.8395	7.07861
ENSP00000393970	DNAJA3 HGNC Symbol|DnaJ (Hsp40) homolog, subfamily A, member 3 [Source:HGNC Symbol;Acc:11808]|16|ENSG00000103423|ENST00000431375				4	3	1	1	1	1.72085e+07									22.29	4	1	1	300	33.0606	8.80713
ENSP00000444212	DNAJB1 HGNC Symbol|DnaJ (Hsp40) homolog, subfamily B, member 1 [Source:HGNC Symbol;Acc:5270]|19|ENSG00000132002|ENST00000396969				4.17	2	1	1	2	1.15466e+07	27.78	4.17	1	1					35.2	4.17	1	1	240	26.999	8.96826
ENSP00000265028	DNAJB11 HGNC Symbol|DnaJ (Hsp40) homolog, subfamily B, member 11 [Source:HGNC Symbol;Acc:14889]|3|ENSG00000090520|ENST00000265028	0.927552	1.348	5;3;2	25.14	2	5	5	29	4.86268e+07	112.06	25.14	5	12	140.94	18.99	4	9	61.9312	18.99	4	8	358	40.4886	6.17627
ENSP00000359799	DNAJB4 HGNC Symbol|DnaJ (Hsp40) homolog, subfamily B, member 4 [Source:HGNC Symbol;Acc:14886]|1|ENSG00000162616|ENST00000370763	1.02147	3.56679	4;1;1	28.49	2	6	6	18	3.35331e+07	113.635	28.49	6	11	36.52	16.62	3	3	69.2493	16.91	3	4	337	37.7831	8.49951
ENSP00000264065	DNAJC10 HGNC Symbol|DnaJ (Hsp40) homolog, subfamily C, member 10 [Source:HGNC Symbol;Acc:24637]|2|ENSG00000077232|ENST00000264065	1.02484	3.02178	1;4;-	15.26	4	9	9	17	1.53037e+07	115.797	10.21	5	7	162.01	14.75	8	9	26.71	1.77	1	1	793	91.0213	7.18115
ENSP00000260818	DNAJC13 HGNC Symbol|DnaJ (Hsp40) homolog, subfamily C, member 13 [Source:HGNC Symbol;Acc:30343]|3|ENSG00000138246|ENST00000260818				0.49	1	1	1	1	3.47888e+06	23.51	0.49	1	1									2243	254.252	6.7417
ENSP00000365991	DNAJC3 HGNC Symbol|DnaJ (Hsp40) homolog, subfamily C, member 3 [Source:HGNC Symbol;Acc:9439]|13|ENSG00000102580|ENST00000376795	0.920914	5.62139	5;1;-	13.69	1	5	5	9	2.05704e+07	64.1064	13.69	5	7	36.35	2.38	1	2					504	57.5442	6.15088
ENSP00000467477	DNAJC7 HGNC Symbol|DnaJ (Hsp40) homolog, subfamily C, member 7 [Source:HGNC Symbol;Acc:12392]|17|ENSG00000168259|ENST00000589810				14.23	12	3	3	7	7.35552e+06	41.32	9.09	2	2	44.2941	14.23	3	3	0	9.09	2	2	253	28.6852	8.48486
ENSP00000263697	DNAJC8 HGNC Symbol|DnaJ (Hsp40) homolog, subfamily C, member 8 [Source:HGNC Symbol;Acc:15470]|1|ENSG00000126698|ENST00000263697	1.11845	9.0726	-;1;1	19.76	1	2	2	4	2.2161e+07					23.47	7.51	1	1	34.8233	12.25	1	3	253	29.8234	9.05615
ENSP00000014935	DNASE1L1 HGNC Symbol|deoxyribonuclease I-like 1 [Source:HGNC Symbol;Acc:2957]|X|ENSG00000013563|ENST00000014935	1.64344		1;-;2	19.87	5	6	6	12	1.32512e+07	115.748	7.62	3	5					87.2387	16.89	5	7	302	33.8714	5.74463
ENSP00000266481	DNM1L HGNC Symbol|dynamin 1-like [Source:HGNC Symbol;Acc:2973]|12|ENSG00000087470|ENST00000266481	1.01921	9.34504	2;2;-	13.3	15	7	7	20	3.09452e+07	123.533	12.02	6	7	174.004	13.3	7	13		0			699	78.0512	6.81494
ENSP00000347890	DNM2 HGNC Symbol|dynamin 2 [Source:HGNC Symbol;Acc:2974]|19|ENSG00000079805|ENST00000355667				14.09	14	1	10	26	1.78388e+07	44.1402	10.05	8	12	76.8	12.24	8	12	52.9369	1.85	2	2	866	97.5909	7.63525
ENSP00000468734	DNM2 HGNC Symbol|dynamin 2 [Source:HGNC Symbol;Acc:2974]|19|ENSG00000079805|ENST00000585892				14.5	16	1	10	26	1.78388e+07	44.1402	9.09	7	11	76.8	13.58	9	13	52.9369	1.84	2	2	869	97.9161	7.44482
ENSP00000345739	DNMT1 HGNC Symbol|DNA (cytosine-5-)-methyltransferase 1 [Source:HGNC Symbol;Acc:2976]|19|ENSG00000130816|ENST00000340748				0.5	3	1	1	1	254039					0	0.5	1	1					1616	183.05	7.75244
ENSP00000429960	DNPEP HGNC Symbol|aspartyl aminopeptidase [Source:HGNC Symbol;Acc:2981]|2|ENSG00000123992|ENST00000521459				9.82	7	2	2	4	1.04503e+07					44.05	9.82	2	4					224	24.9138	10.0522
ENSP00000280333	DOCK1 HGNC Symbol|dedicator of cytokinesis 1 [Source:HGNC Symbol;Acc:2987]|10|ENSG00000150760|ENST00000280333				0.59	1	1	1	1	1.67247e+06	20.6	0.59	1	1									1865	215.209	7.56201
ENSP00000294618	DOCK6 HGNC Symbol|dedicator of cytokinesis 6 [Source:HGNC Symbol;Acc:19189]|19|ENSG00000130158|ENST00000294618	0.922198	8.4636	-;1;1	6.64	5	12	12	33	8.14919e+06	91.0664	4.69	8	9	150.379	5.67	10	13	117.817	6.06	11	11	2047	229.414	6.7417
ENSP00000413583	DOCK7 HGNC Symbol|dedicator of cytokinesis 7 [Source:HGNC Symbol;Acc:19190]|1|ENSG00000116641|ENST00000454575				1.07	3	1	1	1	1.24849e+06	39.58	1.07	1	1									1303	147.349	7.06396
ENSP00000365643	DOCK9 HGNC Symbol|dedicator of cytokinesis 9 [Source:HGNC Symbol;Acc:14132]|13|ENSG00000088387|ENST00000376460				3.48	9	5	5	13	5.09068e+06	34.01	3.14	4	4	54.97	1.79	3	4	31.59	2.13	4	5	2068	236.275	7.31299
ENSP00000394921	DPM1 HGNC Symbol|dolichyl-phosphate mannosyltransferase polypeptide 1, catalytic subunit [Source:HGNC Symbol;Acc:3005]|20|ENSG00000000419|ENST00000413082				2.71	6	1	1	1	1.6879e+07	28.23	2.71	1	1						0			221	25.0901	8.25049
ENSP00000344338	DPM3 HGNC Symbol|dolichyl-phosphate mannosyltransferase polypeptide 3 [Source:HGNC Symbol;Acc:3007]|1|ENSG00000179085|ENST00000341298				10.87	2	1	1	4	3.80645e+06	77.5689	10.87	1	2	63.99	10.87	1	1	25.29	10.87	1	1	92	10.0872	5.93506
ENSP00000436941	DPP3 HGNC Symbol|dipeptidyl-peptidase 3 [Source:HGNC Symbol;Acc:3008]|11|ENSG00000254986|ENST00000530165	1.11573	2.76687	-;3;1	27.86	9	12	12	26	2.81094e+07	116.3	10.61	4	8	306.827	24.05	10	14	32.0667	7.92	3	4	707	79.2582	5.03369
ENSP00000360635	DPP7 HGNC Symbol|dipeptidyl-peptidase 7 [Source:HGNC Symbol;Acc:14892]|9|ENSG00000176978|ENST00000371579				16.67	1	5	5	12	2.12037e+07					130.343	16.67	5	8	30.05	8.54	3	4	492	54.3072	6.31592
ENSP00000427985	DPYSL2 HGNC Symbol|dihydropyrimidinase-like 2 [Source:HGNC Symbol;Acc:3014]|8|ENSG00000092964|ENST00000521913	1.16035	4.67503	8;11;7	37.5	3	10	10	107	1.72993e+08	360.619	37.5	10	33	364.313	32.46	9	42	228.659	26.87	8	32	536	58.1264	6.15088
ENSP00000343690	DPYSL3 HGNC Symbol|dihydropyrimidinase-like 3 [Source:HGNC Symbol;Acc:3015]|5|ENSG00000113657|ENST00000343218	1.06923	3.21929	9;8;5	33.77	8	16	16	86	7.74517e+07	225.06	26.75	11	28	464.465	28.95	11	32	232.331	19.44	10	26	684	73.8649	6.354
ENSP00000339850	DPYSL4 HGNC Symbol|dihydropyrimidinase-like 4 [Source:HGNC Symbol;Acc:3016]|10|ENSG00000151640|ENST00000338492				3.5	1	2	2	6	5.60618e+06	54.4391	3.5	2	2	56.0874	3.5	2	2	38.4	3.5	2	2	572	61.8384	7.09326
ENSP00000329715	DRG1 HGNC Symbol|developmentally regulated GTP binding protein 1 [Source:HGNC Symbol;Acc:3029]|22|ENSG00000185721|ENST00000331457				7.08	6	3	3	5	6.56893e+06	38.2358	6.54	2	2	32.35	7.08	3	3		0			367	40.5168	8.89502
ENSP00000359824	DST HGNC Symbol|dystonin [Source:HGNC Symbol;Acc:1090]|6|ENSG00000151914|ENST00000370788	2.00041		1;-;-	1.36	12	3	7	24	6.28805e+06	26.39	0.5	2	5	37.4531	0.61	4	12	38.7267	0.54	3	7	5375	615.272	5.74463
ENSP00000434355	DSTN HGNC Symbol|destrin (actin depolymerizing factor) [Source:HGNC Symbol;Acc:15750]|20|ENSG00000125868|ENST00000449141	0.929267	3.00512	6;5;5	24.44	3	3	3	30	72776071	231.396	24.44	3	12	197.374	24.44	3	10	93.4625	24.44	3	8	135	15.3869	8.5874
ENSP00000366672	DTD1 HGNC Symbol|D-tyrosyl-tRNA deacylase 1 homolog (S. cerevisiae) [Source:HGNC Symbol;Acc:16219]|20|ENSG00000125821|ENST00000377452				14.83	1	2	2	6	1.66411e+07	111.437	14.83	2	2	106.34	14.83	2	2	136.878	14.83	2	2	209	23.409	8.23584
ENSP00000304802	DTYMK HGNC Symbol|deoxythymidylate kinase (thymidylate kinase) [Source:HGNC Symbol;Acc:3061]|2|ENSG00000168393|ENST00000305784				19.34	4	5	5	17	3.04261e+07	116.976	15.09	4	6	76.1032	15.09	4	5	117.59	19.34	5	6	212	23.8045	8.26514
ENSP00000357088	DUSP23 HGNC Symbol|dual specificity phosphatase 23 [Source:HGNC Symbol;Acc:21480]|1|ENSG00000158716|ENST00000368108				42.67	1	5	5	10	4.64367e+07	87.0735	42.67	5	5	47.5797	25.33	3	3	61.0097	14.67	2	2	150	16.5776	8.20654
ENSP00000405160	DUT HGNC Symbol|deoxyuridine triphosphatase [Source:HGNC Symbol;Acc:3078]|15|ENSG00000128951|ENST00000455976				28.66	10	4	4	13	1.32976e+07	122.19	23.78	3	4	103.918	23.78	3	4	161.782	28.66	4	5	164	17.7369	6.56592
ENSP00000348965	DYNC1H1 HGNC Symbol|dynein, cytoplasmic 1, heavy chain 1 [Source:HGNC Symbol;Acc:2961]|14|ENSG00000197102|ENST00000360184	0.863709	1.47172	38;42;45	23.5	2	79	79	424	5.63493e+07	1338.24	19.54	64	125	1542.93	20.15	67	155	1400.68	19.91	69	144	4646	532.072	6.40479
ENSP00000423339	DYNC1I2 HGNC Symbol|dynein, cytoplasmic 1, intermediate chain 2 [Source:HGNC Symbol;Acc:2964]|2|ENSG00000077380|ENST00000508530	1.06895		-;1;-	13.91	19	5	5	19	1.99573e+07	92.1362	7.53	3	8	90.415	13.91	5	10	0	1.47	1	1	611	68.2557	5.2876
ENSP00000273130	DYNC1LI1 HGNC Symbol|dynein, cytoplasmic 1, light intermediate chain 1 [Source:HGNC Symbol;Acc:18745]|3|ENSG00000144635|ENST00000273130	1.04084	5.65295	1;2;-	10.52	3	3	3	9	1.54891e+07	55.31	8.22	2	2	42.41	10.52	3	5	54.2941	3.63	1	2	523	56.544	6.41748
ENSP00000302936	DYNLRB2 HGNC Symbol|dynein, light chain, roadblock-type 2 [Source:HGNC Symbol;Acc:15467]|16|ENSG00000168589|ENST00000305904				12.5	5	1	1	1	3.23791e+07	35.18	12.5	1	1									96	10.8477	7.50342
ENSP00000377678	DYSF HGNC Symbol|dysferlin, limb girdle muscular dystrophy 2B (autosomal recessive) [Source:HGNC Symbol;Acc:3097]|2|ENSG00000135636|ENST00000394120	1.17389	26.4758	6;8;6	13.12	11	20	20	87	2.2322e+07	227.083	10.62	16	28	246.636	9.75	15	35	162.578	8.31	14	24	2081	237.23	5.79541
ENSP00000236051	EBNA1BP2 HGNC Symbol|EBNA1 binding protein 2 [Source:HGNC Symbol;Acc:15531]|1|ENSG00000117395|ENST00000236051	0.703563		1;-;-	9.48	2	3	3	4	2.51157e+07	44.43	5.56	2	2	49.3637	7.19	2	2		0			306	34.8304	10.0962
ENSP00000349581	ECE1 HGNC Symbol|endothelin converting enzyme 1 [Source:HGNC Symbol;Acc:3146]|1|ENSG00000117298|ENST00000357071				17.55	2	1	9	52	3.44211e+07	263.985	14.64	8	14	289.922	15.17	8	19	191.667	16.62	8	19	758	85.7538	6.49365
ENSP00000388439	ECE1 HGNC Symbol|endothelin converting enzyme 1 [Source:HGNC Symbol;Acc:3146]|1|ENSG00000117298|ENST00000436918				18.97	7	1	9	59	3.48076e+07	514.099	15.99	8	17	480.434	16.53	8	22	331.581	18.02	8	20	738	83.5204	5.73193
ENSP00000221418	ECH1 HGNC Symbol|enoyl CoA hydratase 1, peroxisomal [Source:HGNC Symbol;Acc:3149]|19|ENSG00000104823|ENST00000221418				4.88	1	2	2	2	6.4832e+07					27.22	1.83	1	1	19.21	3.05	1	1	328	35.7934	8.00146
ENSP00000357535	ECHS1 HGNC Symbol|enoyl CoA hydratase, short chain, 1, mitochondrial [Source:HGNC Symbol;Acc:3151]|10|ENSG00000127884|ENST00000368547	0.853162		-;-;1	2.41	1	1	1	1	18078364		0							25.73	2.41	1	1	290	31.3671	8.07471
ENSP00000456565	ECI1 HGNC Symbol|enoyl-CoA delta isomerase 1 [Source:HGNC Symbol;Acc:2703]|16|ENSG00000167969|ENST00000566379	2.52225		1;-;-	23.66	5	2	2	4	2.61704e+07	23.08	23.66	2	2					20.28	10.71	1	2	224	24.6888	6.771
ENSP00000406969	ECI2 HGNC Symbol|enoyl-CoA delta isomerase 2 [Source:HGNC Symbol;Acc:14601]|6|ENSG00000198721|ENST00000413766	0.917728	4.93733	4;4;5	24.23	3	5	5	35	7.73815e+07	202.24	24.23	5	13	183.812	24.23	5	9	219.839	23.35	4	13	227	24.9178	8.06006
ENSP00000351811	EDC4 HGNC Symbol|enhancer of mRNA decapping 4 [Source:HGNC Symbol;Acc:17157]|16|ENSG00000038358|ENST00000358933				1.93	1	2	2	9	6.47015e+06	34.33	1.93	2	4	37.83	1.93	2	4	0	1.28	1	1	1401	151.567	5.85889
ENSP00000224073	EDF1 HGNC Symbol|endothelial differentiation-related factor 1 [Source:HGNC Symbol;Acc:3164]|9|ENSG00000107223|ENST00000224073	0.912553		1;-;1	4.73	1	1	1	3	1.14511e+07	23.55	4.73	1	1					30.5309	4.73	1	2	148	16.3589	9.94971
ENSP00000317955	EEA1 HGNC Symbol|early endosome antigen 1 [Source:HGNC Symbol;Acc:3185]|12|ENSG00000102189|ENST00000322349	1.31447	1.57747	3;2;-	4.68	1	5	5	21	1.21575e+07	75.7767	4.68	5	9	48.39	3.19	4	6	49.7739	2.13	3	6	1411	162.367	5.68115
ENSP00000330054	EEF1A1 HGNC Symbol|eukaryotic translation elongation factor 1 alpha 1 [Source:HGNC Symbol;Acc:3189]|6|ENSG00000156508|ENST00000331523	1.13334	3.93152	22;23;20	32.68	4	5	5	196	7.02451e+08	658.932	32.68	5	74	883.447	32.68	5	73	754.911	32.68	5	49	462	50.1091	9.01221
ENSP00000435697	EEF1D HGNC Symbol|eukaryotic translation elongation factor 1 delta (guanine nucleotide exchange protein) [Source:HGNC Symbol;Acc:3211]|8|ENSG00000104529|ENST00000524624				52.14	10	1	10	79	2.68019e+08	574.201	43.97	9	27	556.781	51.75	8	24	661.602	43.97	9	28	257	28.5404	4.91943
ENSP00000433611	EEF1D HGNC Symbol|eukaryotic translation elongation factor 1 delta (guanine nucleotide exchange protein) [Source:HGNC Symbol;Acc:3211]|8|ENSG00000104529|ENST00000534380	1.43129	6.61125	4;2;2	59	21	3	12	100	2.68019e+08	862.409	59	12	36	652.288	58.62	9	29	827.979	59	12	35	261	28.8036	5.021
ENSP00000331901	EEF1G HGNC Symbol|eukaryotic translation elongation factor 1 gamma [Source:HGNC Symbol;Acc:3213]|11|ENSG00000254772|ENST00000329251	0.930431	1.4096	27;23;24	43.02	10	16	16	248	5.32216e+08	1082.03	41.88	14	89	1019.46	43.02	15	89	798.472	41.88	13	70	437	50.0871	6.66846
ENSP00000307940	EEF2 HGNC Symbol|eukaryotic translation elongation factor 2 [Source:HGNC Symbol;Acc:3214]|19|ENSG00000167658|ENST00000309311	1.10949	2.23542	60;66;52	57.58	1	32	33	589	3.47078e+08	3003.08	49.3	24	193	3209.8	50.93	24	219	2020.23	41.49	25	177	858	95.277	6.82959
ENSP00000347596	EFEMP1 HGNC Symbol|EGF containing fibulin-like extracellular matrix protein 1 [Source:HGNC Symbol;Acc:3218]|2|ENSG00000115380|ENST00000355426	1.21893	12.1732	7;6;4	43.41	3	15	15	126	1.1615e+08	771.572	42.6	14	47	580.198	33.67	11	43	575.042	38.34	13	36	493	54.6042	5.07178
ENSP00000365147	EFHD2 HGNC Symbol|EF-hand domain family, member D2 [Source:HGNC Symbol;Acc:28670]|1|ENSG00000142634|ENST00000375980	0.892774		1;-;-	15.42	2	4	4	7	1.8843e+07	28.5567	15	3	3	38.32	2.92	1	1	26.8977	10	3	3	240	26.6805	5.19873
ENSP00000268206	EFTUD1 HGNC Symbol|elongation factor Tu GTP binding domain containing 1 [Source:HGNC Symbol;Acc:25789]|15|ENSG00000140598|ENST00000268206	1.18448		1;-;-	0.54	1	1	1	1	5.52408e+06	27.03	0.54	1	1		0							1120	125.35	5.90967
ENSP00000385873	EFTUD2 HGNC Symbol|elongation factor Tu GTP binding domain containing 2 [Source:HGNC Symbol;Acc:30858]|17|ENSG00000108883|ENST00000402521	1.16762	3.76747	7;7;5	17.4	5	14	15	64	8.30591e+07	179.471	14.09	9	19	240.449	15.47	12	23	132.251	13.98	10	22	937	105.317	5.22412
ENSP00000404944	EHD1 HGNC Symbol|EH-domain containing 1 [Source:HGNC Symbol;Acc:3242]|11|ENSG00000110047|ENST00000433803	1.14368	15.5934	5;6;5	54.81	6	13	14	81	1.04588e+08	288.586	38.5	10	29	296.915	46.52	12	30	259.762	42.78	11	22	374	42.7104	8.42627
ENSP00000263277	EHD2 HGNC Symbol|EH-domain containing 2 [Source:HGNC Symbol;Acc:3243]|19|ENSG00000024422|ENST00000263277	0.977161	1.94667	11;20;16	39.41	3	16	16	129	1.38082e+08	473.348	27.44	14	39	568.981	26.15	12	52	408.968	32.78	13	38	543	61.1227	6.45557
ENSP00000220325	EHD4 HGNC Symbol|EH-domain containing 4 [Source:HGNC Symbol;Acc:3245]|15|ENSG00000103966|ENST00000220325	1.05141	0.775981	12;7;9	43.07	1	18	19	144	2.11686e+08	749.012	43.07	19	61	888.155	32.16	16	43	764.32	35.67	15	40	541	61.1365	6.75635
ENSP00000435225	EI24 HGNC Symbol|etoposide induced 2.4 mRNA [Source:HGNC Symbol;Acc:13276]|11|ENSG00000149547|ENST00000527520				24.18	9	2	2	7	4.23895e+06	25.17	15.38	1	2	26.11	24.18	2	4	0	15.38	1	1	91	10.7638	11.2681
ENSP00000385292	EIF2A HGNC Symbol|eukaryotic translation initiation factor 2A, 65kDa [Source:HGNC Symbol;Acc:3254]|3|ENSG00000144895|ENST00000406576	0.993199		1;-;-	11.83	8	4	4	8	1.47843e+07	20.05	11.83	4	8									524	57.9579	9.08545
ENSP00000394397	EIF2B4 HGNC Symbol|eukaryotic translation initiation factor 2B, subunit 4 delta, 67kDa [Source:HGNC Symbol;Acc:3260]|2|ENSG00000115211|ENST00000445933				7.66	6	3	3	7	1.19775e+07	86.2519	7.66	3	3	90.03	7.66	3	3	68.67	3.07	1	1	522	57.4223	9.37842
ENSP00000256383	EIF2S1 HGNC Symbol|eukaryotic translation initiation factor 2, subunit 1 alpha, 35kDa [Source:HGNC Symbol;Acc:3265]|14|ENSG00000134001|ENST00000256383	0.939936	2.20494	4;5;5	30.16	3	6	6	41	2.46698e+07	121.53	23.17	5	15	48.4033	26.67	5	13	107.324	19.68	4	13	315	36.0894	5.08447
ENSP00000364119	EIF2S2 HGNC Symbol|eukaryotic translation initiation factor 2, subunit 2 beta, 38kDa [Source:HGNC Symbol;Acc:3266]|20|ENSG00000125977|ENST00000374980	0.919352	1.72833	7;9;7	35.14	1	10	10	58	8.38133e+07	186.752	28.23	7	19	224.842	31.83	9	22	174.713	34.83	9	17	333	38.3644	5.79541
ENSP00000253039	EIF2S3 HGNC Symbol|eukaryotic translation initiation factor 2, subunit 3 gamma, 52kDa [Source:HGNC Symbol;Acc:3267]|X|ENSG00000130741|ENST00000253039	0.914174	8.05901	-;2;1	11.23	4	3	3	10	1.59688e+07	0	1.48	1	1	42.27	9.75	2	8	0	5.3	1	1	472	51.0772	8.39697
ENSP00000358140	EIF3A HGNC Symbol|eukaryotic translation initiation factor 3, subunit A [Source:HGNC Symbol;Acc:3271]|10|ENSG00000107581|ENST00000369144	1.5758	9.49933	22;24;18	36.69	2	48	48	243	6.67646e+07	742.564	27.28	32	78	912.385	31.98	40	98	542.886	29.45	39	67	1382	166.468	6.78564
ENSP00000354125	EIF3B HGNC Symbol|eukaryotic translation initiation factor 3, subunit B [Source:HGNC Symbol;Acc:3280]|7|ENSG00000106263|ENST00000360876	1.12365	1.21282	7;12;10	23.83	3	13	13	98	4.41019e+07	473.392	13.88	9	27	579.068	18.18	12	42	392.182	22.36	12	29	814	92.4238	4.99561
ENSP00000456416	EIF3C HGNC Symbol|eukaryotic translation initiation factor 3, subunit C [Source:HGNC Symbol;Acc:3279]|16|ENSG00000184110|ENST00000564243	0.931007	3.24427	5;11;14	22.48	4	16	16	90	2.64748e+07	450.048	10.52	7	21	539.746	20.16	14	33	702.803	17.83	13	36	903	104.036	5.63037
ENSP00000216190	EIF3D HGNC Symbol|eukaryotic translation initiation factor 3, subunit D [Source:HGNC Symbol;Acc:3278]|22|ENSG00000100353|ENST00000216190	0.973603	9.65324	8;11;1	27.74	8	12	12	50	5.39594e+07	177.154	21.17	10	19	191.393	25.73	11	22	122.903	11.13	4	9	548	63.9324	6.04932
ENSP00000220849	EIF3E HGNC Symbol|eukaryotic translation initiation factor 3, subunit E [Source:HGNC Symbol;Acc:3277]|8|ENSG00000104408|ENST00000220849	0.928635		1;-;1	16.18	8	6	6	13	2.45282e+07	20.39	9.89	3	4	0	1.57	1	2	57.8664	14.16	5	7	445	52.1874	6.03662
ENSP00000310040	EIF3F HGNC Symbol|eukaryotic translation initiation factor 3, subunit F [Source:HGNC Symbol;Acc:3275]|11|ENSG00000175390|ENST00000309828	1.8121	10.0913	-;2;1	22.13	5	5	5	24	8.19352e+07	436.645	14.29	4	10	262.998	17.09	4	8	140.32	17.09	4	6	357	37.5402	5.45264
ENSP00000466860	EIF3G HGNC Symbol|eukaryotic translation initiation factor 3, subunit G [Source:HGNC Symbol;Acc:3274]|19|ENSG00000130811|ENST00000589454	0.927989	17.2534	2;1;2	14.88	6	4	4	12	3.33846e+07	51.5171	11.76	3	5	38.6	11.42	3	3	40.77	8.3	2	4	289	32.2943	6.21436
ENSP00000429931	EIF3H HGNC Symbol|eukaryotic translation initiation factor 3, subunit H [Source:HGNC Symbol;Acc:3273]|8|ENSG00000147677|ENST00000521861	0.934347		1;-;-	4.26	2	1	1	3	5.49872e+06	35.25	4.26	1	3									352	39.9051	6.53662
ENSP00000362688	EIF3I HGNC Symbol|eukaryotic translation initiation factor 3, subunit I [Source:HGNC Symbol;Acc:3272]|1|ENSG00000084623|ENST00000373586	0.882877	5.94975	4;3;4	45.23	2	9	9	36	5.39406e+07	163.074	36	8	15	56.5043	31.38	7	8	132.799	34.77	8	13	325	36.4786	5.64307
ENSP00000468525	EIF3K HGNC Symbol|eukaryotic translation initiation factor 3, subunit K [Source:HGNC Symbol;Acc:24656]|19|ENSG00000178982|ENST00000588934	0.804393		-;-;1	16.79	5	1	1	1	1.34788e+07									33.38	16.79	1	1	137	15.8649	6.7417
ENSP00000384634	EIF3L HGNC Symbol|eukaryotic translation initiation factor 3, subunit L [Source:HGNC Symbol;Acc:18138]|22|ENSG00000100129|ENST00000406934				7.94	6	3	3	11	9.93737e+06	175.049	7.94	3	5	118.221	7.94	3	3	108.601	7.94	3	3	466	55.126	8.95361
ENSP00000436049	EIF3M HGNC Symbol|eukaryotic translation initiation factor 3, subunit M [Source:HGNC Symbol;Acc:24460]|11|ENSG00000149100|ENST00000531120	0.699051	2.32408	3;1;2	9.63	6	3	3	14	7.66255e+06	32.07	9.63	3	8	0	2.67	1	1	27.7	9.63	3	5	374	42.4758	5.63037
ENSP00000293831	EIF4A1 HGNC Symbol|eukaryotic translation initiation factor 4A1 [Source:HGNC Symbol;Acc:3282]|17|ENSG00000161960|ENST00000293831	1.02032	7.21589	13;12;12	55.91	21	7	15	191	5.75734e+08	1177.01	51.97	13	63	940.428	35.22	11	66	961.322	33.25	11	62	406	46.1246	5.47803
ENSP00000413529	EIF4A2 HGNC Symbol|eukaryotic translation initiation factor 4A2 [Source:HGNC Symbol;Acc:3284]|3|ENSG00000156976|ENST00000425053	1.99601		-;-;1	25.14	11	1	9	110	5.74862e+08	653.941	19.61	7	34	702.746	17.68	7	37	663.395	25.14	8	39	362	41.2642	5.64307
ENSP00000269349	EIF4A3 HGNC Symbol|eukaryotic translation initiation factor 4A3 [Source:HGNC Symbol;Acc:18683]|17|ENSG00000141543|ENST00000269349	0.93768	5.89811	3;2;1	20.68	12	7	8	69	1.80276e+08	313.863	19.22	7	21	560.548	16.3	6	28	388.871	14.84	5	20	411	46.8412	6.72705
ENSP00000262056	EIF4B HGNC Symbol|eukaryotic translation initiation factor 4B [Source:HGNC Symbol;Acc:3285]|12|ENSG00000063046|ENST00000262056	1.32371	6.06912	4;6;-	27.5	9	10	10	35	1.78952e+07	133.568	24.71	9	17	179.839	17.68	7	15	63.2049	2.78	1	3	611	69.1103	5.73193
ENSP00000421287	EIF4E HGNC Symbol|eukaryotic translation initiation factor 4E [Source:HGNC Symbol;Acc:3287]|4|ENSG00000151247|ENST00000511644	0.9388	6.25937	2;1;2	6.45	5	1	1	8	1.68383e+07	51.8184	6.45	1	4	28.93	6.45	1	2	28.4	6.45	1	2	155	18.4541	6.55127
ENSP00000317600	EIF4G1 HGNC Symbol|eukaryotic translation initiation factor 4 gamma, 1 [Source:HGNC Symbol;Acc:3296]|3|ENSG00000114867|ENST00000350481				22.79	22	1	22	135	3.36253e+07	352.218	22.79	21	45	479.621	22.72	21	48	334.887	16.52	16	42	1435	158.419	5.21143
ENSP00000399858	EIF4G1 HGNC Symbol|eukaryotic translation initiation factor 4 gamma, 1 [Source:HGNC Symbol;Acc:3296]|3|ENSG00000114867|ENST00000441154				22.84	21	1	22	135	3.36253e+07	329.189	22.84	21	45	489.193	22.77	21	48	329.079	16.57	16	42	1436	158.547	5.21143
ENSP00000265754	EIF4H HGNC Symbol|eukaryotic translation initiation factor 4H [Source:HGNC Symbol;Acc:12741]|7|ENSG00000106682|ENST00000353999	1.78926	36.4073	2;2;2	39.47	3	8	8	32	1.28341e+08	74.8263	33.33	7	13	82.6496	25.44	5	8	88.377	32.46	6	11	228	25.1845	8.08936
ENSP00000216554	EIF5 HGNC Symbol|eukaryotic translation initiation factor 5 [Source:HGNC Symbol;Acc:3299]|14|ENSG00000100664|ENST00000216554	0.936489	6.94775	1;1;-	4.18	7	2	2	4	1.04737e+07	27.82	2.32	1	2	20.84	4.18	2	2					431	49.1918	5.57959
ENSP00000460284	EIF5A HGNC Symbol|eukaryotic translation initiation factor 5A [Source:HGNC Symbol;Acc:3300]|17|ENSG00000132507|ENST00000573714				18.37	4	2	2	12	9.5825e+07	140.68	18.37	2	4	222.112	18.37	2	5	112.303	18.37	2	3	147	16.108	4.99561
ENSP00000289371	EIF5B HGNC Symbol|eukaryotic translation initiation factor 5B [Source:HGNC Symbol;Acc:30793]|2|ENSG00000158417|ENST00000289371	1.17225	1.90616	8;12;11	14.59	1	11	11	94	2.34271e+07	127.258	10	8	26	240.037	12.7	10	35	152.122	12.54	10	33	1220	138.742	5.49072
ENSP00000390897	EIF6 HGNC Symbol|eukaryotic translation initiation factor 6 [Source:HGNC Symbol;Acc:6159]|20|ENSG00000242372|ENST00000456600				25.93	2	2	2	5	1.08615e+08	108.162	25.93	2	3					22.04	25.93	2	2	108	11.8169	6.26514
ENSP00000463740	ELAC2 HGNC Symbol|elaC homolog 2 (E. coli) [Source:HGNC Symbol;Acc:14198]|17|ENSG00000006744|ENST00000584650				0.96	8	1	1	1	2.51151e+06		0			26.52	0.96	1	1		0			626	70.1717	7.00537
ENSP00000385269	ELAVL1 HGNC Symbol|ELAV (embryonic lethal, abnormal vision, Drosophila)-like 1 (Hu antigen R) [Source:HGNC Symbol;Acc:3312]|19|ENSG00000066044|ENST00000407627	0.983901	3.63878	7;4;6	41.72	2	9	9	78	1.17287e+08	650.499	32.52	8	35	395.606	32.52	8	18	554.31	41.72	9	25	326	36.0692	9.17334
ENSP00000312185	ELMO1 HGNC Symbol|engulfment and cell motility 1 [Source:HGNC Symbol;Acc:16286]|7|ENSG00000155849|ENST00000310758				3.3	6	2	2	6	3.141e+06	0	2.06	1	1	32.6679	3.3	2	3	43.17	2.06	1	2	727	83.7756	6.27783
ENSP00000414329	ELMO2 HGNC Symbol|engulfment and cell motility 2 [Source:HGNC Symbol;Acc:17233]|20|ENSG00000062598|ENST00000452857				2.83	9	1	1	1	1.0515e+06					26.56	2.83	1	1					283	33.202	6.55127
ENSP00000359778	ELTD1 HGNC Symbol|EGF, latrophilin and seven transmembrane domain containing 1 [Source:HGNC Symbol;Acc:20822]|1|ENSG00000162618|ENST00000370742	1.01501	4.57247	2;3;1	2.03	1	1	1	11	1.48421e+07	48.68	2.03	1	4	39.13	2.03	1	4	21.34	2.03	1	3	690	77.7598	7.60596
ENSP00000358857	EMD HGNC Symbol|emerin [Source:HGNC Symbol;Acc:3331]|X|ENSG00000102119|ENST00000369842				40.16	2	8	8	19	6.65795e+07	126.62	27.56	5	6	66.1766	18.5	4	4	161.334	37.4	7	9	254	28.9759	5.50342
ENSP00000409611	EML3 HGNC Symbol|echinoderm microtubule associated protein like 3 [Source:HGNC Symbol;Acc:26666]|11|ENSG00000149499|ENST00000439994				11.68	4	1	1	1	1.12546e+06									35.85	11.68	1	1	137	14.4602	8.68994
ENSP00000278505	ENDOD1 HGNC Symbol|endonuclease domain containing 1 [Source:HGNC Symbol;Acc:29129]|11|ENSG00000149218|ENST00000278505				2.4	1	1	1	1	494999									23.09	2.4	1	1	500	54.9813	5.70654
ENSP00000361725	ENDOG HGNC Symbol|endonuclease G [Source:HGNC Symbol;Acc:3346]|9|ENSG00000167136|ENST00000372642				3.37	1	1	1	3	828634	36.05	3.37	1	1	28.5	3.37	1	1	36.43	3.37	1	1	297	32.6	9.49561
ENSP00000341917	ENG HGNC Symbol|endoglin [Source:HGNC Symbol;Acc:3349]|9|ENSG00000106991|ENST00000344849	1.13149	4.20111	16;14;16	23.36	3	10	10	157	1.19092e+08	862.954	19.04	7	54	849.306	23.36	9	54	519.787	20	9	49	625	67.4987	6.56592
ENSP00000234590	ENO1 HGNC Symbol|enolase 1, (alpha) [Source:HGNC Symbol;Acc:3350]|1|ENSG00000074800|ENST00000234590	1.03698	1.50008	29;39;33	28.11	18	11	11	280	1.11085e+09	1459.63	26.73	8	87	1665.33	28.11	11	107	1496.79	26.73	10	86	434	47.1393	7.38623
ENSP00000397580	EPB41L2 HGNC Symbol|erythrocyte membrane protein band 4.1-like 2 [Source:HGNC Symbol;Acc:3379]|6|ENSG00000079819|ENST00000456097				9.21	8	3	3	11	7.2554e+06	36.21	9.21	3	5	28.4	9.21	3	5	31.66	2.37	1	1	380	42.1112	5.31299
ENSP00000382981	EPB41L3 HGNC Symbol|erythrocyte membrane protein band 4.1-like 3 [Source:HGNC Symbol;Acc:3380]|18|ENSG00000082397|ENST00000400111	1.0084	22.0332	1;3;2	7.4	17	5	5	9	5.94296e+06	40.35	1.39	1	1	63.5768	5.2	4	6	44.34	3.58	2	2	865	96.4543	5.42725
ENSP00000351209	EPHA2 HGNC Symbol|EPH receptor A2 [Source:HGNC Symbol;Acc:3386]|1|ENSG00000142627|ENST00000358432	1.0813	12.8755	3;7;4	11.78	2	8	8	38	1.10905e+07	105.884	4.61	4	13	58.5389	8.71	6	15	74.6837	7.27	5	10	976	108.197	6.22705
ENSP00000085079	EPN1 HGNC Symbol|epsin 1 [Source:HGNC Symbol;Acc:21604]|19|ENSG00000063245|ENST00000085079				10.36	4	3	3	7	1.74326e+07	129.1	8.36	2	4	110.692	10.36	3	3					550	57.4684	4.88135
ENSP00000355890	EPRS HGNC Symbol|glutamyl-prolyl-tRNA synthetase [Source:HGNC Symbol;Acc:3418]|1|ENSG00000136628|ENST00000366923	1.62623	8.09913	19;16;13	20.57	1	16	16	133	2.81547e+07	184.83	17.13	14	41	347.867	16.8	13	52	228.473	16.8	13	40	1512	170.483	7.32764
ENSP00000379428	EPS15 HGNC Symbol|epidermal growth factor receptor pathway substrate 15 [Source:HGNC Symbol;Acc:3419]|1|ENSG00000085832|ENST00000396122				2.27	3	1	1	2	3.81906e+06					48.62	2.27	1	1	52.03	2.27	1	1	573	63.5983	4.50049
ENSP00000440103	EPS15L1 HGNC Symbol|epidermal growth factor receptor pathway substrate 15-like 1 [Source:HGNC Symbol;Acc:24634]|19|ENSG00000127527|ENST00000535753				2.12	4	1	1	3	8.90124e+06	76.68	2.12	1	1	53.54	2.12	1	1	72.42	2.12	1	1	754	83.1967	5.08447
ENSP00000414374	ERAP1 HGNC Symbol|endoplasmic reticulum aminopeptidase 1 [Source:HGNC Symbol;Acc:18173]|5|ENSG00000164307|ENST00000414384	1.01902	15.3846	1;2;3	8.08	3	6	6	18	2.20489e+07	44.6718	6.27	4	5	79.01	6.48	5	6	58.2933	8.08	6	7	941	107.166	6.45557
ENSP00000410064	ERC1 HGNC Symbol|ELKS/RAB6-interacting/CAST family member 1 [Source:HGNC Symbol;Acc:17072]|12|ENSG00000082805|ENST00000440394				4.33	14	4	4	12	6.37532e+06	69.8744	3.43	3	3	107.513	4.33	4	5	103.891	4.33	4	4	992	113.85	6.32861
ENSP00000381877	ERG HGNC Symbol|v-ets erythroblastosis virus E26 oncogene homolog (avian) [Source:HGNC Symbol;Acc:3446]|21|ENSG00000157554|ENST00000398905				6.59	9	2	2	4	1.42415e+07	43.91	6.59	2	2	39.62	2.86	1	1	51.16	2.86	1	1	455	51.228	7.44482
ENSP00000447165	ERGIC2 HGNC Symbol|ERGIC and golgi 2 [Source:HGNC Symbol;Acc:30208]|12|ENSG00000087502|ENST00000550353				4.65	5	1	1	2	2.57425e+06					35.46	4.65	1	1	30.73	4.65	1	1	172	19.4968	6.20166
ENSP00000359436	ERLIN1 HGNC Symbol|ER lipid raft associated 1 [Source:HGNC Symbol;Acc:16947]|10|ENSG00000107566|ENST00000370408				4.36	2	1	1	2	4.8856e+07	62.65	4.36	1	1					64.23	4.36	1	1	275	31.0574	7.95752
ENSP00000417474	ERMP1 HGNC Symbol|endoplasmic reticulum metallopeptidase 1 [Source:HGNC Symbol;Acc:23703]|9|ENSG00000099219|ENST00000489219				1.66	2	1	1	1	691859									0	1.66	1	1	841	93.1002	8.08936
ENSP00000379042	ERO1L HGNC Symbol|ERO1-like (S. cerevisiae) [Source:HGNC Symbol;Acc:13280]|14|ENSG00000197930|ENST00000395686	0.806553	3.51692	3;3;-	21.58	3	7	7	17	3.36377e+07	208.47	21.58	7	10	52.4255	8.97	4	6	44.78	2.56	1	1	468	54.3581	5.68115
ENSP00000449018	ERP29 HGNC Symbol|endoplasmic reticulum protein 29 [Source:HGNC Symbol;Acc:13799]|12|ENSG00000089248|ENST00000546477	1.43508	7.85697	-;1;2	30	2	2	2	6	3.9089e+07	39.87	13.13	1	2	0	13.13	1	2	34.93	30	2	2	160	18.1044	8.00146
ENSP00000262455	ERP44 HGNC Symbol|endoplasmic reticulum protein 44 [Source:HGNC Symbol;Acc:18311]|9|ENSG00000023318|ENST00000262455	0.945871	1.48566	8;5;6	33	1	9	9	51	7.04796e+07	437.617	33	9	23	208.078	13.79	4	14	277.493	22.66	7	14	406	46.9414	5.26221
ENSP00000278927	ESAM HGNC Symbol|endothelial cell adhesion molecule [Source:HGNC Symbol;Acc:17474]|11|ENSG00000149564|ENST00000278927	0.759154	10.902	3;3;2	26.15	3	5	5	24	6.65924e+07	188.208	18.72	4	8	188.02	18.72	4	9	110.687	21.28	4	7	390	41.1506	9.31982
ENSP00000428435	ESCO2 HGNC Symbol|establishment of cohesion 1 homolog 2 (S. cerevisiae) [Source:HGNC Symbol;Acc:27230]|8|ENSG00000171320|ENST00000523566				3.74	3	1	1	1	5.51315e+07		0				0			43.24	3.74	1	1	187	21.7151	9.72998
ENSP00000391350	ESD HGNC Symbol|esterase D [Source:HGNC Symbol;Acc:3465]|13|ENSG00000139684|ENST00000412582				10	3	1	1	2	2.83709e+07	34.02	10	1	1					37.06	10	1	1	230	25.4626	6.85889
ENSP00000413621	ESPN HGNC Symbol|espin [Source:HGNC Symbol;Acc:13281]|1|ENSG00000187017|ENST00000434576				5.32	3	1	1	1	1.11789e+07		0			0	5.32	1	1		0			188	21.5233	8.85107
ENSP00000377612	ESYT1 HGNC Symbol|extended synaptotagmin-like protein 1 [Source:HGNC Symbol;Acc:29534]|12|ENSG00000139641|ENST00000394048	0.995043	2.99527	16;23;17	34.33	3	25	25	219	1.05105e+08	746.335	26.9	19	66	853.224	33.33	22	84	650.152	28.53	22	69	1104	122.78	5.8335
ENSP00000275418	ESYT2 HGNC Symbol|extended synaptotagmin-like protein 2 [Source:HGNC Symbol;Acc:22211]|7|ENSG00000117868|ENST00000275418				9.73	2	6	6	24	7.66504e+06	79.9462	7.13	5	9	123.091	9.73	6	10	47.7787	5.43	4	5	884	97.9487	8.57275
ENSP00000461082	ETF1 HGNC Symbol|eukaryotic translation termination factor 1 [Source:HGNC Symbol;Acc:3477]|5|ENSG00000120705|ENST00000572514	1.02421	12.214	1;2;1	13.94	6	2	2	9	4.03719e+07	89.1526	13.94	2	3	49.46	13.94	2	3	55.99	13.94	2	3	208	22.9142	9.49561
ENSP00000452659	ETFA HGNC Symbol|electron-transfer-flavoprotein, alpha polypeptide [Source:HGNC Symbol;Acc:3481]|15|ENSG00000140374|ENST00000559602	0.791894	23.7986	1;1;1	10.48	7	1	1	6	3.22529e+07	0	10.48	1	1	51.34	10.48	1	2	75.8033	10.48	1	3	229	24.1448	8.66064
ENSP00000311930	ETFB HGNC Symbol|electron-transfer-flavoprotein, beta polypeptide [Source:HGNC Symbol;Acc:3482]|19|ENSG00000105379|ENST00000309244	0.947261	1.15666	5;3;4	32.55	2	7	7	43	5.86385e+07	163.156	29.02	6	15	136.864	25.49	5	15	151.099	23.92	5	13	255	27.8262	8.104
ENSP00000292147	ETHE1 HGNC Symbol|ethylmalonic encephalopathy 1 [Source:HGNC Symbol;Acc:23287]|19|ENSG00000105755|ENST00000292147	1.15845		-;1;-	29.53	1	5	5	14	9.05731e+07	90.2238	16.93	3	4	58.6203	21.26	4	4	103.143	25.2	4	6	254	27.8551	6.82959
ENSP00000379658	ETV6 HGNC Symbol|ets variant 6 [Source:HGNC Symbol;Acc:3495]|12|ENSG00000139083|ENST00000396373				4.65	1	1	1	1	1.04256e+07	26.39	4.65	1	1									452	52.9666	7.43018
ENSP00000359356	EVI5 HGNC Symbol|ecotropic viral integration site 5 [Source:HGNC Symbol;Acc:3501]|1|ENSG00000067208|ENST00000370331				2.47	2	1	1	3	1.89403e+07					22.37	2.47	1	3					810	92.8901	6.1001
ENSP00000331699	EWSR1 HGNC Symbol|Ewing sarcoma breakpoint region 1 [Source:HGNC Symbol;Acc:3508]|22|ENSG00000182944|ENST00000332035				9.67	9	3	3	26	3.21598e+07	243.061	9.67	3	8	305.852	9.67	3	11	180.307	7.17	2	7	600	62.469	9.39307
ENSP00000230449	EXOC2 HGNC Symbol|exocyst complex component 2 [Source:HGNC Symbol;Acc:24968]|6|ENSG00000112685|ENST00000230449				1.62	1	1	1	2	3.05254e+06		0							61.1732	1.62	1	2	924	104	6.90283
ENSP00000369409	EXOC3L4 HGNC Symbol|exocyst complex component 3-like 4 [Source:HGNC Symbol;Acc:20120]|14|ENSG00000205436|ENST00000380069				1.11	1	1	1	1	2.36781e+07	30.77	1.11	1	1		0							722	79.8461	6.31592
ENSP00000437901	EXOC4 HGNC Symbol|exocyst complex component 4 [Source:HGNC Symbol;Acc:30389]|7|ENSG00000131558|ENST00000539845				3.44	5	2	2	7	1.77882e+06	83.5592	3.44	2	3	71.0791	3.44	2	2	65.6769	3.44	2	2	873	98.9997	6.52197
ENSP00000342100	EXOC5 HGNC Symbol|exocyst complex component 5 [Source:HGNC Symbol;Acc:10696]|14|ENSG00000070367|ENST00000340918				1.4	2	1	1	3	2.8931e+06	26.53	1.4	1	1	30.47	1.4	1	1	28.73	1.4	1	1	643	74.2931	6.99072
ENSP00000386698	EXOC6B HGNC Symbol|exocyst complex component 6B [Source:HGNC Symbol;Acc:17085]|2|ENSG00000144036|ENST00000410104				1.62	2	1	1	1	2.57195e+06									32.07	1.62	1	1	681	79.3185	6.26514
ENSP00000349767	EXOC7 HGNC Symbol|exocyst complex component 7 [Source:HGNC Symbol;Acc:23214]|17|ENSG00000182473|ENST00000357231	1.13158		1;-;-	3.89	9	2	2	3	1.10729e+07	32.14	3.89	2	2	25.75	2.27	1	1		0			617	70.2675	6.97607
ENSP00000355605	EXOC8 HGNC Symbol|exocyst complex component 8 [Source:HGNC Symbol;Acc:24659]|1|ENSG00000116903|ENST00000366645				1.94	2	1	1	1	3118716	0	1.94	1	1									721	81.3433	5.49072
ENSP00000359921	EXOSC1 HGNC Symbol|exosome component 1 [Source:HGNC Symbol;Acc:17286]|10|ENSG00000171311|ENST00000370884				10.39	4	1	1	2	1.18319e+07	78.26	10.39	1	1					50.2	10.39	1	1	154	16.7795	6.29053
ENSP00000361426	EXOSC2 HGNC Symbol|exosome component 2 [Source:HGNC Symbol;Acc:17097]|9|ENSG00000130713|ENST00000372351				8.37	6	2	2	2	1.70704e+07	42.94	8.37	2	2									263	29.3893	7.15186
ENSP00000315476	EXOSC4 HGNC Symbol|exosome component 4 [Source:HGNC Symbol;Acc:18189]|8|ENSG00000178896|ENST00000316052				17.55	2	4	4	11	9.4458e+06	139.105	17.55	4	5	47.13	10.61	3	3	61.63	10.61	3	3	245	26.3665	6.52197
ENSP00000221233	EXOSC5 HGNC Symbol|exosome component 5 [Source:HGNC Symbol;Acc:24662]|19|ENSG00000077348|ENST00000221233				11.06	1	2	2	4	1.81469e+07	73.14	11.06	2	3					26.76	5.96	1	1	235	25.2329	7.59131
ENSP00000398597	EXOSC6 HGNC Symbol|exosome component 6 [Source:HGNC Symbol;Acc:19055]|16|ENSG00000223496|ENST00000435634				5.88	1	1	1	3	1.91695e+07	40.89	5.88	1	1	36.76	5.88	1	1	55.8	5.88	1	1	272	28.2177	6.27783
ENSP00000425782	EXOSC9 HGNC Symbol|exosome component 9 [Source:HGNC Symbol;Acc:9137]|4|ENSG00000123737|ENST00000512454				6.62	1	1	1	1	9580495					0	6.62	1	1					423	46.948	5.16064
ENSP00000338934	EZR HGNC Symbol|ezrin [Source:HGNC Symbol;Acc:12691]|6|ENSG00000092820|ENST00000337147	0.974271	5.59686	14;15;4	47.95	3	18	25	345	3.17578e+08	1370.08	39.59	21	132	1438.14	46.42	23	137	476.195	14.85	9	76	586	69.3697	6.26514
ENSP00000440812	F11R HGNC Symbol|F11 receptor [Source:HGNC Symbol;Acc:14685]|1|ENSG00000158769|ENST00000537746				8	3	1	1	2	28873834	69.7835	8	1	2									250	27.1908	8.42627
ENSP00000379647	FABP5 HGNC Symbol|fatty acid binding protein 5 (psoriasis-associated) [Source:HGNC Symbol;Acc:3560]|8|ENSG00000164687|ENST00000396359	1.19752	6.34973	3;2;3	47.52	2	2	2	15	6.83821e+07	139.177	47.52	2	6	81.98	47.52	2	3	170.043	47.52	2	6	101	11.2495	6.07471
ENSP00000431091	FADS2 HGNC Symbol|fatty acid desaturase 2 [Source:HGNC Symbol;Acc:3575]|11|ENSG00000134824|ENST00000521849				3.89	2	1	1	1	4.15872e+06					22.48	3.89	1	1					386	45.4951	7.47412
ENSP00000439308	FADS3 HGNC Symbol|fatty acid desaturase 3 [Source:HGNC Symbol;Acc:3576]|11|ENSG00000221968|ENST00000540820				6.49	3	2	2	3	2.50052e+06					34.12	6.49	2	2	43.68	3.9	1	1	385	43.6221	7.50342
ENSP00000261942	FAF2 HGNC Symbol|Fas associated factor family member 2 [Source:HGNC Symbol;Acc:24666]|5|ENSG00000113194|ENST00000261942				19.1	1	5	5	11	2.08923e+07	61.8547	12.13	3	3	61.0404	10.34	3	4	51.37	10.34	3	4	445	52.5905	5.61768
ENSP00000398053	FAHD1 HGNC Symbol|fumarylacetoacetate hydrolase domain containing 1 [Source:HGNC Symbol;Acc:14169]|16|ENSG00000180185|ENST00000427358	0.740317		-;-;1	16.96	3	2	2	4	1.16318e+07	31.29	3.13	1	1	24.55	3.13	1	1	28.49	16.96	2	2	224	24.8267	7.38623
ENSP00000400858	FAM107A HGNC Symbol|family with sequence similarity 107, member A [Source:HGNC Symbol;Acc:30827]|3|ENSG00000168309|ENST00000447756				3.49	1	1	1	1	9.95024e+06		0			25.01	3.49	1	1		0			172	20.442	9.87646
ENSP00000431079	FAM115C HGNC Symbol|family with sequence similarity 115, member C [Source:HGNC Symbol;Acc:26878]|7|ENSG00000170379|ENST00000518791				10	5	3	3	4	1.59946e+07	38.38	8.64	2	2	26.71	4.7	2	2					660	72.2747	7.59131
ENSP00000277165	FAM120A HGNC Symbol|family with sequence similarity 120A [Source:HGNC Symbol;Acc:13247]|9|ENSG00000048828|ENST00000277165	1.42267	38.658	1;1;3	8.77	6	7	7	38	1.09894e+07	96.907	8.77	7	12	135.023	6.71	6	12	184.128	6.08	5	14	1118	121.811	8.88037
ENSP00000362411	FAM129B HGNC Symbol|family with sequence similarity 129, member B [Source:HGNC Symbol;Acc:25282]|9|ENSG00000136830|ENST00000373314	0.999053	8.09956	10;12;4	28.92	2	15	15	93	4.84173e+07	252.896	26.19	13	41	435.761	25.1	12	40	91.4533	12.96	6	12	733	82.6309	6.15088
ENSP00000467157	FAM134C HGNC Symbol|family with sequence similarity 134, member C [Source:HGNC Symbol;Acc:27258]|17|ENSG00000141699|ENST00000589797				18.75	6	1	1	4	1.02269e+07	41.2886	18.75	1	2	46.05	18.75	1	1	0	18.75	1	1	80	8.71942	5.31299
ENSP00000232125	FAM162A HGNC Symbol|family with sequence similarity 162, member A [Source:HGNC Symbol;Acc:17865]|3|ENSG00000114023|ENST00000232125	1.05798		-;-;1	9.72	2	1	1	2	3.3496e+06									25.94	9.72	1	2	144	16.5047	9.77393
ENSP00000361259	FAM213A HGNC Symbol|family with sequence similarity 213, member A [Source:HGNC Symbol;Acc:28651]|10|ENSG00000122378|ENST00000372185	1.85234		1;-;-	20.18	2	3	3	4	2.06813e+07	27.69	16.51	2	2					38.83	7.8	2	2	218	24.4469	9.01221
ENSP00000416630	FAM21C HGNC Symbol|family with sequence similarity 21, member C [Source:HGNC Symbol;Acc:23414]|10|ENSG00000172661|ENST00000420848				4.66	13	1	1	2	2.03299e+06	24.16	4.66	1	1					0	4.66	1	1	279	31.631	4.33545
ENSP00000406327	FAM36A HGNC Symbol|family with sequence similarity 36, member A [Source:HGNC Symbol;Acc:26970]|1|ENSG00000203667|ENST00000411948	0.840821		1;-;-	5.93	2	1	1	1	2.57431e+06	22.5	5.93	1	1									118	13.2828	8.76318
ENSP00000353025	FAM3C HGNC Symbol|family with sequence similarity 3, member C [Source:HGNC Symbol;Acc:18664]|7|ENSG00000196937|ENST00000359943				7.05	1	1	1	5	2.00029e+07	117.333	7.05	1	2	77.6279	7.05	1	2	47.68	7.05	1	1	227	24.6646	8.29443
ENSP00000328307	FAM47B HGNC Symbol|family with sequence similarity 47, member B [Source:HGNC Symbol;Acc:26659]|X|ENSG00000189132|ENST00000329357				1.86	1	1	1	1	8.57589e+06	0	1.86	1	1									645	73.8977	8.73389
ENSP00000347744	FAM49A HGNC Symbol|family with sequence similarity 49, member A [Source:HGNC Symbol;Acc:25373]|2|ENSG00000197872|ENST00000355549				5.26	1	1	1	1	1576327					0	5.26	1	1					323	37.2887	6.01123
ENSP00000430433	FAM49B HGNC Symbol|family with sequence similarity 49, member B [Source:HGNC Symbol;Acc:25216]|8|ENSG00000153310|ENST00000522941				10.67	2	1	1	1	6.74314e+06									43.25	10.67	1	1	178	20.1801	7.79639
ENSP00000158526	FAM50A HGNC Symbol|family with sequence similarity 50, member A [Source:HGNC Symbol;Acc:18786]|X|ENSG00000071859|ENST00000158526				6.54	2	1	1	1	0	0	6.54	1	1		0				0			260	30.6746	5.49072
ENSP00000389456	FAM65A HGNC Symbol|family with sequence similarity 65, member A [Source:HGNC Symbol;Acc:25836]|16|ENSG00000039523|ENST00000428437				3.79	6	4	4	8	2.78417e+06	55.8733	3.05	3	3	35.62	2.14	2	2	90.07	2.31	2	3	1213	131.125	6.27783
ENSP00000453199	FAM82A2 HGNC Symbol|family with sequence similarity 82, member A2 [Source:HGNC Symbol;Acc:25550]|15|ENSG00000137824|ENST00000560905				9.76	3	2	2	4	1.48474e+07	97.9499	9.76	2	2	60.76	3.83	1	1	41.93	3.83	1	1	287	31.3016	5.21143
ENSP00000429491	FAM91A1 HGNC Symbol|family with sequence similarity 91, member A1 [Source:HGNC Symbol;Acc:26306]|8|ENSG00000176853|ENST00000521166				1.14	2	1	1	1	6.16253e+06		0			23.81	1.14	1	1					789	88.9313	6.75635
ENSP00000384711	FAM98A HGNC Symbol|family with sequence similarity 98, member A [Source:HGNC Symbol;Acc:24520]|2|ENSG00000119812|ENST00000403368	1.18597		-;2;-	16.99	4	3	4	21	2.61608e+07	75.9204	16.99	4	8	97.7487	16.99	4	8	67.9056	11.86	3	5	312	34.4091	8.27979
ENSP00000453166	FAM98B HGNC Symbol|family with sequence similarity 98, member B [Source:HGNC Symbol;Acc:26773]|15|ENSG00000171262|ENST00000491535	0.975079		1;-;-	10.61	2	2	3	8	2.56969e+07	111.52	10.61	3	4	100.077	7.58	2	2	78.4854	7.58	2	2	330	37.167	6.29053
ENSP00000396548	FARSA HGNC Symbol|phenylalanyl-tRNA synthetase, alpha subunit [Source:HGNC Symbol;Acc:3592]|19|ENSG00000179115|ENST00000423140	1.0306	16.4434	2;3;3	29.77	7	8	8	16	2.33817e+07	28.73	15.93	4	4	153.693	13.84	4	8	40.3	15.3	4	4	477	54.1238	7.79639
ENSP00000281828	FARSB HGNC Symbol|phenylalanyl-tRNA synthetase, beta subunit [Source:HGNC Symbol;Acc:17800]|2|ENSG00000116120|ENST00000281828	1.06627	3.45355	5;8;5	23.6	2	12	12	44	3.83962e+07	182.785	13.58	6	12	263.171	22.24	10	20	83.1618	9.17	7	12	589	66.0735	6.84424
ENSP00000304592	FASN HGNC Symbol|fatty acid synthase [Source:HGNC Symbol;Acc:3594]|17|ENSG00000169710|ENST00000306749	1.58505	6.41488	14;23;18	24.45	2	39	39	253	4.64233e+07	883.668	20.43	33	74	1169.95	21.55	35	98	882.354	20.15	34	81	2511	273.254	6.44287
ENSP00000221801	FBL HGNC Symbol|fibrillarin [Source:HGNC Symbol;Acc:3599]|19|ENSG00000105202|ENST00000221801	0.913864	0.146518	7;7;7	29.28	1	8	8	61	1.46784e+08	303.344	29.28	8	22	136.988	25.86	6	19	150.92	29.28	7	20	321	33.7634	10.1841
ENSP00000364920	FBLIM1 HGNC Symbol|filamin binding LIM protein 1 [Source:HGNC Symbol;Acc:24686]|1|ENSG00000162458|ENST00000332305	1.64706	13.9876	6;7;4	60.14	10	13	13	71	1.55492e+08	270.469	49.64	12	25	276.065	60.14	13	25	192.462	44.93	11	21	276	30.7497	8.01611
ENSP00000342212	FBLN1 HGNC Symbol|fibulin 1 [Source:HGNC Symbol;Acc:3600]|22|ENSG00000077942|ENST00000340923				1.77	6	1	1	4	1.41531e+06	27.59	1.77	1	1	32.64	1.77	1	2	0	1.77	1	1	566	61.5102	4.93213
ENSP00000425596	FBN2 HGNC Symbol|fibrillin 2 [Source:HGNC Symbol;Acc:3604]|5|ENSG00000138829|ENST00000508989				1.43	2	2	2	3	536111	0	0.81	1	1					23.07	1.43	2	2	1473	157.581	4.93213
ENSP00000380571	FBXO7 HGNC Symbol|F-box protein 7 [Source:HGNC Symbol;Acc:13586]|22|ENSG00000100225|ENST00000397426				2.45	3	1	1	2	4.95941e+06	41.35	2.45	1	1	40.73	2.45	1	1					408	45.7515	7.13721
ENSP00000391755	FDPS HGNC Symbol|farnesyl diphosphate synthase [Source:HGNC Symbol;Acc:3631]|1|ENSG00000160752|ENST00000447866	1.09345	40.6202	3;2;3	16.71	2	5	5	23	2.69248e+07	117.088	16.71	5	8	94.1	12.18	3	7	101.877	12.18	3	8	353	40.5066	5.17334
ENSP00000445432	FDXR HGNC Symbol|ferredoxin reductase [Source:HGNC Symbol;Acc:3642]|17|ENSG00000161513|ENST00000544854	1.28363	5.04976	4;2;1	30.98	11	11	11	45	8.65095e+07	279.519	30.98	11	18	206.242	18.22	6	15	180.581	17.77	7	12	439	48.0262	6.94678
ENSP00000445692	FEN1 HGNC Symbol|flap structure-specific endonuclease 1 [Source:HGNC Symbol;Acc:3650]|11|ENSG00000168496|ENST00000535723	1.45437		-;-;1	15.76	2	1	1	1	14174103									40.76	15.76	1	1	165	18.2633	7.37158
ENSP00000382243	FERMT2 HGNC Symbol|fermitin family member 2 [Source:HGNC Symbol;Acc:15767]|14|ENSG00000073712|ENST00000399304	0.961283		-;1;-	4.9	7	2	2	2	6.99835e+06					22.45	4.9	2	2					633	72.351	7.50342
ENSP00000339950	FERMT3 HGNC Symbol|fermitin family member 3 [Source:HGNC Symbol;Acc:23151]|11|ENSG00000149781|ENST00000345728	0.960884		-;1;-	17.19	3	7	7	21	8.84624e+06	46.2666	13.42	5	6	134.257	17.19	7	11	46.4067	9.05	4	4	663	75.3827	6.771
ENSP00000433666	FGD4 HGNC Symbol|FYVE, RhoGEF and PH domain containing 4 [Source:HGNC Symbol;Acc:19125]|12|ENSG00000139132|ENST00000525053				1.48	7	1	1	2	8.40459e+06	37.03	1.48	1	1					0	1.48	1	1	878	98.6327	6.72705
ENSP00000355518	FH HGNC Symbol|fumarate hydratase [Source:HGNC Symbol;Acc:3700]|1|ENSG00000091483|ENST00000366560	1.0725	9.98595	5;3;3	20.2	1	6	6	25	8.9404e+07	182.293	20.2	6	11	166.165	10.2	4	8	154.725	13.14	4	6	510	54.6022	8.76318
ENSP00000322909	FHL2 HGNC Symbol|four and a half LIM domains 2 [Source:HGNC Symbol;Acc:3703]|2|ENSG00000115641|ENST00000322142	2.35		2;-;1	16.49	4	3	3	8	2.79069e+07	27.7673	16.49	3	5					32.56	6.45	1	3	279	32.1706	7.54736
ENSP00000258201	FHOD1 HGNC Symbol|formin homology 2 domain containing 1 [Source:HGNC Symbol;Acc:17905]|16|ENSG00000135723|ENST00000258201				3.01	3	3	3	5	1.79978e+06	25.98	1.03	1	1	44.2033	3.01	3	4					1164	126.473	6.39209
ENSP00000425456	FIP1L1 HGNC Symbol|FIP1 like 1 (S. cerevisiae) [Source:HGNC Symbol;Acc:19124]|4|ENSG00000145216|ENST00000507922				3.44	4	1	1	2	6.7105e+06	58.67	3.44	1	1	36.12	3.44	1	1					378	40.81	4.69092
ENSP00000223136	FIS1 HGNC Symbol|fission 1 (mitochondrial outer membrane) homolog (S. cerevisiae) [Source:HGNC Symbol;Acc:21689]|7|ENSG00000214253|ENST00000223136				7.89	1	1	1	1	2.14787e+07	28.55	7.89	1	1									152	16.927	8.79248
ENSP00000317232	FKBP10 HGNC Symbol|FK506 binding protein 10, 65 kDa [Source:HGNC Symbol;Acc:18169]|17|ENSG00000141756|ENST00000321562	1.20454	21.5495	1;1;-	19.42	8	10	10	40	5.70218e+07	181.72	14.43	6	11	267.91	19.42	10	17	176.932	9.97	6	12	582	64.2042	5.61768
ENSP00000449751	FKBP11 HGNC Symbol|FK506 binding protein 11, 19 kDa [Source:HGNC Symbol;Acc:18624]|12|ENSG00000134285|ENST00000550765	0.831827		2;-;4	18.91	4	4	4	16	2.77358e+07	31.1533	18.41	3	6					70.1589	18.91	4	10	201	22.1663	9.39307
ENSP00000238256	FKBP15 HGNC Symbol|FK506 binding protein 15, 133kDa [Source:HGNC Symbol;Acc:23397]|9|ENSG00000119321|ENST00000238256				1.15	2	1	1	5	1.99774e+06	82.0133	1.15	1	2	67.98	1.15	1	1	75.61	1.15	1	2	1219	133.547	5.19873
ENSP00000371138	FKBP1A HGNC Symbol|FK506 binding protein 1A, 12kDa [Source:HGNC Symbol;Acc:3711]|20|ENSG00000088832|ENST00000381719	1.25706	2.35379	6;2;8	61.11	5	6	6	43	1.97392e+08	285.808	61.11	5	14	152.594	38.89	3	8	342.007	61.11	6	21	108	11.9431	8.1626
ENSP00000310935	FKBP2 HGNC Symbol|FK506 binding protein 2, 13kDa [Source:HGNC Symbol;Acc:3718]|11|ENSG00000173486|ENST00000309366	0.931555		3;-;4	15.49	2	2	2	17	3.25524e+07	80.4823	15.49	2	8					73.9972	15.49	2	9	142	15.6393	9.12939
ENSP00000216330	FKBP3 HGNC Symbol|FK506 binding protein 3, 25kDa [Source:HGNC Symbol;Acc:3719]|14|ENSG00000100442|ENST00000216330	1.2247		-;-;1	10.71	2	2	2	4	5.83552e+07					0	3.57	1	1	38.7333	10.71	2	3	224	25.1613	9.27588
ENSP00000001008	FKBP4 HGNC Symbol|FK506 binding protein 4, 59kDa [Source:HGNC Symbol;Acc:3720]|12|ENSG00000004478|ENST00000001008	0.981199		1;-;-	13.29	1	4	4	17	5.17967e+07	116.353	13.29	4	6	123.13	6.97	2	6	93.7152	6.97	2	5	459	51.7721	5.42725
ENSP00000442340	FKBP5 HGNC Symbol|FK506 binding protein 5 [Source:HGNC Symbol;Acc:3721]|6|ENSG00000096060|ENST00000542713	0.550954	90.0089	2;1;1	10.82	2	2	2	7	1.84417e+07	73.1299	10.82	2	3	81.0089	7.84	1	2	81.975	7.84	1	2	268	30.0132	8.30908
ENSP00000437504	FKBP9 HGNC Symbol|FK506 binding protein 9, 63 kDa [Source:HGNC Symbol;Acc:3725]|7|ENSG00000122642|ENST00000538443				7.41	5	3	3	5	3.86315e+07	29.41	2.08	1	1	39.13	7.41	3	3	35.1	2.08	1	1	432	47.7787	4.90674
ENSP00000463534	FLII HGNC Symbol|flightless I homolog (Drosophila) [Source:HGNC Symbol;Acc:3750]|17|ENSG00000177731|ENST00000579294	1.32582	8.30911	7;12;5	25.52	10	22	22	77	3.98591e+07	225.892	15.9	15	25	325.119	22.26	20	31	236.968	13.91	13	21	1258	143.561	6.15088
ENSP00000353467	FLNA HGNC Symbol|filamin A, alpha [Source:HGNC Symbol;Acc:3754]|X|ENSG00000196924|ENST00000360319	0.969227	12.4093	105;117;102	30.73	9	46	50	1240	5.62601e+08	6020	30.24	46	380	7161.39	29.25	45	458	6235.13	28.72	46	402	2639	279.843	6.04932
ENSP00000351339	FLNB HGNC Symbol|filamin B, beta [Source:HGNC Symbol;Acc:3755]|3|ENSG00000136068|ENST00000358537	6.35462	16.4912	1;1;-	38.01	9	1	50	1078	3.51709e+08	5096.43	36.46	48	336	5782.73	36.5	47	397	4607.7	33.86	47	345	2578	275.496	5.78271
ENSP00000420213	FLNB HGNC Symbol|filamin B, beta [Source:HGNC Symbol;Acc:3755]|3|ENSG00000136068|ENST00000490882				36.04	3	1	50	1075	3.51709e+08	5096.43	34.14	47	334	5782.73	34.18	46	395	4623.47	33.54	48	346	2633	281.459	5.70654
ENSP00000327145	FLNC HGNC Symbol|filamin C, gamma [Source:HGNC Symbol;Acc:3756]|7|ENSG00000128591|ENST00000325888	1.67163	22.9416	55;70;53	38.79	2	56	58	684	1.77354e+08	3092.09	31.63	49	206	3311.21	36.59	55	253	2943.54	30.5	49	225	2725	290.841	5.97314
ENSP00000394375	FLOT1 HGNC Symbol|flotillin 1 [Source:HGNC Symbol;Acc:3757]|6|ENSG00000137312|ENST00000456573	0.798446	12.6063	5;3;2	23.48	22	9	9	34	2.14614e+07	247.7	19.79	7	13	158.11	19.79	7	10	171.007	21.11	8	11	379	42.054	8.1626
ENSP00000378368	FLOT2 HGNC Symbol|flotillin 2 [Source:HGNC Symbol;Acc:3758]|17|ENSG00000132589|ENST00000394908	0.661311	22.7042	1;2;2	7.94	4	2	2	16	2.35972e+07	26.9	5.61	1	3	26	5.61	1	6	62.5972	7.94	2	7	428	47.0347	5.24951
ENSP00000218200	FMR1 HGNC Symbol|fragile X mental retardation 1 [Source:HGNC Symbol;Acc:3775]|X|ENSG00000102081|ENST00000218200				6.38	8	3	4	15	2.63182e+07	42.56	2.62	2	5	35.2467	4.09	3	5	50.9333	3.6	2	5	611	68.9237	7.41553
ENSP00000348285	FN1 HGNC Symbol|fibronectin 1 [Source:HGNC Symbol;Acc:3778]|2|ENSG00000115414|ENST00000356005	1.15841	32.5818	62;81;68	40.29	16	54	54	940	4.57831e+08	3641.15	39.29	51	281	4686.47	39.98	53	349	3795.59	35.84	49	310	2296	252.652	5.93506
ENSP00000269373	FN3KRP HGNC Symbol|fructosamine 3 kinase related protein [Source:HGNC Symbol;Acc:25700]|17|ENSG00000141560|ENST00000269373				3.88	3	1	1	2	5.05949e+06	0	3.88	1	1					26.44	3.88	1	1	309	34.3902	7.32764
ENSP00000260506	FNBP1L HGNC Symbol|formin binding protein 1-like [Source:HGNC Symbol;Acc:20851]|1|ENSG00000137942|ENST00000260506				3.81	4	1	1	1	3.4889e+06					48.78	3.81	1	1					551	63.9924	6.18896
ENSP00000338579	FNDC3A HGNC Symbol|fibronectin type III domain containing 3A [Source:HGNC Symbol;Acc:20296]|13|ENSG00000102531|ENST00000337156				0.97	3	1	1	1	2.09905e+06					33.29	0.97	1	1					1134	124.974	7.07861
ENSP00000338523	FNDC3B HGNC Symbol|fibronectin type III domain containing 3B [Source:HGNC Symbol;Acc:24670]|3|ENSG00000075420|ENST00000336824	1.87057		1;-;-	3.99	1	3	3	9	1.15959e+07	70.5555	3.99	3	4	61.8946	2.41	2	2	68.6283	3.16	2	3	1204	132.803	5.94775
ENSP00000434430	FNTA HGNC Symbol|farnesyltransferase, CAAX box, alpha [Source:HGNC Symbol;Acc:3782]|8|ENSG00000168522|ENST00000533336				11.24	6	3	3	5	2.98494e+07	62.9585	11.24	3	3	49.42	5.22	1	1	36.03	5.22	1	1	249	30.0613	5.99854
ENSP00000328720	FOXK1 HGNC Symbol|forkhead box K1 [Source:HGNC Symbol;Acc:23480]|7|ENSG00000164916|ENST00000328914	0.769175		-;1;-	4.23	6	4	4	5	8.37647e+06					39.85	2.18	2	2	36.68	3.27	3	3	733	75.4106	9.31982
ENSP00000392111	FRMD8 HGNC Symbol|FERM domain containing 8 [Source:HGNC Symbol;Acc:25462]|11|ENSG00000126391|ENST00000416776				10.23	4	2	2	3	1.01868e+07					51.52	10.23	2	3					430	47.1991	6.13818
ENSP00000339729	FSCN1 HGNC Symbol|fascin homolog 1, actin-bundling protein (Strongylocentrotus purpuratus) [Source:HGNC Symbol;Acc:11148]|7|ENSG00000075618|ENST00000340250	1.14669	7.33123	13;15;9	51.48	5	20	20	210	2.99604e+08	922.169	32.2	14	71	884.862	51.48	19	80	741.959	38.98	15	59	472	52.2299	7.44482
ENSP00000378142	FTO HGNC Symbol|fat mass and obesity associated [Source:HGNC Symbol;Acc:24678]|16|ENSG00000140718|ENST00000394647				13.88	5	2	2	2	9.75226e+06	106.33	13.88	2	2									209	24.248	5.64307
ENSP00000396673	FTSJ3 HGNC Symbol|FtsJ homolog 3 (E. coli) [Source:HGNC Symbol;Acc:17136]|17|ENSG00000108592|ENST00000427159	0.894689	10.8853	3;3;3	9.68	1	8	8	26	1.36747e+07	82.1662	8.03	6	8	81.9629	8.5	7	9	91.6728	6.61	5	9	847	96.4992	8.39697
ENSP00000359804	FUBP1 HGNC Symbol|far upstream element (FUSE) binding protein 1 [Source:HGNC Symbol;Acc:4004]|1|ENSG00000162613|ENST00000370768	1.34214	17.96	7;10;1	34.47	5	14	15	77	1.12757e+08	232.36	22.83	10	26	439.315	32.14	13	42	133.14	12.73	6	9	644	67.5185	7.60596
ENSP00000318177	FUBP3 HGNC Symbol|far upstream element (FUSE) binding protein 3 [Source:HGNC Symbol;Acc:4005]|9|ENSG00000107164|ENST00000319725	1.11597	4.15741	2;5;3	29.72	2	11	12	29	4.2557e+07	202.068	21.85	9	9	221.33	20.1	9	13	104.874	11.54	6	7	572	61.6022	8.38232
ENSP00000363603	FUCA1 HGNC Symbol|fucosidase, alpha-L- 1, tissue [Source:HGNC Symbol;Acc:4006]|1|ENSG00000179163|ENST00000374479				2.36	1	1	1	1	6404894					41.33	2.36	1	1					466	53.6547	6.84424
ENSP00000369594	FUS HGNC Symbol|fused in sarcoma [Source:HGNC Symbol;Acc:4010]|16|ENSG00000089280|ENST00000380244	1.61246	2.94559	1;3;-	9.52	3	2	2	7	1.41869e+07	26.64	9.52	2	2	65.1567	9.52	2	5					525	53.3228	9.36377
ENSP00000378270	FUT11 HGNC Symbol|fucosyltransferase 11 (alpha (1,3) fucosyltransferase) [Source:HGNC Symbol;Acc:19233]|10|ENSG00000196968|ENST00000394790				2.1	2	1	1	1	1.16299e+07	20.5	2.1	1	1									476	53.4757	6.44287
ENSP00000420515	FXR1 HGNC Symbol|fragile X mental retardation, autosomal homolog 1 [Source:HGNC Symbol;Acc:4023]|3|ENSG00000114416|ENST00000468861	1.11229	13.4099	4;4;-	31.28	9	7	9	62	3.77436e+07	218.739	22.25	7	26	238.483	31.28	9	21	115.33	12.56	4	15	454	50.9595	7.26904
ENSP00000250113	FXR2 HGNC Symbol|fragile X mental retardation, autosomal homolog 2 [Source:HGNC Symbol;Acc:4024]|17|ENSG00000129245|ENST00000250113				8.47	2	2	4	27	2.53292e+07	61.582	6.98	3	10	59.0471	8.47	4	7	29.88	6.98	3	10	673	74.178	6.22705
ENSP00000296137	FYCO1 HGNC Symbol|FYVE and coiled-coil domain containing 1 [Source:HGNC Symbol;Acc:14673]|3|ENSG00000163820|ENST00000296137				1.49	2	1	1	1	4908161									34.4	1.49	1	1	1478	166.879	4.91943
ENSP00000429866	FYN HGNC Symbol|FYN oncogene related to SRC, FGR, YES [Source:HGNC Symbol;Acc:4037]|6|ENSG00000010810|ENST00000517419				5.14	8	1	1	1	6.42623e+06					35.31	5.14	1	1					175	19.2703	5.5415
ENSP00000409257	FYTTD1 HGNC Symbol|forty-two-three domain containing 1 [Source:HGNC Symbol;Acc:25407]|3|ENSG00000122068|ENST00000412924				9.09	5	1	1	1	1.0222e+07	0	9.09	1	1									121	13.8455	11.6343
ENSP00000348578	G3BP1 HGNC Symbol|GTPase activating protein (SH3 domain) binding protein 1 [Source:HGNC Symbol;Acc:30292]|5|ENSG00000145907|ENST00000356245	1.04812	17.5274	5;6;1	39.06	9	9	11	73	5.16923e+07	241.863	31.55	7	22	352.669	36.7	8	34	130.71	24.25	7	17	466	52.1321	5.51611
ENSP00000350518	G3BP2 HGNC Symbol|GTPase activating protein (SH3 domain) binding protein 2 [Source:HGNC Symbol;Acc:30291]|4|ENSG00000138757|ENST00000357854	1.06106	8.05396	4;7;-	17.15	12	4	6	56	2.67741e+07	195.013	12.92	4	21	151.572	16.26	5	27	34.0699	5.79	3	8	449	50.7861	5.37646
ENSP00000291567	G6PD HGNC Symbol|glucose-6-phosphate dehydrogenase [Source:HGNC Symbol;Acc:4057]|X|ENSG00000160211|ENST00000291567	1.0405	2.43418	19;16;13	52.62	6	20	20	214	1.83411e+08	855.744	45.63	18	77	839.915	52.62	20	74	687.717	47.38	19	63	515	59.219	6.84424
ENSP00000305692	GAA HGNC Symbol|glucosidase, alpha; acid [Source:HGNC Symbol;Acc:4065]|17|ENSG00000171298|ENST00000302262				2.1	2	2	2	4	9.50211e+06	25.19	2.1	2	2					0	2.1	2	2	952	105.257	5.99854
ENSP00000444108	GABARAPL1 HGNC Symbol|GABA(A) receptor-associated protein like 1 [Source:HGNC Symbol;Acc:4068]|12|ENSG00000139112|ENST00000545859	1.09402	8.44247	1;1;2	25.71	5	1	1	8	5.25539e+07	19.52	25.71	1	2	19.7	25.71	1	2	33.49	25.71	1	4	70	8.57175	9.94971
ENSP00000346886	GABPA HGNC Symbol|GA binding protein transcription factor, alpha subunit 60kDa [Source:HGNC Symbol;Acc:4071]|21|ENSG00000154727|ENST00000354828				5.51	1	2	2	3	8.1912e+06	38.239	5.51	2	2	47.54	2.86	1	1					454	51.2631	4.97021
ENSP00000421361	GAK HGNC Symbol|cyclin G associated kinase [Source:HGNC Symbol;Acc:4113]|4|ENSG00000178950|ENST00000511163				1.38	2	1	1	4	4.05127e+06	32.02	1.38	1	2	0	1.38	1	1	0	1.38	1	1	1232	134.379	5.79541
ENSP00000225614	GALK1 HGNC Symbol|galactokinase 1 [Source:HGNC Symbol;Acc:4118]|17|ENSG00000108479|ENST00000225614				9.95	4	4	4	8	1.56912e+07	65.0974	9.95	4	4	55.8576	5.87	2	2	71.35	5.87	2	2	392	42.2456	6.45557
ENSP00000440910	GALNT1 HGNC Symbol|UDP-N-acetyl-alpha-D-galactosamine:polypeptide N-acetylgalactosaminyltransferase 1 (GalNAc-T1) [Source:HGNC Symbol;Acc:4123]|18|ENSG00000141429|ENST00000537549				5.81	2	3	3	6	1.06154e+07	0	3.21	2	2	61.37	5.81	3	3	20.65	1.8	1	1	499	57.3429	7.91357
ENSP00000445017	GALNT2 HGNC Symbol|UDP-N-acetyl-alpha-D-galactosamine:polypeptide N-acetylgalactosaminyltransferase 2 (GalNAc-T2) [Source:HGNC Symbol;Acc:4124]|1|ENSG00000143641|ENST00000543760	0.919549	19.7097	3;2;3	18.76	11	8	8	42	2.4245e+07	85.83	16.51	7	18	81.6029	11.82	5	11	45.8833	12.76	6	13	533	60.7554	7.6499
ENSP00000427050	GALNT7 HGNC Symbol|UDP-N-acetyl-alpha-D-galactosamine:polypeptide N-acetylgalactosaminyltransferase 7 (GalNAc-T7) [Source:HGNC Symbol;Acc:4129]|4|ENSG00000109586|ENST00000512285				2.61	2	1	1	1	5.77464e+06	31.95	2.61	1	1									383	43.6967	7.92822
ENSP00000349053	GANAB HGNC Symbol|glucosidase, alpha; neutral AB [Source:HGNC Symbol;Acc:4138]|11|ENSG00000089597|ENST00000356638	1.13509	1.62667	34;41;28	47.03	7	38	38	614	5.81324e+08	2188.26	43.01	33	191	3221.18	46.5	35	243	2215.23	43.54	34	180	944	106.807	6.13818
ENSP00000229239	GAPDH HGNC Symbol|glyceraldehyde-3-phosphate dehydrogenase [Source:HGNC Symbol;Acc:4141]|12|ENSG00000111640|ENST00000229239	1.11787	3.07128	21;17;17	32.84	3	5	5	269	3.54942e+09	1314.01	32.84	5	102	974.768	21.49	4	73	919.871	32.84	5	94	335	36.0304	8.45557
ENSP00000373918	GARS HGNC Symbol|glycyl-tRNA synthetase [Source:HGNC Symbol;Acc:4162]|7|ENSG00000106105|ENST00000389266	1.08147	1.55203	6;10;7	31.12	1	15	15	71	4.83698e+07	365.029	20.43	9	21	486.708	25.71	12	32	144.173	17.73	7	18	739	83.1126	7.03467
ENSP00000371261	GART HGNC Symbol|phosphoribosylglycinamide formyltransferase, phosphoribosylglycinamide synthetase, phosphoribosylaminoimidazole synthetase [Source:HGNC Symbol;Acc:4163]|21|ENSG00000159131|ENST00000381839	1.09481	12.6021	1;3;4	9.8	8	8	8	33	2.58353e+07	77.0165	7.92	6	8	115.674	6.83	6	12	107.548	7.72	7	13	1010	107.699	6.69775
ENSP00000357644	GATAD2B HGNC Symbol|GATA zinc finger domain containing 2B [Source:HGNC Symbol;Acc:30778]|1|ENSG00000143614|ENST00000368655				5.73	1	3	3	6	5.2892e+06	25.9579	5.73	3	3	31.62	2.19	1	2	0	2.19	1	1	593	65.22	9.70068
ENSP00000445560	GBA HGNC Symbol|glucosidase, beta, acid [Source:HGNC Symbol;Acc:4177]|1|ENSG00000177628|ENST00000536770				8.98	5	2	2	2	6.73526e+06	20.91	8.98	2	2		0				0			423	47.5342	7.28369
ENSP00000406336	GBAS HGNC Symbol|glioblastoma amplified sequence [Source:HGNC Symbol;Acc:4179]|7|ENSG00000146729|ENST00000446692	0.924386		1;-;-	27.69	5	2	2	4	6.60382e+07	53.45	27.69	2	2	72.6	13.85	1	1	50.75	13.85	1	1	65	7.93406	9.59814
ENSP00000410833	GBE1 HGNC Symbol|glucan (1,4-alpha-), branching enzyme 1 [Source:HGNC Symbol;Acc:4180]|3|ENSG00000114480|ENST00000429644	0.962008	10.4826	5;7;3	18.95	2	10	10	49	2.96579e+07	148.535	13.53	8	14	215.02	16.52	8	21	115.03	9.97	6	14	702	80.4226	6.31592
ENSP00000359000	GBF1 HGNC Symbol|golgi brefeldin A resistant guanine nucleotide exchange factor 1 [Source:HGNC Symbol;Acc:4181]|10|ENSG00000107862|ENST00000369983				3.55	1	5	6	30	2.0506e+08	136.937	3.55	6	13	101.843	0.91	2	9	75.0581	2.1	4	8	1859	206.315	5.73193
ENSP00000300648	GCN1L1 HGNC Symbol|GCN1 general control of amino-acid synthesis 1-like 1 (yeast) [Source:HGNC Symbol;Acc:4199]|12|ENSG00000089154|ENST00000300648	0.909701	8.27567	-;1;1	5.43	1	10	10	22	8.00676e+06	49.4906	2.17	4	4	61.4046	3.71	6	7	79.4834	4.72	9	11	2671	292.572	7.47412
ENSP00000394071	GDI1 HGNC Symbol|GDP dissociation inhibitor 1 [Source:HGNC Symbol;Acc:4226]|X|ENSG00000203879|ENST00000447750	1.10723	9.59329	1;1;2	25.95	2	5	7	27	5.74921e+07	100.372	25.95	7	11	105.855	16.55	5	7	139.924	14.54	5	9	447	50.5501	5.13525
ENSP00000369528	GDI2 HGNC Symbol|GDP dissociation inhibitor 2 [Source:HGNC Symbol;Acc:4227]|10|ENSG00000057608|ENST00000380181	1.09917	3.00608	13;13;11	51.75	7	10	12	103	1.10939e+08	304.379	44.5	11	34	250.354	46.25	10	39	286.104	39.75	9	30	400	45.5902	6.23975
ENSP00000285873	GEMIN5 HGNC Symbol|gem (nuclear organelle) associated protein 5 [Source:HGNC Symbol;Acc:20043]|5|ENSG00000082516|ENST00000285873				0.73	1	1	1	1	806333					23.12	0.73	1	1					1508	168.483	6.62451
ENSP00000354347	GFPT1 HGNC Symbol|glutamine--fructose-6-phosphate transaminase 1 [Source:HGNC Symbol;Acc:4241]|2|ENSG00000198380|ENST00000361060	0.990046	9.71872	1;3;1	19.97	4	9	9	16	1.42992e+07	47.45	7.49	3	3	87.9446	15.57	7	8	63.785	7.93	4	5	681	76.7103	6.84424
ENSP00000321288	GGA1 HGNC Symbol|golgi-associated, gamma adaptin ear containing, ARF binding protein 1 [Source:HGNC Symbol;Acc:17842]|22|ENSG00000100083|ENST00000325180				1.27	5	1	1	1	6.59158e+06					27.76	1.27	1	1					552	61.3406	5.97314
ENSP00000263112	GGT5 HGNC Symbol|gamma-glutamyltransferase 5 [Source:HGNC Symbol;Acc:4260]|22|ENSG00000099998|ENST00000263112				7.22	4	3	3	4	1.15627e+07	63.1349	7.22	3	3					50.45	2.17	1	1	554	58.9556	7.76709
ENSP00000387070	GIGYF2 HGNC Symbol|GRB10 interacting GYF protein 2 [Source:HGNC Symbol;Acc:11960]|2|ENSG00000204120|ENST00000409196				2.78	7	2	2	5	7.71797e+06	35.5272	2.78	2	3	38.01	1.55	1	1	38.4	1.55	1	1	1293	149.395	5.5415
ENSP00000302833	GIMAP1 HGNC Symbol|GTPase, IMAP family member 1 [Source:HGNC Symbol;Acc:23237]|7|ENSG00000213203|ENST00000307194				26.8	1	7	7	12	1.13964e+07	121.918	11.11	4	4	80.7133	18.63	4	4	92.86	11.76	4	4	306	34.3476	8.86572
ENSP00000255945	GIMAP4 HGNC Symbol|GTPase, IMAP family member 4 [Source:HGNC Symbol;Acc:21872]|7|ENSG00000133574|ENST00000255945	1.41417		1;-;-	13.07	2	3	3	6	3.8751e+07	51.6019	13.07	3	4	40.78	2.74	1	1	39.91	2.74	1	1	329	37.5104	7.81104
ENSP00000305107	GIMAP8 HGNC Symbol|GTPase, IMAP family member 8 [Source:HGNC Symbol;Acc:21792]|7|ENSG00000171115|ENST00000307271				1.35	1	1	1	1	2.65291e+06					20.81	1.35	1	1					665	74.8434	8.33838
ENSP00000341425	GIPC1 HGNC Symbol|GIPC PDZ domain containing family, member 1 [Source:HGNC Symbol;Acc:1226]|19|ENSG00000123159|ENST00000351277				11.41	5	3	3	5	1.32909e+07	38.8558	11.41	3	3	34.99	4.5	1	1	42.78	4.5	1	1	333	36.0267	6.27783
ENSP00000464388	GIT1 HGNC Symbol|G protein-coupled receptor kinase interacting ArfGAP 1 [Source:HGNC Symbol;Acc:4272]|17|ENSG00000108262|ENST00000579937				3.89	18	3	3	7	4.93081e+06	60.48	2.45	2	2	71.4333	3.89	3	4	27.84	1.3	1	1	694	76.7588	6.50732
ENSP00000271348	GJA5 HGNC Symbol|gap junction protein, alpha 5, 40kDa [Source:HGNC Symbol;Acc:4279]|1|ENSG00000143140|ENST00000271348				3.91	1	1	1	2	3.17205e+06	44.12	3.91	1	1	33.91	3.91	1	1					358	40.3543	8.49951
ENSP00000305920	GLB1 HGNC Symbol|galactosidase, beta 1 [Source:HGNC Symbol;Acc:4298]|3|ENSG00000170266|ENST00000307377	1.16719	22.2511	-;1;2	12.27	7	5	5	15	4.0447e+07	67.2533	8.42	3	5	85.2609	10.81	4	6	60.1733	6.59	3	4	546	60.4445	6.84424
ENSP00000405984	GLG1 HGNC Symbol|golgi glycoprotein 1 [Source:HGNC Symbol;Acc:4316]|16|ENSG00000090863|ENST00000422840	1.22619	8.33159	7;7;12	19	4	19	19	135	6.34418e+07	472.541	14.59	16	40	535.007	14.5	16	46	555.753	18.41	18	49	1179	134.464	6.90283
ENSP00000367196	GLIPR2 HGNC Symbol|GLI pathogenesis-related 2 [Source:HGNC Symbol;Acc:18007]|9|ENSG00000122694|ENST00000377960	0.822787	6.56109	4;2;3	43.51	2	4	4	16	4.72917e+07	79.3337	43.51	4	5	80.524	29.22	3	4	94.2715	29.22	3	7	154	17.2075	9.40771
ENSP00000362463	GLO1 HGNC Symbol|glyoxalase I [Source:HGNC Symbol;Acc:4323]|6|ENSG00000124767|ENST00000373365	0.912879		1;-;-	7.07	1	1	1	3	3.91691e+07	0	7.07	1	3									184	20.7642	5.31299
ENSP00000330836	GLRX3 HGNC Symbol|glutaredoxin 3 [Source:HGNC Symbol;Acc:15987]|10|ENSG00000108010|ENST00000331244	0.907843		2;-;-	4.48	1	1	1	3	2.26705e+07	31.04	4.48	1	3									335	37.4082	5.38916
ENSP00000340689	GLS HGNC Symbol|glutaminase [Source:HGNC Symbol;Acc:4331]|2|ENSG00000115419|ENST00000338435	0.802191	3.55987	-;1;1	1.67	3	1	1	2	8.01813e+06					23.03	1.67	1	1	16.85	1.67	1	1	598	65.4179	7.88428
ENSP00000252599	GLT25D1 HGNC Symbol|glycosyltransferase 25 domain containing 1 [Source:HGNC Symbol;Acc:26182]|19|ENSG00000130309|ENST00000252599	1.19576		1;-;1	14.47	1	10	10	30	7.04654e+07	208.296	11.58	7	10	205.952	10.93	7	11	97.11	11.58	7	9	622	71.5905	7.31299
ENSP00000277865	GLUD1 HGNC Symbol|glutamate dehydrogenase 1 [Source:HGNC Symbol;Acc:4335]|10|ENSG00000148672|ENST00000277865	1.05211	6.78669	11;11;8	27.42	4	12	12	73	1.21836e+08	393.917	24.55	11	32	288.526	22.94	9	24	204.469	20.07	8	17	558	61.3592	7.79639
ENSP00000411060	GMPPA HGNC Symbol|GDP-mannose pyrophosphorylase A [Source:HGNC Symbol;Acc:22923]|2|ENSG00000144591|ENST00000435316	0.784501		1;-;-	4.82	4	1	1	2	1.06618e+07	36.17	4.82	1	2									249	27.9611	5.85889
ENSP00000311130	GMPPB HGNC Symbol|GDP-mannose pyrophosphorylase B [Source:HGNC Symbol;Acc:22932]|3|ENSG00000173540|ENST00000308388				10.56	2	2	2	5	4.09198e+07	63.82	10.56	2	2	37.97	5	1	1	46.67	5	1	2	360	39.8086	6.60986
ENSP00000419851	GMPS HGNC Symbol|guanine monphosphate synthetase [Source:HGNC Symbol;Acc:4378]|3|ENSG00000163655|ENST00000496455	1.93097	18.0628	1;3;-	18.04	2	8	8	15	1.97769e+07	65.1889	8.37	3	3	62.2919	16.45	6	9	14.47	4.76	2	3	693	76.667	6.87354
ENSP00000465935	GNA11 HGNC Symbol|guanine nucleotide binding protein (G protein), alpha 11 (Gq class) [Source:HGNC Symbol;Acc:4379]|19|ENSG00000088256|ENST00000587636				15.25	3	3	3	19	2.71964e+07	71.8367	15.25	2	6	116.41	15.25	3	7	81.09	15.25	2	6	236	27.415	5.35107
ENSP00000400717	GNA13 HGNC Symbol|guanine nucleotide binding protein (G protein), alpha 13 [Source:HGNC Symbol;Acc:4381]|17|ENSG00000120063|ENST00000439174				6.37	2	2	2	3	1.00235e+07	62.15	6.37	2	2					45.55	3.71	1	1	377	44.0217	8.00146
ENSP00000312999	GNAI2 HGNC Symbol|guanine nucleotide binding protein (G protein), alpha inhibiting activity polypeptide 2 [Source:HGNC Symbol;Acc:4385]|3|ENSG00000114353|ENST00000313601	0.850869	8.28528	2;2;3	25.07	7	9	9	103	1.34783e+08	524.262	25.07	9	29	561.879	25.07	9	34	623.511	25.07	9	40	355	40.4251	5.5415
ENSP00000358867	GNAI3 HGNC Symbol|guanine nucleotide binding protein (G protein), alpha inhibiting activity polypeptide 3 [Source:HGNC Symbol;Acc:4387]|1|ENSG00000065135|ENST00000369851				12.43	1	3	3	9	1.64419e+07	55.96	4.24	1	2	51.6	9.6	2	3	57.05	12.43	3	4	354	40.5063	5.69385
ENSP00000286548	GNAQ HGNC Symbol|guanine nucleotide binding protein (G protein), q polypeptide [Source:HGNC Symbol;Acc:4390]|9|ENSG00000156052|ENST00000286548				5.85	1	1	1	1	2.0338e+07									43.76	5.85	1	1	359	42.1153	5.68115
ENSP00000360126	GNAS HGNC Symbol|GNAS complex locus [Source:HGNC Symbol;Acc:4392]|20|ENSG00000087460|ENST00000371085	0.969521	25.8957	-;1;1	14.21	7	4	4	7	1.83143e+07	29.81	11.42	3	3	21.99	7.36	2	2	21.04	6.85	2	2	394	45.6359	5.8208
ENSP00000367872	GNB1 HGNC Symbol|guanine nucleotide binding protein (G protein), beta polypeptide 1 [Source:HGNC Symbol;Acc:4396]|1|ENSG00000078369|ENST00000378609	1.19572	7.70887	5;2;4	54.12	5	6	9	93	1.82572e+08	767.123	46.18	8	41	566.537	37.94	7	21	711.382	54.12	9	31	340	37.353	5.99854
ENSP00000305260	GNB2 HGNC Symbol|guanine nucleotide binding protein (G protein), beta polypeptide 2 [Source:HGNC Symbol;Acc:4398]|7|ENSG00000172354|ENST00000303210	1.3539	3.10114	4;2;4	53.24	7	5	9	86	1.64119e+08	705.242	47.06	8	36	505.77	33.82	6	22	457.111	53.24	9	28	340	37.3071	5.99854
ENSP00000426101	GNB2L1 HGNC Symbol|guanine nucleotide binding protein (G protein), beta polypeptide 2-like 1 [Source:HGNC Symbol;Acc:4399]|5|ENSG00000204628|ENST00000511566	1.02891	1.38945	7;5;6	37.77	21	7	7	70	4.20307e+08	299.155	37.34	6	27	308.239	37.77	7	22	266.498	37.77	7	21	233	25.8531	9.14404
ENSP00000232564	GNB4 HGNC Symbol|guanine nucleotide binding protein (G protein), beta polypeptide 4 [Source:HGNC Symbol;Acc:20731]|3|ENSG00000114450|ENST00000232564				13.53	2	1	3	39	1.67366e+08	277.882	6.76	2	14	213.039	6.76	2	12	248.906	13.53	3	13	340	37.543	5.99854
ENSP00000360021	GNG12 HGNC Symbol|guanine nucleotide binding protein (G protein), gamma 12 [Source:HGNC Symbol;Acc:19663]|1|ENSG00000172380|ENST00000370982				30.56	1	2	2	5	7.76686e+06	44.75	30.56	2	2	42.92	30.56	2	2	56.46	20.83	1	1	72	8.00117	8.96826
ENSP00000373090	GNL1 HGNC Symbol|guanine nucleotide binding protein-like 1 [Source:HGNC Symbol;Acc:4413]|HSCHR6_MHC_QBL|ENSG00000206492|ENST00000383596	0.709567		-;1;-	8.57	6	6	6	10	1.45169e+07	70.0339	3.62	2	3	41.0805	4.94	4	4	50.28	5.6	3	3	607	68.6185	5.79541
ENSP00000452310	GNPNAT1 HGNC Symbol|glucosamine-phosphate N-acetyltransferase 1 [Source:HGNC Symbol;Acc:19980]|14|ENSG00000100522|ENST00000554230				11.5	3	1	1	1	6.17766e+06	46.02	11.5	1	1									113	12.9678	8.92432
ENSP00000413130	GNS HGNC Symbol|glucosamine (N-acetyl)-6-sulfatase [Source:HGNC Symbol;Acc:4422]|12|ENSG00000135677|ENST00000418919	0.949638	4.03171	7;8;4	16.53	7	6	6	54	1.56314e+07	344.407	14.52	5	23	375.906	16.53	6	24	114.537	9.07	3	7	496	56.3378	7.91357
ENSP00000416097	GOLGA2 HGNC Symbol|golgin A2 [Source:HGNC Symbol;Acc:4425]|9|ENSG00000167110|ENST00000421699				4.79	2	4	4	9	9.42127e+06	51.52	4.79	3	3	76.45	3.89	3	3	81.85	3.89	3	3	1002	113.017	5.021
ENSP00000442143	GOLGA3 HGNC Symbol|golgin A3 [Source:HGNC Symbol;Acc:4426]|12|ENSG00000090615|ENST00000537452	1.72895		-;-;1	6.08	3	4	4	8	2.95873e+06					58.27	4.23	3	5	63.7439	4.14	3	3	1134	126.052	5.33838
ENSP00000418231	GOLGB1 HGNC Symbol|golgin B1 [Source:HGNC Symbol;Acc:4429]|3|ENSG00000173230|ENST00000494517				1.59	4	2	2	3	4.13521e+06	24.53	1.04	1	1					0	1.59	2	2	1640	188.114	4.81787
ENSP00000309893	GOLIM4 HGNC Symbol|golgi integral membrane protein 4 [Source:HGNC Symbol;Acc:15448]|3|ENSG00000173905|ENST00000309027				12.57	2	7	7	25	8.27741e+06	73.6419	7.49	4	6	89.5606	10.48	6	11	110.584	11.53	6	8	668	78.7127	4.7417
ENSP00000446231	GOLT1B HGNC Symbol|golgi transport 1B [Source:HGNC Symbol;Acc:20175]|12|ENSG00000111711|ENST00000542038				18.92	3	1	1	3	1.67334e+07	51.5	18.92	1	1	70.99	18.92	1	1	78.6	18.92	1	1	74	8.2085	10.2573
ENSP00000445690	GOPC HGNC Symbol|golgi-associated PDZ and coiled-coil motif containing [Source:HGNC Symbol;Acc:17643]|6|ENSG00000047932|ENST00000535237				3.46	3	2	2	2	1.18518e+07	33.49	1.95	1	1		0			38.76	1.52	1	1	462	50.5529	6.22705
ENSP00000234160	GORASP2 HGNC Symbol|golgi reassembly stacking protein 2, 55kDa [Source:HGNC Symbol;Acc:17500]|2|ENSG00000115806|ENST00000234160				14.38	2	3	3	11	3.4241e+07	129.178	14.38	3	4	99.1516	14.38	3	4	124.377	10.62	2	3	452	47.116	4.81787
ENSP00000445578	GOT1 HGNC Symbol|glutamic-oxaloacetic transaminase 1, soluble (aspartate aminotransferase 1) [Source:HGNC Symbol;Acc:4432]|10|ENSG00000120053|ENST00000543866	1.0545		1;-;-	15.31	2	4	4	11	2.11619e+07	72.42	10.2	3	4	69.5886	11.73	3	3	78.1926	6.63	2	4	392	44.1193	8.07471
ENSP00000245206	GOT2 HGNC Symbol|glutamic-oxaloacetic transaminase 2, mitochondrial (aspartate aminotransferase 2) [Source:HGNC Symbol;Acc:4433]|16|ENSG00000125166|ENST00000245206	0.981461	4.35233	5;3;4	34.19	2	10	10	66	4.69912e+08	571.001	34.19	10	30	464.083	23.72	8	18	387.238	31.16	9	18	430	47.4873	9.01221
ENSP00000308610	GPD2 HGNC Symbol|glycerol-3-phosphate dehydrogenase 2 (mitochondrial) [Source:HGNC Symbol;Acc:4456]|2|ENSG00000115159|ENST00000310454	1.05569	5.97054	4;2;-	14.58	3	8	8	19	1.70169e+07	111.377	12.24	6	10	175.367	7.02	5	6	64.79	3.03	2	3	727	80.8016	7.69385
ENSP00000348877	GPI HGNC Symbol|glucose-6-phosphate isomerase [Source:HGNC Symbol;Acc:4458]|19|ENSG00000105220|ENST00000356487	0.959088	5.07793	12;13;8	16.85	7	8	8	73	7.62617e+07	151.062	13.08	6	24	414.004	15.41	7	29	316.006	11.65	5	20	558	63.1072	8.32373
ENSP00000456731	GPR56 HGNC Symbol|G protein-coupled receptor 56 [Source:HGNC Symbol;Acc:4512]|16|ENSG00000205336|ENST00000565391	0.594392		1;-;-	11.76	5	1	1	1	1.9685e+06	0	11.76	1	1									187	21.105	7.50342
ENSP00000313569	GPS1 HGNC Symbol|G protein pathway suppressor 1 [Source:HGNC Symbol;Acc:4549]|17|ENSG00000169727|ENST00000320548	1.10648	13.7245	-;1;1	7.22	14	3	3	4	4.54165e+06					26.98	1.49	1	1	29.36	7.22	3	3	471	53.338	6.7417
ENSP00000407375	GPX1 HGNC Symbol|glutathione peroxidase 1 [Source:HGNC Symbol;Acc:4553]|3|ENSG00000233276|ENST00000419783	1.72356		1;-;1	54.68	2	5	5	27	3.41599e+07	166.15	54.68	5	10	133.509	54.68	5	7	223.388	54.68	5	10	203	22.0751	6.55127
ENSP00000468349	GPX4 HGNC Symbol|glutathione peroxidase 4 [Source:HGNC Symbol;Acc:4556]|19|ENSG00000167468|ENST00000587648				4.52	6	1	1	2	5.57706e+06	29.27	4.52	1	1					28.37	4.52	1	1	155	17.6657	7.76709
ENSP00000427466	GPX8 HGNC Symbol|glutathione peroxidase 8 (putative) [Source:HGNC Symbol;Acc:33100]|5|ENSG00000164294|ENST00000515370	0.700075		1;-;1	6.96	2	1	1	5	2.05774e+07	31.23	6.96	1	2	26.03	6.96	1	1	27.06	6.96	1	2	158	18.0785	8.79248
ENSP00000338543	GRB10 HGNC Symbol|growth factor receptor-bound protein 10 [Source:HGNC Symbol;Acc:4564]|7|ENSG00000106070|ENST00000335866				1.87	4	1	1	1	1.91632e+06					25.38	1.87	1	1					536	60.8089	8.5874
ENSP00000463525	GRB2 HGNC Symbol|growth factor receptor-bound protein 2 [Source:HGNC Symbol;Acc:4566]|17|ENSG00000177885|ENST00000581959				16.67	3	1	1	3	2.45137e+07	31.37	16.67	1	1	31.3	16.67	1	1	29.1	16.67	1	1	42	4.83438	5.78271
ENSP00000313432	GRHPR HGNC Symbol|glyoxylate reductase/hydroxypyruvate reductase [Source:HGNC Symbol;Acc:4570]|9|ENSG00000137106|ENST00000318158	1.05945		-;-;1	4.88	3	2	2	3	7.00729e+06	31.95	2.13	1	1		0			36.28	2.74	1	2	328	35.6457	7.38623
ENSP00000466611	GRN HGNC Symbol|granulin [Source:HGNC Symbol;Acc:4601]|17|ENSG00000030582|ENST00000588237				17.44	4	2	2	3	4.94354e+06	0	8.14	1	1	48.4955	17.44	2	2					172	18.0572	7.54736
ENSP00000431579	GRP HGNC Symbol|gastrin-releasing peptide [Source:HGNC Symbol;Acc:4605]|18|ENSG00000134443|ENST00000530323				17.14	3	1	1	2	1.813e+06	22.25	17.14	1	2		0				0			35	3.78401	12.0005
ENSP00000264954	GRPEL1 HGNC Symbol|GrpE-like 1, mitochondrial (E. coli) [Source:HGNC Symbol;Acc:19696]|4|ENSG00000109519|ENST00000264954	0.90783	4.33298	1;1;1	10.14	1	2	2	7	2.49032e+07	29.23	10.14	2	2	40.82	10.14	2	2	32.1274	10.14	2	3	217	24.2639	8.11865
ENSP00000389219	GRSF1 HGNC Symbol|G-rich RNA sequence binding factor 1 [Source:HGNC Symbol;Acc:4610]|4|ENSG00000132463|ENST00000439371	1.44146		-;-;1	6.92	5	1	1	4	1.1822e+07					0	6.92	1	2	0	6.92	1	2	318	36.5902	5.69385
ENSP00000253237	GRWD1 HGNC Symbol|glutamate-rich WD repeat containing 1 [Source:HGNC Symbol;Acc:21270]|19|ENSG00000105447|ENST00000253237				7.62	1	2	2	2	1.60888e+07									47.81	7.62	2	2	446	49.3882	4.91943
ENSP00000340888	GSN HGNC Symbol|gelsolin [Source:HGNC Symbol;Acc:4620]|9|ENSG00000148180|ENST00000341272	1.222	14.7699	13;15;4	34.34	9	14	14	68	4.85202e+07	167.317	30.37	12	25	430.563	34.06	13	36	38.0677	9.71	4	7	731	80.5905	5.84619
ENSP00000456057	GSPT1 HGNC Symbol|G1 to S phase transition 1 [Source:HGNC Symbol;Acc:4621]|16|ENSG00000103342|ENST00000565267	1.07837	14.7651	4;4;1	13.05	6	4	4	18	9.72307e+06	82.6462	10.95	3	5	104.95	13.05	4	8	58.5117	2.32	1	5	475	52.9087	5.63037
ENSP00000429247	GSR HGNC Symbol|glutathione reductase [Source:HGNC Symbol;Acc:4623]|8|ENSG00000104687|ENST00000520888				1.99	4	1	1	2	1.9788e+06	35.6588	1.99	1	2									301	32.1884	7.76709
ENSP00000407517	GSS HGNC Symbol|glutathione synthetase [Source:HGNC Symbol;Acc:4624]|20|ENSG00000100983|ENST00000451957				7.71	3	3	3	8	3.53009e+07	79.38	7.71	3	3	77.2367	7.71	3	3	40.53	4.96	2	2	363	40.3238	5.10986
ENSP00000408341	GSTK1 HGNC Symbol|glutathione S-transferase kappa 1 [Source:HGNC Symbol;Acc:16906]|7|ENSG00000197448|ENST00000436038	1.03238		2;-;1	26.27	5	2	2	5	1.65534e+07	30.91	26.27	2	2					65.4233	11.02	1	3	118	13.6743	9.92041
ENSP00000358724	GSTO1 HGNC Symbol|glutathione S-transferase omega 1 [Source:HGNC Symbol;Acc:13312]|10|ENSG00000148834|ENST00000369710	0.713908	55.9879	3;3;2	12.98	5	2	2	15	3.0871e+07	138.658	12.98	2	6	103.199	12.98	2	5	77.91	8.65	1	4	208	23.6931	7.1665
ENSP00000381604	GSTP1 HGNC Symbol|glutathione S-transferase pi 1 [Source:HGNC Symbol;Acc:4638]|11|ENSG00000084207|ENST00000398603	2.30673		2;-;1	21.26	2	2	2	5	1.09211e+08	58.1467	21.26	2	3					22.6	14.94	1	2	174	19.468	5.97314
ENSP00000429921	GTF2E2 HGNC Symbol|general transcription factor IIE, polypeptide 2, beta 34kDa [Source:HGNC Symbol;Acc:4651]|8|ENSG00000197265|ENST00000518599				4.04	2	1	1	2	2.19114e+06					24.59	4.04	1	1	24.11	4.04	1	1	198	22.1257	9.65674
ENSP00000387651	GTF2I HGNC Symbol|general transcription factor IIi [Source:HGNC Symbol;Acc:4659]|7|ENSG00000077809|ENST00000416070	0.89231	2.5659	5;5;4	15.99	9	15	15	63	3.10953e+07	238.304	11.7	11	20	249.15	12.64	12	24	223.136	13.17	12	19	957	107.902	7.94287
ENSP00000348510	GTF3C1 HGNC Symbol|general transcription factor IIIC, polypeptide 1, alpha 220kDa [Source:HGNC Symbol;Acc:4664]|16|ENSG00000077235|ENST00000356183				0.52	2	1	1	2	1.1819e+06	0	0.52	1	1					38.97	0.52	1	1	2109	238.725	7.29834
ENSP00000444277	GTPBP4 HGNC Symbol|GTP binding protein 4 [Source:HGNC Symbol;Acc:21535]|10|ENSG00000107937|ENST00000538293				5.79	4	2	2	2	5.82016e+06					35.13	5.79	2	2					518	60.0134	9.39307
ENSP00000317659	GUK1 HGNC Symbol|guanylate kinase 1 [Source:HGNC Symbol;Acc:4693]|1|ENSG00000143774|ENST00000312726				15.23	9	2	2	2	20601284	55.75	15.23	2	2									197	21.7122	6.55127
ENSP00000391390	GUSB HGNC Symbol|glucuronidase, beta [Source:HGNC Symbol;Acc:4696]|7|ENSG00000169919|ENST00000421103	1.09238		-;1;-	4.95	3	2	2	4	6.57651e+06					19.61	4.95	2	4					505	58.3082	6.99072
ENSP00000280876	GXYLT1 HGNC Symbol|glucoside xylosyltransferase 1 [Source:HGNC Symbol;Acc:27482]|12|ENSG00000151233|ENST00000280876				3.91	2	1	1	1	1.13988e+06					35.89	3.91	1	1					409	46.77	8.95361
ENSP00000344504	H1F0 HGNC Symbol|H1 histone family, member 0 [Source:HGNC Symbol;Acc:4714]|22|ENSG00000189060|ENST00000340857	0.766903		2;-;1	21.13	1	2	2	6	2.79417e+07	34.57	21.13	2	3					32.16	13.92	1	3	194	20.8502	10.8433
ENSP00000329662	H1FX HGNC Symbol|H1 histone family, member X [Source:HGNC Symbol;Acc:4722]|3|ENSG00000184897|ENST00000333762	0.816874	2.87098	3;1;6	31.46	1	5	5	25	1.51648e+07	47.58	27.23	4	8	25.73	3.76	1	1	60.29	31.46	5	16	213	22.4735	10.7554
ENSP00000373730	H2AFJ HGNC Symbol|H2A histone family, member J [Source:HGNC Symbol;Acc:14456]|12|ENSG00000246705|ENST00000389078	0.887022	45.2827	1;1;1	31.01	2	1	6	72	3.34058e+09	359.284	31.01	6	27	286.05	28.68	5	22	252.303	28.68	5	23	129	14.0109	10.9019
ENSP00000222690	H2AFV HGNC Symbol|H2A histone family, member V [Source:HGNC Symbol;Acc:20664]|7|ENSG00000105968|ENST00000222690	1.0466	8.69521	1;1;-	61.4	8	1	4	73	3.30202e+09	375.502	61.4	4	29	252.09	61.4	4	22	304.156	61.4	4	22	114	12.1387	10.4624
ENSP00000364310	H2AFX HGNC Symbol|H2A histone family, member X [Source:HGNC Symbol;Acc:4739]|11|ENSG00000188486|ENST00000375167	0.865739	4.91909	2;1;2	22.38	2	1	5	70	3.27788e+09	285.827	22.38	5	27	213.405	20.28	4	21	192.488	20.28	4	22	143	15.1354	10.7407
ENSP00000423718	H2AFY HGNC Symbol|H2A histone family, member Y [Source:HGNC Symbol;Acc:4740]|5|ENSG00000113648|ENST00000506671	0.964399	1.01001	5;4;6	43.64	5	4	4	31	5.40254e+07	122.21	20	3	11	57.113	20	3	9	63.59	43.64	4	11	165	17.5639	10.6675
ENSP00000296417	H2AFZ HGNC Symbol|H2A histone family, member Z [Source:HGNC Symbol;Acc:4741]|4|ENSG00000164032|ENST00000296417	0.859725	3.1145	2;1;1	82.81	3	2	5	92	3.32999e+09	405.23	82.81	5	36	259.898	54.69	4	25	349.543	54.69	4	31	128	13.5446	10.5796
ENSP00000465403	H3F3B HGNC Symbol|H3 histone, family 3B (H3.3B) [Source:HGNC Symbol;Acc:4765]|17|ENSG00000132475|ENST00000586270	2.10761	2.65901	2;2;2	86.36	7	2	11	499	4.27433e+09	2120.35	84.09	10	180	1850.77	75.76	10	159	2031.43	84.09	10	160	132	14.9053	11.2974
ENSP00000366620	H6PD HGNC Symbol|hexose-6-phosphate dehydrogenase (glucose 1-dehydrogenase) [Source:HGNC Symbol;Acc:4795]|1|ENSG00000049239|ENST00000377403	0.761326		-;1;-	8.85	1	5	5	11	7.92584e+06	91.83	3.54	2	2	130.889	8.85	5	6	104.747	3.54	2	3	791	88.8364	7.29834
ENSP00000312288	HADH HGNC Symbol|hydroxyacyl-CoA dehydrogenase [Source:HGNC Symbol;Acc:4799]|4|ENSG00000138796|ENST00000309522				3.5	3	1	1	2	6.46909e+07		0			20.55	3.5	1	1	22.8	3.5	1	1	314	34.2719	8.85107
ENSP00000370023	HADHA HGNC Symbol|hydroxyacyl-CoA dehydrogenase/3-ketoacyl-CoA thiolase/enoyl-CoA hydratase (trifunctional protein), alpha subunit [Source:HGNC Symbol;Acc:4801]|2|ENSG00000084754|ENST00000380649	1.36458	17.4899	16;24;6	42.46	3	16	16	96	6.376e+07	340.184	27	11	27	647.327	42.46	16	58	67.01	11.27	6	11	763	82.9469	9.0415
ENSP00000442665	HADHB HGNC Symbol|hydroxyacyl-CoA dehydrogenase/3-ketoacyl-CoA thiolase/enoyl-CoA hydratase (trifunctional protein), beta subunit [Source:HGNC Symbol;Acc:4803]|2|ENSG00000138029|ENST00000545822	0.977184	4.29229	3;3;4	37.83	7	12	12	77	2.09866e+08	336.717	31.86	10	28	343.221	21.9	9	24	325.173	34.51	10	25	452	48.8482	9.17334
ENSP00000411511	HARS HGNC Symbol|histidyl-tRNA synthetase [Source:HGNC Symbol;Acc:4816]|5|ENSG00000170445|ENST00000438307	1.00911	5.46463	2;4;4	14.71	10	5	6	17	2.9347e+07	88.3	8.1	4	4	43.08	10.23	4	6	74.0025	11.09	4	7	469	52.6868	5.52881
ENSP00000425695	HARS2 HGNC Symbol|histidyl-tRNA synthetase 2, mitochondrial (putative) [Source:HGNC Symbol;Acc:4817]|5|ENSG00000112855|ENST00000509299				9.94	4	1	2	3	5.11566e+07	32.51	9.94	2	2	23.5	4.97	1	1					181	20.5847	9.33447
ENSP00000376363	HAT1 HGNC Symbol|histone acetyltransferase 1 [Source:HGNC Symbol;Acc:4821]|2|ENSG00000128708|ENST00000392584				9.58	2	2	2	5	1.45793e+07	28.54	9.58	2	2	31.4	2.1	1	1	25.24	2.1	1	2	334	39.7609	5.92236
ENSP00000380104	HBE1 HGNC Symbol|hemoglobin, epsilon 1 [Source:HGNC Symbol;Acc:4830]|11|ENSG00000213931|ENST00000396895				11.49	10	1	1	3	5.32851e+07	34.84	11.49	1	1	31.46	11.49	1	1	35.52	11.49	1	1	87	9.46388	9.12939
ENSP00000346174	HCFC1 HGNC Symbol|host cell factor C1 (VP16-accessory protein) [Source:HGNC Symbol;Acc:4839]|X|ENSG00000172534|ENST00000354233				1.02	4	2	2	5	4.01252e+06	45.71	0.46	1	1	46.9987	1.02	2	3	38.25	0.46	1	1	1966	201.724	7.45947
ENSP00000320176	HCLS1 HGNC Symbol|hematopoietic cell-specific Lyn substrate 1 [Source:HGNC Symbol;Acc:4844]|3|ENSG00000180353|ENST00000314583	0.882517	25.0767	4;7;3	22.02	5	9	9	38	2.55064e+07	88.8688	14.61	6	16	132.462	22.02	9	16	46.18	9.05	4	6	486	53.981	4.80518
ENSP00000362649	HDAC1 HGNC Symbol|histone deacetylase 1 [Source:HGNC Symbol;Acc:4852]|1|ENSG00000116478|ENST00000373548	1.09983		-;-;1	4.56	12	1	2	6	1.67432e+07					53.1433	2.7	1	3	46.28	4.56	2	3	482	55.0677	5.47803
ENSP00000357621	HDAC2 HGNC Symbol|histone deacetylase 2 [Source:HGNC Symbol;Acc:4853]|6|ENSG00000196591|ENST00000368632	0.973363	0.445672	-;1;1	5.68	13	1	2	7	1.61924e+07					54.27	5.68	2	5	22.97	5.68	2	2	458	51.9653	5.74463
ENSP00000349878	HDGF HGNC Symbol|hepatoma-derived growth factor [Source:HGNC Symbol;Acc:4856]|1|ENSG00000143321|ENST00000357325	1.0079		1;-;-	9.58	1	1	1	1	2.86684e+07	24.03	9.58	1	1									240	26.7719	4.729
ENSP00000312042	HDLBP HGNC Symbol|high density lipoprotein binding protein [Source:HGNC Symbol;Acc:4857]|2|ENSG00000115677|ENST00000310931	1.37453	3.39645	51;63;47	49.68	10	38	38	419	8.00327e+07	1114.21	40.06	32	133	1399.37	49.05	37	162	1014.38	46.69	36	124	1268	141.368	6.87354
ENSP00000014930	HEBP1 HGNC Symbol|heme binding protein 1 [Source:HGNC Symbol;Acc:17176]|12|ENSG00000013583|ENST00000014930	0.905206		1;-;2	21.69	2	3	3	6	1.48876e+07	52.34	10.05	2	2	52.18	5.29	1	1	63.416	21.69	3	3	189	21.0835	5.79541
ENSP00000451860	HECTD1 HGNC Symbol|HECT domain containing 1 [Source:HGNC Symbol;Acc:20157]|14|ENSG00000092148|ENST00000553957				0.48	2	1	1	1	2.52088e+06		0			28.23	0.48	1	1					1465	162.104	5.36377
ENSP00000361245	HECTD3 HGNC Symbol|HECT domain containing 3 [Source:HGNC Symbol;Acc:26117]|1|ENSG00000126107|ENST00000372172				1.86	1	1	1	1	3.618e+06					34.25	1.86	1	1					861	97.0515	5.64307
ENSP00000456489	HEXA HGNC Symbol|hexosaminidase A (alpha polypeptide) [Source:HGNC Symbol;Acc:4878]|15|ENSG00000213614|ENST00000567159				3.73	4	1	2	4	5.31361e+07	25.73	3.73	2	2	26.04	3.73	2	2					509	58.4032	5.24951
ENSP00000261416	HEXB HGNC Symbol|hexosaminidase B (beta polypeptide) [Source:HGNC Symbol;Acc:4879]|5|ENSG00000049860|ENST00000261416				5.76	4	2	3	9	5.66272e+07	56.9324	5.76	3	3	21.85	2.7	2	2	54.9102	5.76	3	4	556	63.0972	6.75635
ENSP00000331201	HGS HGNC Symbol|hepatocyte growth factor-regulated tyrosine kinase substrate [Source:HGNC Symbol;Acc:4897]|17|ENSG00000185359|ENST00000329138	0.927019	2.75069	2;2;1	10.04	5	7	7	23	1.26425e+07	69.1438	8.11	6	9	59.9533	7.21	5	7	70.3945	6.69	5	7	777	86.1376	6.16357
ENSP00000296575	HHIP HGNC Symbol|hedgehog interacting protein [Source:HGNC Symbol;Acc:14866]|4|ENSG00000164161|ENST00000296575	1.15705	2.02282	1;1;-	17.57	2	10	10	31	2.57042e+07	147.751	9.86	6	10	221.08	16.29	9	17	59.8227	3.57	2	4	700	78.8002	7.89893
ENSP00000390205	HIBADH HGNC Symbol|3-hydroxyisobutyrate dehydrogenase [Source:HGNC Symbol;Acc:4907]|7|ENSG00000106049|ENST00000425715	0.959538		-;-;1	8.74	2	1	1	4	1.04326e+07									26.56	8.74	1	4	206	21.3881	6.12549
ENSP00000399263	HIBCH HGNC Symbol|3-hydroxyisobutyryl-CoA hydrolase [Source:HGNC Symbol;Acc:4908]|2|ENSG00000198130|ENST00000416732				7.56	4	1	1	3	4.03098e+06	36.31	7.56	1	1	30.41	7.56	1	1	0	7.56	1	1	119	13.5896	6.15088
ENSP00000304229	HINT1 HGNC Symbol|histidine triad nucleotide binding protein 1 [Source:HGNC Symbol;Acc:4912]|5|ENSG00000169567|ENST00000304043	1.29259		1;-;-	48.41	5	3	3	18	5.65379e+07	43.401	48.41	3	7	54.1067	38.1	2	5	95.39	38.1	2	6	126	13.7931	6.94678
ENSP00000253083	HIP1R HGNC Symbol|huntingtin interacting protein 1 related [Source:HGNC Symbol;Acc:18415]|12|ENSG00000130787|ENST00000253083	1.35159		2;-;1	12.27	1	7	7	22	1.06647e+07	66.7074	11.42	6	8	51.04	9.83	6	10	43.83	7.3	4	4	1068	119.315	6.66846
ENSP00000330074	HIST1H1B HGNC Symbol|histone cluster 1, H1b [Source:HGNC Symbol;Acc:4719]|6|ENSG00000184357|ENST00000331442	0.82197	2.12684	8;6;7	20.35	1	2	2	71	3.35631e+08	852.282	20.35	2	29	426.238	20.35	2	17	746.589	20.35	2	25	226	22.5665	10.9165
ENSP00000307705	HIST1H1E HGNC Symbol|histone cluster 1, H1e [Source:HGNC Symbol;Acc:4718]|6|ENSG00000168298|ENST00000304218	0.814172	5.22124	10;10;11	24.66	3	3	3	78	2.43071e+08	622.948	24.66	3	26	408.562	24.66	3	25	552.849	24.66	3	27	219	21.852	11.0337
ENSP00000350580	HIST1H2BB HGNC Symbol|histone cluster 1, H2bb [Source:HGNC Symbol;Acc:4751]|6|ENSG00000196226|ENST00000357905				96.83	2	2	8	173	2.95075e+09	263.208	90.48	6	52	254.332	59.52	5	63	265.617	65.87	7	58	126	13.9416	10.3159
ENSP00000289316	HIST1H2BD HGNC Symbol|histone cluster 1, H2bd [Source:HGNC Symbol;Acc:4747]|6|ENSG00000158373|ENST00000289316				98.41	2	2	9	175	2.95075e+09	274.852	92.86	8	53	253.169	60.32	6	64	271.449	96.83	8	58	126	13.9276	10.3159
ENSP00000348706	HIST1H2BH HGNC Symbol|histone cluster 1, H2bh [Source:HGNC Symbol;Acc:4755]|6|ENSG00000197459|ENST00000356350	4.62364		-;-;1	98.41	2	2	9	180	2.95075e+09	274.852	92.86	8	56	253.487	59.52	5	62	301.878	96.83	8	62	126	13.8835	10.3159
ENSP00000342886	HIST1H2BJ HGNC Symbol|histone cluster 1, H2bj [Source:HGNC Symbol;Acc:4761]|6|ENSG00000124635|ENST00000339812	1.0104	17.2449	3;3;3	98.41	1	4	9	149	1.95964e+09	288.02	92.86	8	61	254.687	60.32	6	43	292.875	67.46	8	45	126	13.8956	10.3159
ENSP00000366618	HIST1H2BL HGNC Symbol|histone cluster 1, H2bl [Source:HGNC Symbol;Acc:4748]|6|ENSG00000185130|ENST00000377401				92.86	2	2	8	181	2.95075e+09	277.489	92.86	8	59	253.169	60.32	6	59	297.898	91.27	7	63	126	13.9436	10.3159
ENSP00000352442	HIST1H2BM HGNC Symbol|histone cluster 1, H2bm [Source:HGNC Symbol;Acc:4750]|6|ENSG00000196374|ENST00000359465				97.62	2	1	8	168	2.95075e+09	277.014	92.06	7	52	253.169	36.51	4	57	275.444	96.03	7	59	126	13.9806	10.3159
ENSP00000380177	HIST1H2BN HGNC Symbol|histone cluster 1, H2bn [Source:HGNC Symbol;Acc:4749]|6|ENSG00000233822|ENST00000396980				98.41	2	2	9	164	2.95075e+09	274.852	92.86	8	53	253.169	60.32	6	59	271.449	73.02	6	52	126	13.9136	10.3159
ENSP00000244661	HIST1H3B HGNC Symbol|histone cluster 1, H3b [Source:HGNC Symbol;Acc:4776]|6|ENSG00000124693|ENST00000244661	2.25438	2.02152	1;5;3	83.82	4	1	11	540	4.27433e+09	2323.72	81.62	10	189	2162.79	83.82	11	175	2315.04	81.62	10	176	136	15.3945	11.1216
ENSP00000289352	HIST1H4H HGNC Symbol|histone cluster 1, H4h [Source:HGNC Symbol;Acc:4788]|6|ENSG00000158406|ENST00000289352	0.859328	2.07967	36;39;39	85.44	1	11	11	420	4.40815e+09	2532.7	85.44	11	139	2598.34	75.73	10	139	2508.82	75.73	10	142	103	11.3604	11.356
ENSP00000332194	HIST2H2AC HGNC Symbol|histone cluster 2, H2ac [Source:HGNC Symbol;Acc:4738]|1|ENSG00000184260|ENST00000331380				53.49	8	1	7	93	3.34058e+09	447.35	53.49	7	34	351.108	28.68	5	29	335.281	28.68	5	30	129	13.9798	10.9019
ENSP00000358164	HIST2H2BF HGNC Symbol|histone cluster 2, H2bf [Source:HGNC Symbol;Acc:24700]|1|ENSG00000203814|ENST00000369167	0.3955		2;-;1	97.62	4	1	8	181	2.95075e+09	303.6	92.06	7	58	253.169	59.52	5	61	293.597	96.03	7	62	126	13.9116	10.3159
ENSP00000333277	HIST2H3D HGNC Symbol|histone cluster 2, H3d [Source:HGNC Symbol;Acc:25311]|1|ENSG00000183598|ENST00000331491	1.92485	7.57704	4;2;4	83.82	4	1	11	541	4.27433e+09	2308.04	81.62	10	192	2131.5	83.82	11	172	2209.79	81.62	10	177	136	15.3785	11.2681
ENSP00000355656	HIST3H2A HGNC Symbol|histone cluster 3, H2a [Source:HGNC Symbol;Acc:20507]|1|ENSG00000181218|ENST00000366695	0.801075	3.07968	8;7;7	62.31	4	4	9	142	3.40733e+09	551.339	62.31	9	56	397.772	60	8	42	408.148	60	8	44	130	14.1129	11.0483
ENSP00000375736	HIST3H2BB HGNC Symbol|histone cluster 3, H2bb [Source:HGNC Symbol;Acc:20514]|1|ENSG00000196890|ENST00000369160				82.54	1	3	6	145	2.01198e+09	216.657	82.54	6	46	223.44	50.79	3	53	244.586	51.59	4	46	126	13.8995	10.3159
ENSP00000353433	HK1 HGNC Symbol|hexokinase 1 [Source:HGNC Symbol;Acc:4922]|10|ENSG00000156515|ENST00000360289	1.12464	1.52665	16;28;20	40.44	10	23	23	181	6.66709e+07	709.578	28.84	17	49	978.754	39.56	22	73	646.703	30.61	18	59	905	101.02	6.90283
ENSP00000387140	HK2 HGNC Symbol|hexokinase 2 [Source:HGNC Symbol;Acc:4923]|2|ENSG00000159399|ENST00000409174				4.61	2	3	3	6	4.67618e+06	44.75	1.24	1	1	43.29	2.92	2	2	37.4433	4.61	3	3	889	98.9088	6.03662
ENSP00000365998	HLA-A HGNC Symbol|major histocompatibility complex, class I, A [Source:HGNC Symbol;Acc:4931]|6|ENSG00000206503|ENST00000376802	0.883357		2;-;3	57.19	33	5	13	53	8.60224e+07	439.499	46.15	10	23	237.554	31.77	7	10	348.645	42.14	10	20	299	34.1897	5.66846
ENSP00000390225	HLA-A HGNC Symbol|major histocompatibility complex, class I, A [Source:HGNC Symbol;Acc:4931]|HSCHR6_MHC_MCF|ENSG00000227715|ENST00000413609	0.800169		1;-;1	39.8	12	3	10	42	8.25351e+07	390.249	36.12	9	16	328.39	32.44	8	12	340.503	26.76	7	14	299	34.2457	6.7124
ENSP00000366018	HLA-A HGNC Symbol|major histocompatibility complex, class I, A [Source:HGNC Symbol;Acc:4931]|HSCHR6_MHC_QBL|ENSG00000206505|ENST00000376822				21.74	11	0	5	26	6.15434e+07	242.428	21.74	5	10	182.569	21.74	5	8	168.148	12.37	3	8	299	34.4047	6.23975
ENSP00000400842	HLA-B HGNC Symbol|major histocompatibility complex, class I, B [Source:HGNC Symbol;Acc:4932]|HSCHR6_MHC_COX|ENSG00000223532|ENST00000425848				32.32	30	1	8	22	6.2973e+07	229.561	32.32	8	10	148.197	21.27	5	6	152.054	17.4	5	6	362	40.3058	5.70654
ENSP00000448156	HLA-C HGNC Symbol|major histocompatibility complex, class I, C [Source:HGNC Symbol;Acc:4933]|HSCHR6_MHC_MANN|ENSG00000237022|ENST00000552865				23.62	40	0	6	18	6.31797e+07	194.259	23.62	6	7	149.574	11.35	3	6	118.922	15.03	4	5	326	36.8359	5.98584
ENSP00000341347	HM13 HGNC Symbol|histocompatibility (minor) 13 [Source:HGNC Symbol;Acc:16435]|20|ENSG00000101294|ENST00000344042	0.552126		1;-;1	5.15	5	1	1	2	2.15287e+06	27.8	5.15	1	1					0	5.15	1	1	272	30.1427	7.88428
ENSP00000308227	HMGA1 HGNC Symbol|high mobility group AT-hook 1 [Source:HGNC Symbol;Acc:5010]|6|ENSG00000137309|ENST00000311487	0.993609	1.02638	2;2;3	74.77	2	1	6	68	3.45179e+08	276.202	70.09	4	21	216.431	72.9	5	22	296.504	71.96	5	25	107	11.6691	10.3159
ENSP00000318322	HMGA1 HGNC Symbol|high mobility group AT-hook 1 [Source:HGNC Symbol;Acc:5010]|6|ENSG00000137309|ENST00000327014	1.00255	3.74905	2;1;2	71.88	1	1	6	42	1.58558e+08	184.075	66.67	4	15	128.227	69.79	5	13	144.548	68.75	5	14	96	10.6726	10.3159
ENSP00000443372	HMGA2 HGNC Symbol|high mobility group AT-hook 2 [Source:HGNC Symbol;Acc:5009]|12|ENSG00000149948|ENST00000537429	1.08265	1.40363	3;2;3	77.91	10	3	3	17	2.17625e+07	87.16	77.91	3	6	85.83	45.35	2	4	87.918	77.91	3	7	86	9.26796	12.0151
ENSP00000410465	HMGB1 HGNC Symbol|high mobility group box 1 [Source:HGNC Symbol;Acc:4983]|13|ENSG00000189403|ENST00000398908	0.999952		2;-;1	71.13	4	3	4	32	7.64325e+07	142.349	71.13	4	16	47.288	56.7	3	7	90.4979	71.13	4	9	97	11.3448	9.89111
ENSP00000423001	HMGB2 HGNC Symbol|high mobility group box 2 [Source:HGNC Symbol;Acc:5000]|4|ENSG00000164104|ENST00000506267				35.07	2	2	3	7	2.54434e+07	140.215	17.16	2	4		0			49.71	35.07	3	3	134	15.3937	9.78857
ENSP00000417027	HMGB3 HGNC Symbol|high mobility group box 3 [Source:HGNC Symbol;Acc:5004]|X|ENSG00000029993|ENST00000430118				15.69	4	1	1	3	0	24.88	15.69	1	3									153	17.511	9.78857
ENSP00000460926	HMOX2 HGNC Symbol|heme oxygenase (decycling) 2 [Source:HGNC Symbol;Acc:5014]|16|ENSG00000103415|ENST00000575120	0.915965	31.7239	2;2;1	32.06	7	5	5	20	6.41669e+07	109.335	32.06	5	9	63.7633	23.34	3	5	48.6533	12.89	2	6	287	32.8164	5.90967
ENSP00000462805	HN1 HGNC Symbol|hematological and neurological expressed 1 [Source:HGNC Symbol;Acc:14569]|17|ENSG00000189159|ENST00000581874				23.08	4	1	1	4	3.59368e+07	41.22	23.08	1	1	76.7	23.08	1	2	44.05	23.08	1	1	104	11.0054	8.55811
ENSP00000316042	HNRNPA0 HGNC Symbol|heterogeneous nuclear ribonucleoprotein A0 [Source:HGNC Symbol;Acc:5030]|5|ENSG00000177733|ENST00000314940	1.44509	88.4599	4;2;4	27.21	1	3	3	27	2.272e+08	78.5	27.21	3	13	86.0167	7.21	1	3	157.697	27.21	3	11	305	30.8218	9.29053
ENSP00000448795	HNRNPA1 HGNC Symbol|heterogeneous nuclear ribonucleoprotein A1 [Source:HGNC Symbol;Acc:5031]|12|ENSG00000135486|ENST00000547617	1.20639	1.537	15;13;17	51.97	15	9	9	127	6.00972e+08	1211.14	41.45	8	49	1000.99	37.5	7	33	1085.36	48.03	8	45	304	32.6597	9.43701
ENSP00000349101	HNRNPA2B1 HGNC Symbol|heterogeneous nuclear ribonucleoprotein A2/B1 [Source:HGNC Symbol;Acc:5033]|7|ENSG00000122566|ENST00000356674	1.12934	2.70657	10;4;6	69.21	2	14	14	147	9.14686e+08	1168.72	66.28	11	54	760.272	55.43	10	38	1018.39	60.41	13	55	341	35.9839	8.646
ENSP00000376309	HNRNPA3 HGNC Symbol|heterogeneous nuclear ribonucleoprotein A3 [Source:HGNC Symbol;Acc:24941]|2|ENSG00000170144|ENST00000392524	1.02449	14.2088	6;3;5	9.79	4	3	3	41	6.12038e+07	367.723	9.79	3	18	288.136	9.79	3	10	334.766	9.79	3	13	378	39.5706	9.01221
ENSP00000348093	HNRNPAB HGNC Symbol|heterogeneous nuclear ribonucleoprotein A/B [Source:HGNC Symbol;Acc:5034]|5|ENSG00000197451|ENST00000355836	1.03976	3.84725	4;3;2	15.44	5	2	2	14	4.41279e+07	39.9139	15.44	2	6	36.51	15.44	2	5	51.3633	8.07	1	3	285	30.5691	7.91357
ENSP00000452021	HNRNPC HGNC Symbol|heterogeneous nuclear ribonucleoprotein C (C1/C2) [Source:HGNC Symbol;Acc:5035]|14|ENSG00000092199|ENST00000554383	1.01117	2.35697	16;14;22	29.77	17	8	8	148	4.17713e+08	915.022	29.77	8	52	683.201	29.77	8	36	936.949	29.77	8	60	262	28.8985	8.39697
ENSP00000437416	HNRNPD HGNC Symbol|heterogeneous nuclear ribonucleoprotein D (AU-rich element RNA binding protein 1, 37kDa) [Source:HGNC Symbol;Acc:5036]|4|ENSG00000138668|ENST00000541060	1.61369		3;-;1	25.37	9	2	2	14	6.03336e+07	164.421	25.37	2	12					30.46	13.93	1	2	201	22.9471	9.45166
ENSP00000338477	HNRNPF HGNC Symbol|heterogeneous nuclear ribonucleoprotein F [Source:HGNC Symbol;Acc:5039]|10|ENSG00000169813|ENST00000337970	0.999479	17.8689	5;3;4	45.06	1	9	10	69	1.80651e+08	659.395	42.89	9	32	206.211	23.86	6	16	376.356	39.28	9	21	415	45.6429	5.57959
ENSP00000349168	HNRNPH1 HGNC Symbol|heterogeneous nuclear ribonucleoprotein H1 (H) [Source:HGNC Symbol;Acc:5041]|5|ENSG00000169045|ENST00000356731	1.10263	4.47836	2;2;2	37.42	23	6	10	169	4.55585e+08	930.227	31.4	9	61	1002.81	32.96	9	58	763.656	31.4	9	50	449	49.1984	6.30322
ENSP00000361927	HNRNPH2 HGNC Symbol|heterogeneous nuclear ribonucleoprotein H2 (H') [Source:HGNC Symbol;Acc:5042]|X|ENSG00000126945|ENST00000316594	0.967642	1.59499	-;3;1	35.19	2	6	10	111	2.78312e+08	529.014	23.61	7	38	494.778	35.19	10	40	382.983	25.39	8	33	449	49.2323	6.30322
ENSP00000265866	HNRNPH3 HGNC Symbol|heterogeneous nuclear ribonucleoprotein H3 (2H9) [Source:HGNC Symbol;Acc:5043]|10|ENSG00000096746|ENST00000265866	0.861617	5.50951	2;2;2	36.71	3	7	7	48	1.73158e+08	352.476	35.84	6	18	230.969	26.59	5	11	298.091	27.46	6	19	346	36.9031	6.87354
ENSP00000317788	HNRNPK HGNC Symbol|heterogeneous nuclear ribonucleoprotein K [Source:HGNC Symbol;Acc:5044]|9|ENSG00000165119|ENST00000351839	1.02035	1.93893	31;29;22	56.37	5	18	18	327	8.40007e+08	1536.89	50.54	16	114	1344.67	49.89	17	117	1160.51	49.89	15	96	463	50.9444	5.5415
ENSP00000221419	HNRNPL HGNC Symbol|heterogeneous nuclear ribonucleoprotein L [Source:HGNC Symbol;Acc:5045]|19|ENSG00000104824|ENST00000221419	1.10919	2.76246	11;15;7	32.43	2	9	9	89	7.11514e+07	375.11	28.86	7	29	511.271	25.47	7	37	261.63	16.81	5	23	589	64.0924	8.22119
ENSP00000325732	HNRNPM HGNC Symbol|heterogeneous nuclear ribonucleoprotein M [Source:HGNC Symbol;Acc:5046]|19|ENSG00000099783|ENST00000348943	1.09693	4.19498	22;31;30	43.27	2	33	33	436	2.51144e+08	2236.14	38.21	25	123	3107.29	40.38	26	162	1975.01	43.27	33	151	691	73.5724	8.82178
ENSP00000304405	HNRNPR HGNC Symbol|heterogeneous nuclear ribonucleoprotein R [Source:HGNC Symbol;Acc:5047]|1|ENSG00000125944|ENST00000302271	1.21236	7.62437	7;8;2	25.43	4	8	11	114	2.06812e+08	422.87	21.8	10	42	585.935	25.43	11	45	260.434	13.43	6	27	633	70.8993	8.1333
ENSP00000283179	HNRNPU HGNC Symbol|heterogeneous nuclear ribonucleoprotein U (scaffold attachment factor A) [Source:HGNC Symbol;Acc:5048]|1|ENSG00000153187|ENST00000283179	1.38595	28.0347	2;2;2	29.45	2	1	17	389	4.5211e+08	1468.36	26.06	15	120	1856.97	28.85	15	139	1416.98	26.67	16	130	825	90.528	5.99854
ENSP00000393151	HNRNPU HGNC Symbol|heterogeneous nuclear ribonucleoprotein U (scaffold attachment factor A) [Source:HGNC Symbol;Acc:5048]|1|ENSG00000153187|ENST00000444376	1.09302	2.28401	4;5;4	27.79	2	1	17	395	4.5211e+08	1456.23	24.32	15	113	1843.4	27.17	15	146	1399.49	24.94	16	136	806	88.9242	5.78271
ENSP00000367460	HNRNPUL1 HGNC Symbol|heterogeneous nuclear ribonucleoprotein U-like 1 [Source:HGNC Symbol;Acc:17011]|19|ENSG00000105323|ENST00000378215	1.31539	16.4245	4;7;4	28.32	4	15	15	71	6.62382e+07	475.805	21.94	10	25	522.702	22.74	10	28	302.092	18.48	11	18	752	84.4472	9.14404
ENSP00000295470	HNRPDL HGNC Symbol|heterogeneous nuclear ribonucleoprotein D-like [Source:HGNC Symbol;Acc:5037]|4|ENSG00000152795|ENST00000295470	0.913121	0.520908	7;8;4	16.19	2	5	5	58	6.2554e+07	225.291	14.05	4	21	143.81	14.05	4	22	76.2034	16.19	5	15	420	46.4091	9.56885
ENSP00000368195	HNRPLL HGNC Symbol|heterogeneous nuclear ribonucleoprotein L-like [Source:HGNC Symbol;Acc:25127]|2|ENSG00000143889|ENST00000378915				2.36	4	1	1	1	2.23161e+06	54.65	2.36	1	1									508	56.4151	7.79639
ENSP00000221222	HOMER3 HGNC Symbol|homer homolog 3 (Drosophila) [Source:HGNC Symbol;Acc:17514]|19|ENSG00000051128|ENST00000221222	0.909777	6.11626	1;1;1	8.92	3	3	3	7	8.013e+06	21.04	3.69	1	2	35	8.92	3	3	25.11	6.46	2	2	325	35.9323	5.41455
ENSP00000305699	HOOK3 HGNC Symbol|hook homolog 3 (Drosophila) [Source:HGNC Symbol;Acc:23576]|8|ENSG00000168172|ENST00000307602				5.29	1	3	3	5	6.04386e+06	102.347	5.29	3	3	34.4168	3.48	2	2					718	83.0744	5.17334
ENSP00000364142	HP1BP3 HGNC Symbol|heterochromatin protein 1, binding protein 3 [Source:HGNC Symbol;Acc:24973]|1|ENSG00000127483|ENST00000375003	1.0422	1.40662	13;15;14	33.17	6	11	11	101	4.70336e+07	406.561	32.92	10	35	443.92	27.43	9	34	193.587	24.94	8	32	401	44.4069	10.0962
ENSP00000298556	HPRT1 HGNC Symbol|hypoxanthine phosphoribosyltransferase 1 [Source:HGNC Symbol;Acc:5157]|X|ENSG00000165704|ENST00000298556				18.81	1	2	2	5	4.11031e+07	117.4	18.81	2	3	26.63	5.05	1	1	37.05	5.05	1	1	218	24.5636	6.68311
ENSP00000309845	HRAS HGNC Symbol|v-Ha-ras Harvey rat sarcoma viral oncogene homolog [Source:HGNC Symbol;Acc:5173]|11|ENSG00000174775|ENST00000311189				6.35	2	1	1	3	5.23192e+07	49.27	6.35	1	1	59.25	6.35	1	1	53.31	6.35	1	1	189	21.2846	5.31299
ENSP00000364453	HSD17B10 HGNC Symbol|hydroxysteroid (17-beta) dehydrogenase 10 [Source:HGNC Symbol;Acc:4800]|X|ENSG00000072506|ENST00000375304	0.751341		2;-;1	46.83	3	6	6	21	6.28084e+07	275.56	44.44	5	10	185.14	22.62	3	5	158.162	34.13	5	6	252	25.9676	7.21045
ENSP00000278353	HSD17B12 HGNC Symbol|hydroxysteroid (17-beta) dehydrogenase 12 [Source:HGNC Symbol;Acc:18646]|11|ENSG00000149084|ENST00000278353	0.920063		3;-;-	21.79	1	3	3	3	6.2097e+06	0	21.79	3	3									312	34.3022	9.31982
ENSP00000256216	HSD17B4 HGNC Symbol|hydroxysteroid (17-beta) dehydrogenase 4 [Source:HGNC Symbol;Acc:5213]|5|ENSG00000133835|ENST00000256216	1.28331	5.22737	-;3;2	18.48	8	10	10	39	3.84465e+07	302.772	8.15	7	15	258.981	16.17	8	14	192.047	8.29	5	10	736	79.6363	8.83643
ENSP00000442278	HSDL2 HGNC Symbol|hydroxysteroid dehydrogenase like 2 [Source:HGNC Symbol;Acc:18572]|9|ENSG00000119471|ENST00000539114				4.23	4	1	1	1	1.19151e+07	41.36	4.23	1	1									213	23.5629	5.05908
ENSP00000383590	HSF1 HGNC Symbol|heat shock transcription factor 1 [Source:HGNC Symbol;Acc:5224]|8|ENSG00000185122|ENST00000400780				3.72	3	1	1	1	7.93066e+06					72.36	3.72	1	1					430	46.5076	6.84424
ENSP00000216281	HSP90AA1 HGNC Symbol|heat shock protein 90kDa alpha (cytosolic), class A member 1 [Source:HGNC Symbol;Acc:5253]|14|ENSG00000080824|ENST00000216281	1.02973	2.82767	23;29;20	38.11	4	15	21	499	9.876e+08	2243.61	34.43	19	164	2644.45	38.11	20	206	1291.09	34.43	20	129	732	84.6067	5.021
ENSP00000325875	HSP90AB1 HGNC Symbol|heat shock protein 90kDa alpha (cytosolic), class B member 1 [Source:HGNC Symbol;Acc:5258]|6|ENSG00000096384|ENST00000353801	1.03279	4.19216	27;30;23	44.06	5	18	26	725	1.48657e+09	3516.3	43.78	22	242	3979.56	43.78	21	272	2440.66	34.81	22	211	724	83.2121	5.03369
ENSP00000299767	HSP90B1 HGNC Symbol|heat shock protein 90kDa beta (Grp94), member 1 [Source:HGNC Symbol;Acc:12028]|12|ENSG00000166598|ENST00000299767	1.06556	2.84728	73;87;64	51.68	9	26	27	712	7.28767e+08	3109.51	51.56	25	232	3735.42	50.68	23	280	2225.48	41.47	22	200	803	92.4113	4.84326
ENSP00000441506	HSPA12B HGNC Symbol|heat shock 70kD protein 12B [Source:HGNC Symbol;Acc:16193]|20|ENSG00000132622|ENST00000542646				9.04	4	4	4	8	1.1493e+07	41.1372	6.73	3	3	55.8332	4.23	2	3	88.9266	2.31	1	2	520	57.5491	9.23193
ENSP00000364802	HSPA1A HGNC Symbol|heat shock 70kDa protein 1A [Source:HGNC Symbol;Acc:5232]|6|ENSG00000204389|ENST00000375651	1.07769	1.24581	10;10;1	34.63	7	10	16	122	5.25202e+08	572.859	27.15	12	45	752.478	33.7	15	52	339.76	19.97	8	25	641	70.009	5.65576
ENSP00000446925	HSPA1L HGNC Symbol|heat shock 70kDa protein 1-like [Source:HGNC Symbol;Acc:5234]|HSCHR6_MHC_DBB|ENSG00000234258|ENST00000549831				20.68	6	1	7	57	4.64873e+08	266.331	9.02	4	13	395.134	20.68	7	28	215.23	13.35	4	16	532	58.2663	6.49365
ENSP00000302961	HSPA4 HGNC Symbol|heat shock 70kDa protein 4 [Source:HGNC Symbol;Acc:5237]|5|ENSG00000170606|ENST00000304858	1.1004	5.59201	4;9;8	28.33	1	11	12	97	9.20178e+07	338.643	14.88	7	31	315.59	26.55	11	34	370.12	26.55	11	32	840	94.2712	5.18604
ENSP00000427305	HSPA4L HGNC Symbol|heat shock 70kDa protein 4-like [Source:HGNC Symbol;Acc:17041]|4|ENSG00000164070|ENST00000508549				5.08	4	1	2	26	8.45644e+07	162.651	5.08	2	12	77.2594	3.01	1	8	132.708	3.01	1	6	531	59.1588	6.53662
ENSP00000324173	HSPA5 HGNC Symbol|heat shock 70kDa protein 5 (glucose-regulated protein, 78kDa) [Source:HGNC Symbol;Acc:5238]|9|ENSG00000044574|ENST00000324460	1.04633	1.87842	64;78;64	41.59	4	22	22	695	1.09386e+09	3932.19	39.6	17	231	4297.69	39.6	17	288	2182.19	41.59	22	176	654	72.2884	5.16064
ENSP00000227378	HSPA8 HGNC Symbol|heat shock 70kDa protein 8 [Source:HGNC Symbol;Acc:5241]|11|ENSG00000109971|ENST00000227378	1.03466	0.976448	57;59;43	36.07	16	12	17	589	1.13047e+09	2814.69	35.6	15	216	2742.25	30.03	14	223	1439.24	30.5	15	150	646	70.8542	5.51611
ENSP00000435154	HSPA8 HGNC Symbol|heat shock 70kDa protein 8 [Source:HGNC Symbol;Acc:5241]|11|ENSG00000109971|ENST00000525624				55.61	7	1	6	149	6.79024e+08	910.437	55.61	5	57	691.211	27.81	3	51	498.031	27.81	4	41	187	20.3563	7.32764
ENSP00000297185	HSPA9 HGNC Symbol|heat shock 70kDa protein 9 (mortalin) [Source:HGNC Symbol;Acc:5244]|5|ENSG00000113013|ENST00000297185	1.12281	3.83207	15;24;10	35.2	4	17	17	147	2.03592e+08	968.097	22.09	11	47	1127.66	35.05	15	63	607.947	15.17	8	37	679	73.6348	6.16357
ENSP00000248553	HSPB1 HGNC Symbol|heat shock 27kDa protein 1 [Source:HGNC Symbol;Acc:5246]|7|ENSG00000106211|ENST00000248553	0.973058	0.26266	7;4;5	70.73	3	12	12	114	1.73943e+09	997.935	70.73	12	49	754.758	67.32	8	30	801.126	67.32	8	35	205	22.7685	6.40479
ENSP00000466749	HSPBP1 HGNC Symbol|HSPA (heat shock 70kDa) binding protein, cytoplasmic cochaperone 1 [Source:HGNC Symbol;Acc:24989]|19|ENSG00000133265|ENST00000587959				10.31	5	1	1	1	6.65536e+06	40	10.31	1	1									97	10.6076	7.79639
ENSP00000340019	HSPD1 HGNC Symbol|heat shock 60kDa protein 1 (chaperonin) [Source:HGNC Symbol;Acc:5261]|2|ENSG00000144381|ENST00000345042	0.984924	2.19162	26;26;26	36.82	7	11	11	281	3.94786e+08	1442.26	32.64	10	101	1241.09	36.82	11	98	945.42	36.82	11	82	573	61.0164	5.87158
ENSP00000233893	HSPE1 HGNC Symbol|heat shock 10kDa protein 1 (chaperonin 10) [Source:HGNC Symbol;Acc:5269]|2|ENSG00000115541|ENST00000233893	0.927791	6.97638	3;2;3	17.65	3	2	2	17	1.43605e+08	46.1227	17.65	2	7	29.0172	17.65	2	4	70.6463	17.65	2	6	102	10.9249	8.92432
ENSP00000363827	HSPG2 HGNC Symbol|heparan sulfate proteoglycan 2 [Source:HGNC Symbol;Acc:5273]|1|ENSG00000142798|ENST00000374695	1.79956	11.7691	31;40;40	48.69	8	133	133	1177	1.77995e+08	4851.84	39.33	107	350	6101.06	45.12	119	445	4871.07	40.61	117	382	4391	468.532	6.50732
ENSP00000369768	HSPH1 HGNC Symbol|heat shock 105kDa/110kDa protein 1 [Source:HGNC Symbol;Acc:16969]|13|ENSG00000120694|ENST00000380405	1.03948	8.825	3;7;6	19.16	5	9	10	60	5.34846e+07	197.924	8.97	5	17	240.419	13.27	8	23	227.532	17.32	9	20	814	92.0574	5.5542
ENSP00000357980	HTRA1 HGNC Symbol|HtrA serine peptidase 1 [Source:HGNC Symbol;Acc:9476]|10|ENSG00000166033|ENST00000368984	1.1181		-;-;1	19.58	2	5	5	11	7.17299e+06	109.844	12.08	3	4	63.14	7.71	3	3	91.0239	12.71	4	4	480	51.2546	7.82568
ENSP00000312893	HTRA2 HGNC Symbol|HtrA serine peptidase 2 [Source:HGNC Symbol;Acc:14348]|2|ENSG00000115317|ENST00000352222				9.42	3	2	2	2	2.16021e+07	48.91	9.42	2	2						0			361	38.4695	10.7114
ENSP00000262854	HUWE1 HGNC Symbol|HECT, UBA and WWE domain containing 1 [Source:HGNC Symbol;Acc:30892]|X|ENSG00000086758|ENST00000262854	1.40103		1;-;-	5.01	4	14	14	32	7.76734e+06	186.547	2.95	8	8	266.457	4.3	12	12	184.159	3.43	9	12	4374	481.589	5.22412
ENSP00000350387	HYAL2 HGNC Symbol|hyaluronoglucosaminidase 2 [Source:HGNC Symbol;Acc:5321]|3|ENSG00000068001|ENST00000357750	0.689181	0.96731	1;1;-	24.95	3	10	10	29	5.56974e+07	152.071	22.83	9	12	111.937	17.55	7	9	116.658	18.18	6	8	473	53.826	8.19189
ENSP00000433397	HYOU1 HGNC Symbol|hypoxia up-regulated 1 [Source:HGNC Symbol;Acc:16931]|11|ENSG00000149428|ENST00000525859	1.20589	2.0548	28;28;18	30.1	12	23	23	293	2.48627e+08	849.881	30.1	22	95	1319.45	26.89	21	119	972.394	26.89	22	79	937	104.713	5.71924
ENSP00000415020	IARS HGNC Symbol|isoleucyl-tRNA synthetase [Source:HGNC Symbol;Acc:5330]|9|ENSG00000196305|ENST00000447699	1.11488	11.3183	3;5;6	16.23	4	14	14	64	4.56363e+07	166.527	10.76	9	16	189.137	13.89	12	25	118.833	16.23	14	23	1152	131.68	6.11279
ENSP00000355889	IARS2 HGNC Symbol|isoleucyl-tRNA synthetase 2, mitochondrial [Source:HGNC Symbol;Acc:29685]|1|ENSG00000067704|ENST00000366922	1.10918	41.27	1;1;1	4.26	2	3	3	15	1.71905e+07	58.37	2.66	2	3	125.74	4.26	3	6	143.644	4.26	3	6	940	105.972	6.48096
ENSP00000355672	IBA57 HGNC Symbol|IBA57, iron-sulfur cluster assembly homolog (S. cerevisiae) [Source:HGNC Symbol;Acc:27302]|1|ENSG00000181873|ENST00000366711				10.67	2	3	3	5	1.63243e+07					27.27	7.58	2	2	40.15	10.67	3	3	356	38.1311	9.83252
ENSP00000463199	ICAM2 HGNC Symbol|intercellular adhesion molecule 2 [Source:HGNC Symbol;Acc:5345]|17|ENSG00000108622|ENST00000578379				30.46	6	4	4	31	5.72203e+07	135.057	30.46	4	10	158.089	17.82	3	12	114.984	17.82	3	9	174	19.4561	8.68994
ENSP00000462256	ICT1 HGNC Symbol|immature colon carcinoma transcript 1 [Source:HGNC Symbol;Acc:5359]|17|ENSG00000167862|ENST00000584208				3.65	2	1	1	1	9.75327e+06									21.07	3.65	1	1	192	21.8914	9.71533
ENSP00000391075	IDH1 HGNC Symbol|isocitrate dehydrogenase 1 (NADP+), soluble [Source:HGNC Symbol;Acc:5382]|2|ENSG00000138413|ENST00000415282	1.08282	5.27926	3;3;4	25.48	2	3	4	29	5.74384e+07	111.646	20.38	3	6	143.793	25.48	4	12	115.041	25.48	4	11	157	17.7083	8.38232
ENSP00000438457	IDH2 HGNC Symbol|isocitrate dehydrogenase 2 (NADP+), mitochondrial [Source:HGNC Symbol;Acc:5383]|15|ENSG00000182054|ENST00000539790	1.05108	7.21883	4;7;5	24.84	4	5	6	44	8.13459e+07	114.011	20.81	5	11	155.731	24.84	6	18	137.501	24.84	6	15	322	36.1481	8.38232
ENSP00000387506	IDH3A HGNC Symbol|isocitrate dehydrogenase 3 (NAD+) alpha [Source:HGNC Symbol;Acc:5384]|15|ENSG00000166411|ENST00000441490				7.78	4	2	2	3	3.91694e+07	0	7.78	2	2	41.03	3.89	1	1					257	28.1161	5.65576
ENSP00000370232	IDH3B HGNC Symbol|isocitrate dehydrogenase 3 (NAD+) beta [Source:HGNC Symbol;Acc:5385]|20|ENSG00000101365|ENST00000380851	1.15148		-;-;1	10.18	3	3	3	5	1.06102e+07					32.11	6.53	2	2	42.81	10.18	3	3	383	41.8603	7.59131
ENSP00000424227	IDUA HGNC Symbol|iduronidase, alpha-L- [Source:HGNC Symbol;Acc:5391]|4|ENSG00000127415|ENST00000509948				5.11	6	1	1	1	8.54696e+06	44.05	5.11	1	1									176	19.7944	6.354
ENSP00000342741	IFI16 HGNC Symbol|interferon, gamma-inducible protein 16 [Source:HGNC Symbol;Acc:5395]|1|ENSG00000163565|ENST00000340979	1.01173	3.87858	4;4;5	9.66	7	4	4	34	1.49051e+07	25.7735	9.36	3	9	45.7697	9.36	3	11	79.0874	6.84	3	14	673	75.8876	9.36377
ENSP00000290341	IGF2BP1 HGNC Symbol|insulin-like growth factor 2 mRNA binding protein 1 [Source:HGNC Symbol;Acc:28866]|17|ENSG00000159217|ENST00000290341	1.1596	8.69099	3;3;3	23.57	2	6	9	45	1.39054e+08	108.697	15.08	6	16	94.8231	17.16	7	11	106.98	11.61	4	18	577	63.4412	9.20264
ENSP00000413787	IGF2BP2 HGNC Symbol|insulin-like growth factor 2 mRNA binding protein 2 [Source:HGNC Symbol;Acc:28867]|3|ENSG00000073792|ENST00000421047	1.12085	18.705	5;3;1	34.87	4	9	11	55	1.42083e+08	179.486	30.81	9	21	174.807	21.59	7	16	128.97	13.65	5	18	542	59.629	7.75244
ENSP00000258729	IGF2BP3 HGNC Symbol|insulin-like growth factor 2 mRNA binding protein 3 [Source:HGNC Symbol;Acc:28868]|7|ENSG00000136231|ENST00000258729	0.985317	5.75447	3;5;3	24.53	1	6	9	55	1.43616e+08	130.49	15.37	6	18	128.965	23.32	8	18	110.142	8.64	4	19	579	63.6656	8.86572
ENSP00000349437	IGF2R HGNC Symbol|insulin-like growth factor 2 receptor [Source:HGNC Symbol;Acc:5467]|6|ENSG00000197081|ENST00000356956	1.92305	3.94638	1;1;-	2.69	1	7	7	27	9.48929e+06	148.242	2.69	7	10	119.171	2.69	7	9	138.666	2.01	5	8	2491	274.199	5.93506
ENSP00000437734	IGFBP4 HGNC Symbol|insulin-like growth factor binding protein 4 [Source:HGNC Symbol;Acc:5473]|17|ENSG00000141753|ENST00000542955				10.76	2	1	1	1	3.6606e+06									0	10.76	1	1	158	17.6235	7.15186
ENSP00000444146	IGFBP7 HGNC Symbol|insulin-like growth factor binding protein 7 [Source:HGNC Symbol;Acc:5476]|4|ENSG00000163453|ENST00000537922				16.13	2	3	3	8	4.00017e+07	100.121	10.39	2	2	91.1401	12.19	2	3	114.782	12.19	2	3	279	28.8413	8.11865
ENSP00000422641	IK HGNC Symbol|IK cytokine, down-regulator of HLA II [Source:HGNC Symbol;Acc:5958]|5|ENSG00000113141|ENST00000508301				3	2	1	1	1	8.75404e+06	32.43	3	1	1		0							267	31.1726	6.11279
ENSP00000299157	IKBIP HGNC Symbol|IKBKB interacting protein [Source:HGNC Symbol;Acc:26430]|12|ENSG00000166130|ENST00000299157				12.47	2	1	4	25	3.06043e+07	75.3445	9.81	3	10	103.119	12.47	4	9	79.3402	9.81	3	6	377	43.0565	4.91943
ENSP00000343471	IKBIP HGNC Symbol|IKBKB interacting protein [Source:HGNC Symbol;Acc:26430]|12|ENSG00000166130|ENST00000342502	1.23753	1.30219	2;1;-	25.71	3	4	7	41	8.54067e+07	169.855	25.71	7	18	161.286	23.43	6	14	118.731	18.29	6	9	350	39.285	9.17334
ENSP00000370694	IL6ST HGNC Symbol|interleukin 6 signal transducer (gp130, oncostatin M receptor) [Source:HGNC Symbol;Acc:6021]|5|ENSG00000134352|ENST00000381294				0.93	2	1	1	1	3.59189e+06									28.4	0.93	1	1	857	96.2157	5.89697
ENSP00000355011	ILF2 HGNC Symbol|interleukin enhancer binding factor 2, 45kDa [Source:HGNC Symbol;Acc:6037]|1|ENSG00000143621|ENST00000361891	0.891517	3.42275	6;6;5	32.05	3	6	7	69	1.54276e+08	449.998	25.13	6	25	169.947	13.85	4	21	192.212	32.05	7	23	390	43.0352	5.26221
ENSP00000315205	ILF3 HGNC Symbol|interleukin enhancer binding factor 3, 90kDa [Source:HGNC Symbol;Acc:6038]|19|ENSG00000129351|ENST00000318511	1.16153	5.79054	9;6;6	17.23	11	10	11	89	1.12585e+08	415.216	14.65	10	33	286.658	14.21	9	32	137.367	6.94	6	24	894	95.2791	8.76318
ENSP00000299421	ILK HGNC Symbol|integrin-linked kinase [Source:HGNC Symbol;Acc:6040]|11|ENSG00000166333|ENST00000299421	1.05172	3.24068	3;1;1	26.33	5	8	8	35	7.53141e+07	282.949	26.33	8	14	144.45	19.25	6	10	184.448	19.25	6	11	452	51.3859	8.07471
ENSP00000254654	ILKAP HGNC Symbol|integrin-linked kinase-associated serine/threonine phosphatase [Source:HGNC Symbol;Acc:15566]|2|ENSG00000132323|ENST00000254654				5.87	3	2	2	4	1.46838e+07	41.06	2.3	1	1	0	3.57	1	1	34	5.87	2	2	392	42.8798	7.09326
ENSP00000263383	ILVBL HGNC Symbol|ilvB (bacterial acetolactate synthase)-like [Source:HGNC Symbol;Acc:6041]|19|ENSG00000105135|ENST00000263383				1.11	1	1	1	2	2.59848e+06	16.4	1.11	1	1	22.2	1.11	1	1					632	67.8248	8.14795
ENSP00000254636	IMMT HGNC Symbol|inner membrane protein, mitochondrial [Source:HGNC Symbol;Acc:6047]|2|ENSG00000132305|ENST00000254636	0.980885	2.05474	14;10;5	27.16	6	18	18	100	3.42344e+07	573.437	25.49	14	45	644.965	26.71	16	42	137.683	14.11	8	13	659	73.209	6.07471
ENSP00000326981	IMP3 HGNC Symbol|IMP3, U3 small nucleolar ribonucleoprotein, homolog (yeast) [Source:HGNC Symbol;Acc:14497]|15|ENSG00000177971|ENST00000314852				8.15	1	1	1	2	3.90695e+07	40.67	8.15	1	1					55.42	8.15	1	1	184	21.8366	9.49561
ENSP00000386716	IMP4 HGNC Symbol|IMP4, U3 small nucleolar ribonucleoprotein, homolog (yeast) [Source:HGNC Symbol;Acc:30856]|2|ENSG00000136718|ENST00000409649				5.81	5	1	1	3	4.4325e+06	56.79	5.81	1	2					38.96	5.81	1	1	172	19.6062	9.70068
ENSP00000262644	IMPAD1 HGNC Symbol|inositol monophosphatase domain containing 1 [Source:HGNC Symbol;Acc:26019]|8|ENSG00000104331|ENST00000262644				2.23	1	1	1	4	4.2042e+06	42.16	2.23	1	2	36.3	2.23	1	2					359	38.657	6.85889
ENSP00000393525	IMPDH2 HGNC Symbol|IMP (inosine 5'-monophosphate) dehydrogenase 2 [Source:HGNC Symbol;Acc:6053]|3|ENSG00000178035|ENST00000429182	0.958493	10.565	3;7;4	21.06	3	7	7	49	5.87858e+07	158.108	19.57	6	13	143.108	21.06	7	24	94.9901	19.57	6	12	470	51.0352	8.17725
ENSP00000376406	INF2 HGNC Symbol|inverted formin, FH2 and WH2 domain containing [Source:HGNC Symbol;Acc:23791]|14|ENSG00000203485|ENST00000330634	0.883454		1;-;1	9.52	4	7	7	19	8.17604e+06	152.826	9.19	6	9	146.961	3.87	2	5	44.0744	5.81	4	5	1240	134.533	5.52881
ENSP00000413259	INPP5K HGNC Symbol|inositol polyphosphate-5-phosphatase K [Source:HGNC Symbol;Acc:33882]|17|ENSG00000132376|ENST00000449479				6.99	5	2	2	5	6.39438e+06	27.49	6.99	2	2	25	4.37	1	1	40.01	6.99	2	2	229	26.7065	8.30908
ENSP00000453349	IPO4 HGNC Symbol|importin 4 [Source:HGNC Symbol;Acc:19426]|14|ENSG00000196497|ENST00000559253				8.16	4	1	1	2	1.80702e+06					33.51	8.16	1	1	28.56	8.16	1	1	98	11.2051	8.83643
ENSP00000350219	IPO5 HGNC Symbol|importin 5 [Source:HGNC Symbol;Acc:6402]|13|ENSG00000065150|ENST00000357602	0.867959	20.0796	1;1;2	5.2	19	4	4	19	1.02462e+07	43.709	4.1	3	6	63.1518	3.01	3	5	69.2254	5.2	4	8	1097	123.55	4.94482
ENSP00000369042	IPO7 HGNC Symbol|importin 7 [Source:HGNC Symbol;Acc:9852]|11|ENSG00000205339|ENST00000379719	0.723392	9.0719	2;1;1	8.09	3	7	7	31	2.7637e+07	148.725	6.74	5	10	118.373	7.51	6	11	109.016	6.74	6	10	1038	119.44	4.81787
ENSP00000268182	IQGAP1 HGNC Symbol|IQ motif containing GTPase activating protein 1 [Source:HGNC Symbol;Acc:6110]|15|ENSG00000140575|ENST00000268182	1.27718	3.56578	25;32;26	21.73	2	24	24	240	1.36952e+08	827.932	19.79	21	70	1140.95	21.67	22	94	841.287	21.67	22	76	1657	189.134	6.48096
ENSP00000387535	IRGQ HGNC Symbol|immunity-related GTPase family, Q [Source:HGNC Symbol;Acc:24868]|19|ENSG00000167378|ENST00000422989				3.21	1	2	2	2	8.09758e+06									37.42	3.21	2	2	623	62.6785	4.88135
ENSP00000406364	ISOC2 HGNC Symbol|isochorismatase domain containing 2 [Source:HGNC Symbol;Acc:26278]|19|ENSG00000063241|ENST00000438389				11.11	5	1	1	2	2.66965e+07		0			0	11.11	1	1	23.63	11.11	1	1	135	14.7558	9.01221
ENSP00000455757	IST1 HGNC Symbol|increased sodium tolerance 1 homolog (yeast) [Source:HGNC Symbol;Acc:28977]|16|ENSG00000182149|ENST00000539186	1.04054	4.03235	1;1;-	14.46	8	2	2	5	6.89716e+06	41.62	14.46	2	2	39.87	14.46	2	2	46.71	6.02	1	1	166	19.0014	8.98291
ENSP00000462001	ISYNA1 HGNC Symbol|inositol-3-phosphate synthase 1 [Source:HGNC Symbol;Acc:29821]|19|ENSG00000105655|ENST00000578352				9.6	7	1	1	1	20817028	26.7	9.6	1	1									177	19.5132	8.52881
ENSP00000422145	ITGA2 HGNC Symbol|integrin, alpha 2 (CD49B, alpha 2 subunit of VLA-2 receptor) [Source:HGNC Symbol;Acc:6137]|5|ENSG00000164171|ENST00000510722	1.27656	13.718	5;6;8	13.06	4	8	8	38	2.40172e+07	65.0574	8.81	6	10	144.891	9.13	5	14	93.4765	11.04	6	14	942	102.762	5.14795
ENSP00000315190	ITGA3 HGNC Symbol|integrin, alpha 3 (antigen CD49C, alpha 3 subunit of VLA-3 receptor) [Source:HGNC Symbol;Acc:6139]|17|ENSG00000005884|ENST00000320031	1.1306	0.814382	1;2;3	7.42	4	8	8	36	4.02952e+07	99.5338	6.18	5	6	304.572	6.76	7	17	247.68	7.42	8	13	1051	116.538	6.771
ENSP00000293379	ITGA5 HGNC Symbol|integrin, alpha 5 (fibronectin receptor, alpha polypeptide) [Source:HGNC Symbol;Acc:6141]|12|ENSG00000161638|ENST00000293379	1.3665	24.4487	11;10;9	29.17	1	20	20	177	5.3918e+08	865.664	26.88	19	66	825.57	26.79	18	62	559.923	27.36	17	49	1049	114.465	5.77002
ENSP00000341078	ITGA6 HGNC Symbol|integrin, alpha 6 [Source:HGNC Symbol;Acc:6142]|2|ENSG00000091409|ENST00000343713				3.65	7	3	3	9	1.16558e+07	28.07	1.12	1	1	116.48	3.65	3	4	120.254	3.65	3	4	1068	119.014	7.26904
ENSP00000404291	ITGAV HGNC Symbol|integrin, alpha V (vitronectin receptor, alpha polypeptide, antigen CD51) [Source:HGNC Symbol;Acc:6150]|2|ENSG00000138448|ENST00000433736	1.27046	5.25044	7;12;9	24.85	3	14	14	91	5.60848e+07	228.161	17.37	10	21	193.799	21.26	11	38	248.044	20.96	11	32	1002	111.061	5.61768
ENSP00000303351	ITGB1 HGNC Symbol|integrin, beta 1 (fibronectin receptor, beta polypeptide, antigen CD29 includes MDF2, MSK12) [Source:HGNC Symbol;Acc:6153]|10|ENSG00000150093|ENST00000302278	1.01239	12.7723	25;28;26	20.68	13	9	9	242	1.22618e+08	630.772	20.68	9	79	937.597	20.68	8	90	692.15	17.17	8	73	798	88.357	5.38916
ENSP00000262017	ITGB3 HGNC Symbol|integrin, beta 3 (platelet glycoprotein IIIa, antigen CD61) [Source:HGNC Symbol;Acc:6156]|17|ENSG00000259207|ENST00000262017	1.20655	29.6577	4;5;5	18.27	3	8	8	42	1.30656e+07	108.187	13.32	6	12	86.9744	14.72	7	16	65.9997	16.37	7	14	788	87.0004	5.23682
ENSP00000418367	ITGB5 HGNC Symbol|integrin, beta 5 [Source:HGNC Symbol;Acc:6160]|3|ENSG00000082781|ENST00000496703				5.32	3	1	1	1	2.17236e+07	0	5.32	1	1									263	29.0522	6.15088
ENSP00000453146	IVD HGNC Symbol|isovaleryl-CoA dehydrogenase [Source:HGNC Symbol;Acc:6186]|15|ENSG00000128928|ENST00000491554				10.29	5	1	1	1	8.17897e+07	32.34	10.29	1	1									243	26.411	6.32861
ENSP00000306106	JAGN1 HGNC Symbol|jagunal homolog 1 (Drosophila) [Source:HGNC Symbol;Acc:26926]|3|ENSG00000171135|ENST00000307768				6.56	1	1	1	3	2.55392e+06	69.64	6.56	1	1	65.98	6.56	1	1	59.26	6.56	1	1	183	21.1111	9.72998
ENSP00000302916	JMJD6 HGNC Symbol|jumonji domain containing 6 [Source:HGNC Symbol;Acc:19355]|17|ENSG00000070495|ENST00000303996				2.99	5	1	1	1	6.46367e+06					23.92	2.99	1	1					335	39.217	9.53955
ENSP00000311113	JUP HGNC Symbol|junction plakoglobin [Source:HGNC Symbol;Acc:6207]|17|ENSG00000173801|ENST00000310706	1.33532	41.4675	1;1;-	20.4	5	7	9	31	3.49555e+07	89.0273	8.59	4	7	184.83	20.4	9	15	105.378	8.19	4	9	745	81.6927	6.13818
ENSP00000464896	KANK2 HGNC Symbol|KN motif and ankyrin repeat domains 2 [Source:HGNC Symbol;Acc:29300]|19|ENSG00000197256|ENST00000588787				6.33	1	1	1	1	4.30498e+07	18.26	6.33	1	1									221	24.049	5.2749
ENSP00000303043	KARS HGNC Symbol|lysyl-tRNA synthetase [Source:HGNC Symbol;Acc:6215]|16|ENSG00000065427|ENST00000302445	1.03921	5.25422	2;6;-	16.08	6	6	6	26	4.12487e+07	97.58	6.87	3	8	132.494	16.08	6	18					597	68.0046	6.354
ENSP00000351480	KB-1896H10.1.1 Clone-based (Vega)|Uncharacterized protein [Source:UniProtKB/TrEMBL;Acc:F8WAN1]|22|ENSG00000258555|ENST00000358654	1.29788		-;-;1	4.28	4	3	3	5	3.4255e+06					40.7793	2.09	2	2	26.48	4.28	3	3	911	101.51	5.33838
ENSP00000317141	KCTD12 HGNC Symbol|potassium channel tetramerisation domain containing 12 [Source:HGNC Symbol;Acc:14678]|13|ENSG00000178695|ENST00000317765	3.89368		1;-;-	50.15	2	15	17	41	1.27055e+08	211.028	50.15	14	16	197.573	28.62	10	10	292.608	35.38	13	15	325	35.6787	5.64307
ENSP00000353129	KCTD8 HGNC Symbol|potassium channel tetramerisation domain containing 8 [Source:HGNC Symbol;Acc:22394]|4|ENSG00000183783|ENST00000360029				5.07	1	1	3	7	2.32835e+08	41.0613	2.33	2	2	47.9413	2.33	2	2	40.3613	5.07	3	3	473	52.4073	8.36768
ENSP00000315386	KDELC2 HGNC Symbol|KDEL (Lys-Asp-Glu-Leu) containing 2 [Source:HGNC Symbol;Acc:28496]|11|ENSG00000178202|ENST00000323468				3.35	1	1	1	2	1.39218e+07					80.7107	3.35	1	2					507	58.5352	8.23584
ENSP00000313829	KHDRBS1 HGNC Symbol|KH domain containing, RNA binding, signal transduction associated 1 [Source:HGNC Symbol;Acc:18116]|1|ENSG00000121774|ENST00000327300	0.959287	2.54933	7;6;4	20.54	8	6	6	62	5.11173e+07	207.275	20.54	6	22	173.453	20.54	6	25	107.207	11.29	3	15	443	48.1972	8.66064
ENSP00000381216	KHSRP HGNC Symbol|KH-type splicing regulatory protein [Source:HGNC Symbol;Acc:6316]|19|ENSG00000088247|ENST00000398148	1.28108	19.547	7;10;2	38.68	1	13	13	74	6.6599e+07	309.468	31.08	10	32	598.718	36.43	12	34	155.173	16.74	6	8	711	73.07	7.29834
ENSP00000380982	KIAA0020 HGNC Symbol|KIAA0020 [Source:HGNC Symbol;Acc:29676]|9|ENSG00000080608|ENST00000397885	1.00424		-;1;-	6.33	1	3	3	4	7.32009e+06	27.01	2.16	1	1	57.59	6.33	3	3					648	73.5383	9.64209
ENSP00000364345	KIAA0090 HGNC Symbol|KIAA0090 [Source:HGNC Symbol;Acc:28957]|1|ENSG00000127463|ENST00000375199				6.96	4	5	5	10	3.97995e+06	65.89	3.23	2	3	54.4868	3.83	2	3	35.5333	3.53	3	4	992	111.561	7.66455
ENSP00000339889	KIAA0368 HGNC Symbol|KIAA0368 [Source:HGNC Symbol;Acc:29020]|9|ENSG00000136813|ENST00000338205				2.5	2	3	3	9	6.73909e+06	23.39	2.01	2	2	24.91	0.82	1	2	23.31	1.31	2	5	1839	203.863	7.1958
ENSP00000460101	KIAA0664 HGNC Symbol|KIAA0664 [Source:HGNC Symbol;Acc:29094]|17|ENSG00000132361|ENST00000576885				12.73	5	2	2	4	1.73129e+06	28.95	5.45	1	1	25.52	7.27	1	1	28.58	12.73	2	2	165	18.1749	4.64014
ENSP00000328062	KIAA1033 HGNC Symbol|KIAA1033 [Source:HGNC Symbol;Acc:29174]|12|ENSG00000136051|ENST00000332180	0.670833		-;-;1	1.19	1	1	2	10	4.56563e+07	32.0439	0.51	1	2	26.0739	0.51	1	4	32.31	1.19	2	4	1173	136.316	7.44482
ENSP00000344307	KIAA1797 HGNC Symbol|KIAA1797 [Source:HGNC Symbol;Acc:23377]|9|ENSG00000188352|ENST00000338382				0.5	1	1	1	1	919180									32.37	0.5	1	1	1801	199.944	6.62451
ENSP00000310670	KIAA1967 HGNC Symbol|KIAA1967 [Source:HGNC Symbol;Acc:23360]|8|ENSG00000158941|ENST00000308511	1.13326	13.591	4;5;8	24.38	13	17	17	84	4.42367e+07	263.349	12.46	12	20	349.113	22.43	16	33	299.438	23.73	16	31	923	102.838	5.22412
ENSP00000423772	KIF2A HGNC Symbol|kinesin heavy chain member 2A [Source:HGNC Symbol;Acc:6318]|5|ENSG00000068796|ENST00000506857				4.7	5	2	2	2	4.44799e+06	27.15	2.73	1	1					28.8	1.97	1	1	660	74.9961	6.40479
ENSP00000307078	KIF5B HGNC Symbol|kinesin family member 5B [Source:HGNC Symbol;Acc:6324]|10|ENSG00000170759|ENST00000302418	1.25706	3.72579	12;8;10	25.44	7	16	16	105	3.69384e+07	385.273	23.05	13	34	450.985	21.5	14	32	414.707	25.44	15	39	963	109.617	6.50732
ENSP00000450617	KLC1 HGNC Symbol|kinesin light chain 1 [Source:HGNC Symbol;Acc:6387]|14|ENSG00000126214|ENST00000557575	1.10774	18.166	1;4;2	14.7	20	5	5	12	1.52497e+07	46.3	4.54	2	3	34.96	14.7	5	6	23.93	4.17	2	3	551	62.6766	5.61768
ENSP00000417620	KLC4 HGNC Symbol|kinesin light chain 4 [Source:HGNC Symbol;Acc:21624]|6|ENSG00000137171|ENST00000469987				11.32	4	1	1	1	1.96476e+06									0	11.32	1	1	159	18.001	7.09326
ENSP00000332455	KPNA2 HGNC Symbol|karyopherin alpha 2 (RAG cohort 1, importin alpha 1) [Source:HGNC Symbol;Acc:6395]|17|ENSG00000182481|ENST00000330459	0.659217	1.67699	1;1;-	11.53	4	4	4	7	1.80126e+07	86.3983	11.53	4	4	69.34	4.54	2	3					529	57.8259	5.40186
ENSP00000261667	KPNA3 HGNC Symbol|karyopherin alpha 3 (importin alpha 4) [Source:HGNC Symbol;Acc:6396]|13|ENSG00000102753|ENST00000261667				10.56	1	4	4	14	2.52285e+07	45.3942	10.56	4	5	115.63	10.56	4	5	82.3	8.83	3	4	521	57.7748	4.94482
ENSP00000334373	KPNA4 HGNC Symbol|karyopherin alpha 4 (importin alpha 3) [Source:HGNC Symbol;Acc:6397]|3|ENSG00000186432|ENST00000334256	0.637381		-;1;-	9.02	1	3	3	10	3.6884e+07	57.78	5.37	1	2	72.3	9.02	3	5	30.47	7.29	2	3	521	57.8506	4.95752
ENSP00000444930	KPNA6 HGNC Symbol|karyopherin alpha 6 (importin alpha 7) [Source:HGNC Symbol;Acc:6399]|1|ENSG00000025800|ENST00000537234	0.823197	3.59511	2;3;2	8.44	7	4	4	14	2.63952e+07	57.8681	4.88	3	4	76.2005	8.44	4	7	78.1009	7.13	3	3	533	59.6303	5.0083
ENSP00000290158	KPNB1 HGNC Symbol|karyopherin (importin) beta 1 [Source:HGNC Symbol;Acc:6400]|17|ENSG00000108424|ENST00000290158	0.916443	7.6291	8;6;5	20.89	6	10	10	114	5.29554e+07	407.352	20.89	10	46	420.324	20.89	10	39	302.506	17.69	9	29	876	97.108	4.77979
ENSP00000442277	KRI1 HGNC Symbol|KRI1 homolog (S. cerevisiae) [Source:HGNC Symbol;Acc:25769]|19|ENSG00000129347|ENST00000546063				22.22	6	1	1	2	3.12977e+06	34.25	22.22	1	1	38.76	22.22	1	1					36	4.34727	11.4731
ENSP00000411740	KRR1 HGNC Symbol|KRR1, small subunit (SSU) processome component, homolog (yeast) [Source:HGNC Symbol;Acc:5176]|12|ENSG00000111615|ENST00000438169				5.56	1	1	1	1	4252320					0	5.56	1	1					324	36.7649	9.64209
ENSP00000252244	KRT1 HGNC Symbol|keratin 1 [Source:HGNC Symbol;Acc:6412]|12|ENSG00000167768|ENST00000252244				7.14	1	3	3	6	1.1609e+07	0	5.59	2	2	33.88	3.11	1	1	42.43	4.66	2	3	644	65.999	8.11865
ENSP00000269576	KRT10 HGNC Symbol|keratin 10 [Source:HGNC Symbol;Acc:6413]|17|ENSG00000186395|ENST00000269576				10.45	5	4	6	67	2.78841e+08	260.36	10.45	6	25	294.749	6.85	4	19	295.032	6.85	4	23	584	58.7917	5.21143
ENSP00000167586	KRT14 HGNC Symbol|keratin 14 [Source:HGNC Symbol;Acc:6416]|17|ENSG00000186847|ENST00000167586				12.92	11	1	7	74	5.06331e+08	462.061	12.92	7	29	407.714	7.2	4	20	446.06	7.2	4	25	472	51.5294	5.16064
ENSP00000373487	KRT18 HGNC Symbol|keratin 18 [Source:HGNC Symbol;Acc:6430]|12|ENSG00000111057|ENST00000388835	0.931303	2.38487	29;27;33	71.16	4	24	26	306	1.13622e+09	1599.65	69.53	24	104	1351.2	50.23	19	90	1523.08	60.7	21	112	430	48.0285	5.45264
ENSP00000355124	KRT19 HGNC Symbol|keratin 19 [Source:HGNC Symbol;Acc:6436]|17|ENSG00000171345|ENST00000361566	1.03275	2.16735	14;9;10	72.5	14	20	27	265	1.07738e+09	1779.43	70.75	26	97	1465.4	67.5	22	81	1439.31	69.5	23	87	400	44.0791	5.13525
ENSP00000310861	KRT2 HGNC Symbol|keratin 2 [Source:HGNC Symbol;Acc:6439]|12|ENSG00000172867|ENST00000309680				6.26	1	3	3	5	2.62926e+06	46.22	2.19	1	1	57.2	2.19	1	1	41.3593	6.26	3	3	639	65.3932	8.00146
ENSP00000251645	KRT31 HGNC Symbol|keratin 31 [Source:HGNC Symbol;Acc:6448]|17|ENSG00000094796|ENST00000251645				18.03	9	1	7	102	2.55031e+08	641.061	15.14	6	33	741.617	18.03	7	38	619.511	15.14	6	31	416	47.2071	4.88135
ENSP00000007735	KRT33A HGNC Symbol|keratin 33A [Source:HGNC Symbol;Acc:6450]|17|ENSG00000006059|ENST00000007735	0.129018	36.4829	2;1;1	14.85	9	1	6	72	1.87614e+08	251.799	11.88	5	24	213.216	14.85	6	24	293.382	11.88	5	24	404	45.9114	4.81787
ENSP00000251646	KRT33B HGNC Symbol|keratin 33B [Source:HGNC Symbol;Acc:6451]|17|ENSG00000131738|ENST00000251646				14.85	9	1	6	97	2.55031e+08	538.101	14.85	6	33	604.153	14.85	6	34	556.103	14.85	6	30	404	46.1845	4.84326
ENSP00000246639	KRT35 HGNC Symbol|keratin 35 [Source:HGNC Symbol;Acc:6453]|17|ENSG00000197079|ENST00000246639				10.59	3	1	5	46	8.42075e+07	201.291	7.76	4	15	176.659	10.59	5	17	225.145	7.76	4	14	425	47.5611	4.76709
ENSP00000377555	KRT36 HGNC Symbol|keratin 36 [Source:HGNC Symbol;Acc:6454]|17|ENSG00000126337|ENST00000393986				6.24	2	1	2	19	5.16804e+07	42.5333	6.24	2	8	43.37	6.24	2	6	0	6.24	2	5	417	47.4546	4.80518
ENSP00000225550	KRT37 HGNC Symbol|keratin 37 [Source:HGNC Symbol;Acc:6455]|17|ENSG00000108417|ENST00000225550				7.13	1	1	2	11	7.84036e+07	31.25	7.13	2	4	36	7.13	2	3	0	7.13	2	4	449	49.7152	4.95752
ENSP00000387904	KRT4 HGNC Symbol|keratin 4 [Source:HGNC Symbol;Acc:6441]|12|ENSG00000170477|ENST00000458244				6.4	4	2	3	18	4.20633e+06	38.5	5.8	2	7	37.28	6.4	3	4	44.6767	6.4	3	7	500	53.9322	5.92236
ENSP00000252250	KRT6C HGNC Symbol|keratin 6C [Source:HGNC Symbol;Acc:20406]|12|ENSG00000170465|ENST00000252250				3.01	3	1	1	1	1.42222e+06					23.71	3.01	1	1					564	59.9883	8.00146
ENSP00000329243	KRT7 HGNC Symbol|keratin 7 [Source:HGNC Symbol;Acc:6445]|12|ENSG00000135480|ENST00000331817	0.968469	0.756402	69;62;51	76.55	9	27	29	723	2.00364e+09	4121.05	76.55	25	270	3590.24	76.55	27	251	3089.39	76.55	24	202	469	51.3543	5.47803
ENSP00000293308	KRT8 HGNC Symbol|keratin 8 [Source:HGNC Symbol;Acc:6446]|12|ENSG00000170421|ENST00000293308	1.10421		1;-;1	8.07	3	2	3	79	1.61526e+09	449.926	3.31	2	28	403.497	6.63	2	27	373.267	3.31	2	24	483	53.6711	5.59229
ENSP00000257951	KRT84 HGNC Symbol|keratin 84 [Source:HGNC Symbol;Acc:6461]|12|ENSG00000161849|ENST00000257951				5.33	1	2	2	5	1.89715e+07	29.59	1.33	1	1	40.72	5.33	2	3	54.98	1.33	1	1	600	64.8015	7.56201
ENSP00000257901	KRT85 HGNC Symbol|keratin 85 [Source:HGNC Symbol;Acc:6462]|12|ENSG00000135443|ENST00000257901	0.0356559		-;-;1	35.5	2	7	16	207	1.79576e+08	796.656	35.5	16	69	897.779	35.5	16	75	696.932	35.5	16	63	507	55.7665	6.55127
ENSP00000246662	KRT9 HGNC Symbol|keratin 9 [Source:HGNC Symbol;Acc:6447]|17|ENSG00000171403|ENST00000246662				9.15	2	4	4	6	3.88202e+06	54.2	3.85	2	2					121.099	9.15	4	4	623	62.0268	5.23682
ENSP00000330720	KRTAP11-1 HGNC Symbol|keratin associated protein 11-1 [Source:HGNC Symbol;Acc:18922]|21|ENSG00000182591|ENST00000332378				6.75	1	1	1	4	1.08628e+07	62.9	6.75	1	1	46.83	6.75	1	1	80.9476	6.75	1	2	163	17.0736	7.89893
ENSP00000381494	KRTAP2-2 HGNC Symbol|keratin associated protein 2-2 [Source:HGNC Symbol;Acc:18905]|17|ENSG00000214518|ENST00000398477				8.13	5	1	1	8	2.93427e+07					24.1157	8.13	1	6	21.76	8.13	1	2	123	12.9472	7.81104
ENSP00000391964	KTN1 HGNC Symbol|kinectin 1 (kinesin receptor) [Source:HGNC Symbol;Acc:6467]|14|ENSG00000126777|ENST00000438792	1.17719	2.1951	4;4;5	5.62	7	6	6	35	1.86284e+07	70.2439	4.69	4	10	94.6487	5.54	5	11	84.604	5.62	6	14	1300	149.519	5.70654
ENSP00000454085	LACTB HGNC Symbol|lactamase, beta [Source:HGNC Symbol;Acc:16468]|15|ENSG00000103642|ENST00000557972				7.94	3	1	1	2	1.16605e+07	34.89	7.94	1	1	35.14	7.94	1	1					126	14.6087	9.26123
ENSP00000383988	LAGE3 HGNC Symbol|L antigen family, member 3 [Source:HGNC Symbol;Acc:26058]|X|ENSG00000196976|ENST00000407062				21.7	2	1	1	3	8.71594e+06	45.15	21.7	1	1	28.19	21.7	1	1	49.2	21.7	1	1	106	10.4142	6.68311
ENSP00000374114	LAMA4 HGNC Symbol|laminin, alpha 4 [Source:HGNC Symbol;Acc:6484]|6|ENSG00000112769|ENST00000389463	1.87409	47.2896	1;2;1	5.51	7	7	7	26	1.22976e+07	72.6349	3.52	4	6	66.1217	5.51	7	12	95.205	4.35	5	8	1816	201.649	6.31592
ENSP00000252999	LAMA5 HGNC Symbol|laminin, alpha 5 [Source:HGNC Symbol;Acc:6485]|20|ENSG00000130702|ENST00000252999				1.19	3	4	4	10	964606	77.4521	1.19	4	4	45.587	0.43	2	3	69.0419	0.81	3	3	3695	399.479	7.02002
ENSP00000222399	LAMB1 HGNC Symbol|laminin, beta 1 [Source:HGNC Symbol;Acc:6486]|7|ENSG00000091136|ENST00000222399	2.17133	9.35213	10;9;6	22.34	4	24	25	140	5.18043e+07	597.089	22.34	25	48	561.828	17.64	21	43	500.151	18.53	21	49	1786	197.909	4.94482
ENSP00000307156	LAMB2 HGNC Symbol|laminin, beta 2 (laminin S) [Source:HGNC Symbol;Acc:6487]|3|ENSG00000172037|ENST00000305544				2.89	2	3	4	18	8.52532e+06	85.1164	1.28	2	5	129.761	2.22	3	7	80.7031	0.61	1	6	1798	195.854	6.52197
ENSP00000355997	LAMB3 HGNC Symbol|laminin, beta 3 [Source:HGNC Symbol;Acc:6490]|1|ENSG00000196878|ENST00000367030				3.41	1	3	3	4	2.41003e+06					23.17	2.65	2	3	23.63	0.77	1	1	1172	129.489	7.21045
ENSP00000258341	LAMC1 HGNC Symbol|laminin, gamma 1 (formerly LAMB2) [Source:HGNC Symbol;Acc:6492]|1|ENSG00000135862|ENST00000258341	1.68304	29.8441	13;13;11	24.92	1	24	24	132	3.04289e+07	514.072	22.06	21	39	735.206	21.19	21	46	764.168	17.9	17	47	1609	177.489	5.12256
ENSP00000333298	LAMP1 HGNC Symbol|lysosomal-associated membrane protein 1 [Source:HGNC Symbol;Acc:6499]|13|ENSG00000185896|ENST00000332556	1.07036	2.94732	6;9;5	10.31	2	3	3	56	3.61961e+07	79.13	10.31	3	17	160.546	10.31	3	26	146.64	10.31	3	13	417	44.8538	8.74854
ENSP00000440506	LAMP2 HGNC Symbol|lysosomal-associated membrane protein 2 [Source:HGNC Symbol;Acc:6501]|X|ENSG00000005893|ENST00000538785				2.67	5	1	1	12	2.3133e+08	102.11	2.67	1	4	101.52	2.67	1	5	92.45	2.67	1	3	300	32.9588	6.87354
ENSP00000278671	LAMTOR1 HGNC Symbol|late endosomal/lysosomal adaptor, MAPK and MTOR activator 1 [Source:HGNC Symbol;Acc:26068]|11|ENSG00000149357|ENST00000278671				8.07	1	1	1	2	2.42158e+07	64.96	8.07	1	1	48.67	8.07	1	1					161	17.7338	5.14795
ENSP00000226299	LAP3 HGNC Symbol|leucine aminopeptidase 3 [Source:HGNC Symbol;Acc:18449]|4|ENSG00000002549|ENST00000226299	1.40693	9.24462	1;1;1	7.51	2	3	3	10	3.56867e+07	47.2521	7.51	3	3	0	4.82	2	4	20.54	4.82	2	3	519	56.1308	7.92822
ENSP00000336721	LARP1 HGNC Symbol|La ribonucleoprotein domain family, member 1 [Source:HGNC Symbol;Acc:29531]|5|ENSG00000155506|ENST00000336314	1.53193	52.9547	1;2;2	13.05	11	10	10	48	1.25544e+07	162.517	7.07	5	10	170.594	11.68	9	22	183.834	11.29	9	16	1019	116.393	9.08545
ENSP00000326128	LARP4B HGNC Symbol|La ribonucleoprotein domain family, member 4B [Source:HGNC Symbol;Acc:28987]|10|ENSG00000107929|ENST00000316157				2.3	1	1	1	1	7.60459e+06	0	2.3	1	1									738	80.5026	6.91748
ENSP00000421541	LARP7 HGNC Symbol|La ribonucleoprotein domain family, member 7 [Source:HGNC Symbol;Acc:24912]|4|ENSG00000174720|ENST00000505034				4.01	4	1	1	2	7.2043e+06					27.25	4.01	1	2					299	34.4273	9.78857
ENSP00000426005	LARS HGNC Symbol|leucyl-tRNA synthetase [Source:HGNC Symbol;Acc:6512]|5|ENSG00000133706|ENST00000510191	1.27296	5.98638	-;2;3	12.03	4	11	11	56	4.48431e+07	348.981	8.56	7	15	396.081	10.43	9	22	324.283	11.41	10	19	1122	127.955	7.03467
ENSP00000363937	LAS1L HGNC Symbol|LAS1-like (S. cerevisiae) [Source:HGNC Symbol;Acc:25726]|X|ENSG00000001497|ENST00000374804				5.63	4	3	3	4	8.24327e+06	35.9112	3.26	2	2	68.7	3.56	2	2					675	76.7966	4.67822
ENSP00000391897	LASP1 HGNC Symbol|LIM and SH3 protein 1 [Source:HGNC Symbol;Acc:6513]|17|ENSG00000002834|ENST00000419929	0.917682	0.910624	5;2;3	28.31	3	3	3	28	4.00717e+07	275.847	28.31	3	13	186.9	19.88	2	7	218.449	19.88	2	8	166	18.9683	9.01221
ENSP00000272163	LBR HGNC Symbol|lamin B receptor [Source:HGNC Symbol;Acc:6518]|1|ENSG00000143815|ENST00000272163				3.09	1	1	1	1	3.48557e+06									33.78	3.09	1	1	615	70.658	9.36377
ENSP00000368722	LDHA HGNC Symbol|lactate dehydrogenase A [Source:HGNC Symbol;Acc:6535]|11|ENSG00000134333|ENST00000379412	1.1402	24.8058	2;2;3	18.37	18	2	4	42	4.22175e+08	264.838	18.37	4	15	288.234	18.37	4	12	201.29	16.57	3	15	332	36.6654	8.26514
ENSP00000229319	LDHB HGNC Symbol|lactate dehydrogenase B [Source:HGNC Symbol;Acc:6541]|12|ENSG00000111716|ENST00000350669	0.893978		1;-;1	15.87	10	1	3	24	5.77641e+08	264.412	15.87	3	10	278.588	5.39	2	7	197.652	14.07	2	7	334	36.6151	6.04932
ENSP00000453513	LDLR HGNC Symbol|low density lipoprotein receptor [Source:HGNC Symbol;Acc:6547]|19|ENSG00000130164|ENST00000560467				4.21	9	1	1	1	1.22421e+06									33.46	4.21	1	1	309	34.302	4.58936
ENSP00000293760	LEMD2 HGNC Symbol|LEM domain containing 2 [Source:HGNC Symbol;Acc:21244]|6|ENSG00000161904|ENST00000293760				19.09	6	6	6	13	1.45119e+07	43.33	7.36	3	4	79.5691	13.72	4	6	53.8659	4.97	2	3	503	56.9395	8.99756
ENSP00000380245	LEPRE1 HGNC Symbol|leucine proline-enriched proteoglycan (leprecan) 1 [Source:HGNC Symbol;Acc:19316]|1|ENSG00000117385|ENST00000397054	1.09809	6.62009	5;6;3	34	6	15	15	76	5.6278e+07	444.462	23.96	12	28	484.948	31.56	13	33	130.532	16.07	7	15	697	78.8721	5.57959
ENSP00000379951	LEPREL2 HGNC Symbol|leprecan-like 2 [Source:HGNC Symbol;Acc:19318]|12|ENSG00000110811|ENST00000396725	1.45409	1.76945	1;2;-	31.02	4	18	18	46	5.11519e+07	152.485	23.95	13	18	213.407	29.12	15	20	94.6384	8.57	5	8	735	81.6726	6.31592
ENSP00000347649	LEPREL4 HGNC Symbol|leprecan-like 4 [Source:HGNC Symbol;Acc:16946]|17|ENSG00000141696|ENST00000355468				4.35	2	2	2	2	3.28468e+07					31.51	4.35	2	2					437	50.3492	4.76709
ENSP00000305653	LETM1 HGNC Symbol|leucine zipper-EF-hand containing transmembrane protein 1 [Source:HGNC Symbol;Acc:6556]|4|ENSG00000168924|ENST00000302787	0.803836	16.4758	1;1;-	3.79	1	3	3	4	4.88969e+06	19.19	2.44	2	2	28.64	2.3	2	2		0			739	83.302	6.69775
ENSP00000215909	LGALS1 HGNC Symbol|lectin, galactoside-binding, soluble, 1 [Source:HGNC Symbol;Acc:6561]|22|ENSG00000100097|ENST00000215909	1.08848	2.75152	12;13;15	85.93	1	5	5	134	8.53172e+08	668.775	40.74	3	39	752.51	57.78	4	42	848.659	85.93	5	53	135	14.7062	5.50342
ENSP00000451381	LGALS3 HGNC Symbol|lectin, galactoside-binding, soluble, 3 [Source:HGNC Symbol;Acc:6563]|14|ENSG00000131981|ENST00000554715	1.11532	8.06325	2;2;2	21.46	2	4	4	16	6.84194e+07	72.973	21.46	4	5	84.8396	21.46	4	6	114.506	18.45	3	5	233	24.0709	9.39307
ENSP00000452268	LGMN HGNC Symbol|legumain [Source:HGNC Symbol;Acc:9472]|14|ENSG00000100600|ENST00000554080				24.14	8	1	1	10	2.04322e+07	96.3164	24.14	1	4	41.07	24.14	1	2	114.425	24.14	1	4	58	6.42823	6.93213
ENSP00000450087	LIMA1 HGNC Symbol|LIM domain and actin binding 1 [Source:HGNC Symbol;Acc:24636]|12|ENSG00000050405|ENST00000552909	0.824137	9.97704	4;6;5	14.55	8	5	5	41	3.94733e+07	154.405	14.55	5	12	156.559	14.55	5	14	124.954	14.55	5	15	598	66.95	5.79541
ENSP00000446121	LIMS1 HGNC Symbol|LIM and senescent cell antigen-like domains 1 [Source:HGNC Symbol;Acc:6616]|2|ENSG00000169756|ENST00000542845	1.38053	39.3716	3;1;2	19.64	11	7	7	22	3.51488e+07	129.562	17.57	5	9	27.19	8.79	3	6	77.7956	19.64	6	7	387	44.3604	8.01611
ENSP00000321537	LLGL1 HGNC Symbol|lethal giant larvae homolog 1 (Drosophila) [Source:HGNC Symbol;Acc:6628]|17|ENSG00000131899|ENST00000316843				1.03	1	1	1	1	483613									39.67	1.03	1	1	1064	115.346	6.29053
ENSP00000251047	LMAN1 HGNC Symbol|lectin, mannose-binding, 1 [Source:HGNC Symbol;Acc:6631]|18|ENSG00000074695|ENST00000251047	0.749752	2.97012	10;14;12	9.8	1	5	5	82	7.67537e+07	232.934	9.8	5	24	398.758	9.8	5	33	321.702	9.8	5	25	510	57.513	6.771
ENSP00000427377	LMAN2 HGNC Symbol|lectin, mannose-binding 2 [Source:HGNC Symbol;Acc:16986]|5|ENSG00000169223|ENST00000513877				11.98	4	2	2	15	5.03096e+07	170.276	11.98	2	7	105.08	11.98	2	5	106.26	11.98	2	3	192	21.9336	6.52197
ENSP00000216080	LMF2 HGNC Symbol|lipase maturation factor 2 [Source:HGNC Symbol;Acc:25096]|22|ENSG00000100258|ENST00000216080	0.996266	48.7181	1;1;-	13.64	4	6	6	16	5.88127e+06	45.7085	12.61	5	6	104.135	11.88	5	6	50.6267	6.89	3	4	682	76.8659	9.99365
ENSP00000355292	LMNA HGNC Symbol|lamin A/C [Source:HGNC Symbol;Acc:6636]|1|ENSG00000160789|ENST00000361308				84.97	4	2	53	1463	1.20974e+09	8902.35	80.07	42	492	9157.75	80.42	45	524	7628.29	84.97	51	447	572	65.0956	6.84424
ENSP00000357283	LMNA HGNC Symbol|lamin A/C [Source:HGNC Symbol;Acc:6636]|1|ENSG00000160789|ENST00000368300	2.55579	4.38016	1;2;3	79.97	7	5	56	1470	1.21384e+09	9109.85	75	43	493	9362.85	75.3	46	526	7671.18	79.97	54	451	664	74.0947	7.02002
ENSP00000261366	LMNB1 HGNC Symbol|lamin B1 [Source:HGNC Symbol;Acc:6637]|5|ENSG00000113368|ENST00000261366	1.02387	11.1909	18;26;8	47.78	2	22	27	232	1.56892e+08	872.553	43.52	21	78	1528.65	46.08	25	107	505.172	23.21	11	47	586	66.3676	5.16064
ENSP00000327054	LMNB2 HGNC Symbol|lamin B2 [Source:HGNC Symbol;Acc:6638]|19|ENSG00000176619|ENST00000325327	0.834136	3.30346	12;9;5	35.5	2	17	22	183	1.1846e+08	981.407	32	20	70	1121.58	29.33	17	72	679.519	25.5	16	41	600	67.6475	5.35107
ENSP00000379117	LNPEP HGNC Symbol|leucyl/cystinyl aminopeptidase [Source:HGNC Symbol;Acc:6656]|5|ENSG00000113441|ENST00000395770				0.89	2	1	1	2	3.43438e+06		0			25.64	0.89	1	1	28.36	0.89	1	1	1011	115.562	5.73193
ENSP00000465139	LONP1 HGNC Symbol|lon peptidase 1, mitochondrial [Source:HGNC Symbol;Acc:9479]|19|ENSG00000196365|ENST00000590729	1.11962	2.1314	3;3;1	12.67	9	9	9	26	1.90934e+07	123.027	8.08	6	8	176.408	9.53	7	12	86.2063	6.63	5	6	829	93.238	6.49365
ENSP00000427907	LOXL2 HGNC Symbol|lysyl oxidase-like 2 [Source:HGNC Symbol;Acc:6666]|8|ENSG00000134013|ENST00000520349				7.25	2	1	1	1	2.40429e+06					35.6	7.25	1	1					207	22.3751	7.09326
ENSP00000283415	LPCAT1 HGNC Symbol|lysophosphatidylcholine acyltransferase 1 [Source:HGNC Symbol;Acc:25718]|5|ENSG00000153395|ENST00000283415				5.81	1	2	2	4	1.25379e+07	30.37	2.25	1	1	30.39	2.25	1	1	33.47	5.81	2	2	534	59.1134	6.02393
ENSP00000262134	LPCAT2 HGNC Symbol|lysophosphatidylcholine acyltransferase 2 [Source:HGNC Symbol;Acc:26032]|16|ENSG00000087253|ENST00000262134	0.898603	0.567093	4;4;4	29.23	2	9	9	50	1.7092e+07	118.633	29.23	9	17	134.53	29.23	9	17	122.75	25.74	8	16	544	60.1694	6.55127
ENSP00000318089	LPP HGNC Symbol|LIM domain containing preferred translocation partner in lipoma [Source:HGNC Symbol;Acc:6679]|3|ENSG00000145012|ENST00000312675	0.810974		-;-;1	4.41	3	2	2	4	8.25202e+06	60.9851	2.45	1	2	59.51	2.45	1	1	30.63	1.96	1	1	612	65.7038	7.37158
ENSP00000260665	LRPPRC HGNC Symbol|leucine-rich PPR-motif containing [Source:HGNC Symbol;Acc:15714]|2|ENSG00000138095|ENST00000260665	1.0442	7.8244	4;10;7	17.5	5	14	14	86	3.26976e+07	372.885	12.48	10	24	375.399	14.2	11	34	336.154	11.55	10	28	1394	157.805	6.12549
ENSP00000359990	LRRC40 HGNC Symbol|leucine rich repeat containing 40 [Source:HGNC Symbol;Acc:26004]|1|ENSG00000066557|ENST00000370952				5.65	1	3	3	4	1.04621e+07	45.2176	3.49	2	2	20.77	3.99	2	2					602	68.2071	6.43018
ENSP00000367498	LRRC47 HGNC Symbol|leucine rich repeat containing 47 [Source:HGNC Symbol;Acc:29207]|1|ENSG00000130764|ENST00000378251	1.0266	9.95033	1;1;-	26.59	1	10	10	28	3.10908e+07	148.243	23.84	8	11	102.731	12.01	5	9	39.691	11.15	5	8	583	63.4337	8.27979
ENSP00000225972	LRRC59 HGNC Symbol|leucine rich repeat containing 59 [Source:HGNC Symbol;Acc:28817]|17|ENSG00000108829|ENST00000225972	0.833144	3.68025	4;3;2	27.04	1	6	6	34	7.02533e+07	299.541	16.29	3	15	158.703	16.29	3	9	247.971	27.04	6	10	307	34.9089	9.56885
ENSP00000259324	LRRC8A HGNC Symbol|leucine rich repeat containing 8 family, member A [Source:HGNC Symbol;Acc:19027]|9|ENSG00000136802|ENST00000259324				2.84	1	2	2	5	5.39575e+06	27.02	1.23	1	1	46.38	2.84	2	2	48.38	2.84	2	2	810	94.1387	7.94287
ENSP00000409431	LRRFIP1 HGNC Symbol|leucine rich repeat (in FLII) interacting protein 1 [Source:HGNC Symbol;Acc:6702]|2|ENSG00000124831|ENST00000420665				12.75	5	1	1	1	6.71473e+06					43.29	12.75	1	1					149	16.4081	9.18799
ENSP00000409574	LRRFIP2 HGNC Symbol|leucine rich repeat (in FLII) interacting protein 2 [Source:HGNC Symbol;Acc:6703]|3|ENSG00000093167|ENST00000416425				6.67	5	1	1	1	2.04737e+06		0			30.07	6.67	1	1					225	25.9659	5.17334
ENSP00000265245	LSG1 HGNC Symbol|large subunit GTPase 1 homolog (S. cerevisiae) [Source:HGNC Symbol;Acc:25652]|3|ENSG00000041802|ENST00000265245				3.34	2	2	2	2	8.17349e+06					46.4603	3.34	2	2					658	75.1784	6.37939
ENSP00000293406	LSM12 HGNC Symbol|LSM12 homolog (S. cerevisiae) [Source:HGNC Symbol;Acc:26407]|17|ENSG00000161654|ENST00000293406	0.611593		2;-;1	11.28	1	2	2	4	1.0006e+07	31.0043	11.28	2	3					20.08	4.1	1	1	195	21.6871	7.73779
ENSP00000372883	LSM2 HGNC Symbol|LSM2 homolog, U6 small nuclear RNA associated (S. cerevisiae) [Source:HGNC Symbol;Acc:13940]|HSCHR6_MHC_QBL|ENSG00000172850|ENST00000383391				20	1	1	1	5	6.11132e+07	124.67	20	1	2	94.37	20	1	1	102.04	20	1	2	95	10.8276	6.52197
ENSP00000302160	LSM3 HGNC Symbol|LSM3 homolog, U6 small nuclear RNA associated (S. cerevisiae) [Source:HGNC Symbol;Acc:17874]|3|ENSG00000170860|ENST00000306024				19.61	1	3	3	5	5.17334e+07	37.763	13.73	2	2	0	11.76	1	1	34.59	17.65	2	2	102	11.838	4.70361
ENSP00000409191	LSS HGNC Symbol|lanosterol synthase (2,3-oxidosqualene-lanosterol cyclase) [Source:HGNC Symbol;Acc:6708]|21|ENSG00000160285|ENST00000457828				9.2	5	5	5	8	8.85573e+06	46.69	5.98	3	3	77.71	5.37	3	4	29.85	1.23	1	1	652	74.1696	6.45557
ENSP00000228740	LTA4H HGNC Symbol|leukotriene A4 hydrolase [Source:HGNC Symbol;Acc:6710]|12|ENSG00000111144|ENST00000228740	1.01998	0.291825	1;3;2	5.73	3	3	3	9	1.20264e+07	88.3733	4.58	2	3	42.9038	2.78	2	3	43.2238	1.64	1	3	611	69.2412	6.17627
ENSP00000452110	LTBP2 HGNC Symbol|latent transforming growth factor beta binding protein 2 [Source:HGNC Symbol;Acc:6715]|14|ENSG00000119681|ENST00000553939				1.53	3	2	2	3	3.54898e+06	41.57	1.53	2	2					34.11	0.79	1	1	1769	189.117	5.40186
ENSP00000405719	LTF HGNC Symbol|lactotransferrin [Source:HGNC Symbol;Acc:6720]|3|ENSG00000012223|ENST00000426532				1.35	4	1	1	1	1.95717e+07					0	1.35	1	1					666	73.1142	7.85498
ENSP00000441604	LUC7L2 HGNC Symbol|LUC7-like 2 (S. cerevisiae) [Source:HGNC Symbol;Acc:21608]|7|ENSG00000146963|ENST00000541170	1.03216	6.24994	5;2;3	24.42	9	6	6	14	2.45951e+07	43.2179	17.74	5	6	31.2086	13.37	3	4	40.2967	13.11	4	4	389	46.2006	10.0522
ENSP00000313705	LUZP1 HGNC Symbol|leucine zipper protein 1 [Source:HGNC Symbol;Acc:14985]|1|ENSG00000169641|ENST00000314174	0.769307	3.84723	-;2;2	9.65	2	9	9	19	7.57118e+06	78.8084	3.51	4	5	73.555	7.89	7	9	37.1641	6.34	5	5	1026	114.518	8.88037
ENSP00000264265	LXN HGNC Symbol|latexin [Source:HGNC Symbol;Acc:13347]|3|ENSG00000079257|ENST00000264265				8.11	1	1	1	2	8.78643e+06					0	8.11	1	1	0	8.11	1	1	222	25.7339	5.78271
ENSP00000428729	LYPLA1 HGNC Symbol|lysophospholipase I [Source:HGNC Symbol;Acc:6737]|8|ENSG00000120992|ENST00000518546	2.18452		2;-;1	20.3	4	2	2	8	4.36556e+07	68.1667	20.3	2	3	52.8656	20.3	2	2	67.8933	20.3	2	3	197	20.8476	7.06396
ENSP00000363638	LYPLA2 HGNC Symbol|lysophospholipase II [Source:HGNC Symbol;Acc:6738]|1|ENSG00000011009|ENST00000374514	1.10513		2;-;1	15.58	7	2	2	8	1.81891e+07	86.8872	15.58	2	5	66.53	11.26	1	1	55.4958	15.58	2	2	231	24.7207	7.2251
ENSP00000444684	M6PR HGNC Symbol|mannose-6-phosphate receptor (cation dependent) [Source:HGNC Symbol;Acc:6752]|12|ENSG00000003056|ENST00000537621				18.85	3	2	2	7	3.38371e+06	72.74	18.85	2	4	0	7.38	1	1	84.86	18.85	2	2	122	13.3725	5.73193
ENSP00000313438	MACF1 HGNC Symbol|microtubule-actin crosslinking factor 1 [Source:HGNC Symbol;Acc:13664]|1|ENSG00000127603|ENST00000317713	3.02628	22.1578	1;1;1	13.65	18	2	57	244	4.22071e+07	691.089	10.04	40	69	886.31	11.25	47	89	639.723	11.25	45	86	5430	620.005	5.38916
ENSP00000362006	MACF1 HGNC Symbol|microtubule-actin crosslinking factor 1 [Source:HGNC Symbol;Acc:13664]|1|ENSG00000127603|ENST00000372915	1.24234	28.5342	4;4;5	11.94	17	12	67	283	4.22071e+07	822.002	9.03	49	80	1075.49	9.23	53	101	797.277	9.8	53	102	7388	837.787	5.38916
ENSP00000336962	MAGED2 HGNC Symbol|melanoma antigen family D, 2 [Source:HGNC Symbol;Acc:16353]|X|ENSG00000102316|ENST00000347546	1.25659		-;1;-	14.91	4	6	6	10	9.60016e+06	59.9451	3.45	2	2	53.0556	8.55	3	4	26.66	8.36	3	4	550	59.4888	9.71533
ENSP00000354649	MAGT1 HGNC Symbol|magnesium transporter 1 [Source:HGNC Symbol;Acc:28880]|X|ENSG00000102158|ENST00000358075				7.9	1	3	3	7	1.06478e+07	49.4404	4.9	2	2	69.08	7.9	3	3	48.1979	4.9	2	2	367	41.5043	9.93506
ENSP00000261483	MAN2A1 HGNC Symbol|mannosidase, alpha, class 2A, member 1 [Source:HGNC Symbol;Acc:6824]|5|ENSG00000112893|ENST00000261483				1.14	1	1	1	3	6.40096e+06	49.42	1.14	1	1	41.39	1.14	1	1	35.58	1.14	1	1	1144	131.057	7.57666
ENSP00000221363	MAN2B1 HGNC Symbol|mannosidase, alpha, class 2B, member 1 [Source:HGNC Symbol;Acc:6826]|19|ENSG00000104774|ENST00000221363				2.77	2	2	2	4	2.6897e+07	0	2.77	2	2	44.05	1.58	1	1	54.48	1.58	1	1	1010	113.544	7.28369
ENSP00000432799	MANF HGNC Symbol|mesencephalic astrocyte-derived neurotrophic factor [Source:HGNC Symbol;Acc:15461]|3|ENSG00000145050|ENST00000528157	1.5607	76.4874	2;2;2	37.91	2	3	3	21	2.56107e+07	88.13	28.57	2	9	22.46	28.57	2	4	60.44	37.91	3	8	182	20.6868	8.68994
ENSP00000296755	MAP1B HGNC Symbol|microtubule-associated protein 1B [Source:HGNC Symbol;Acc:6836]|5|ENSG00000131711|ENST00000296755	1.10487	8.91945	5;5;5	5.88	5	9	9	60	3.02913e+07	262.853	5.23	8	21	278.262	5.31	8	23	272.673	4.66	7	16	2468	270.468	4.80518
ENSP00000439243	MAP1S HGNC Symbol|microtubule-associated protein 1S [Source:HGNC Symbol;Acc:15715]|19|ENSG00000130479|ENST00000544059	1.13535	3.49655	3;2;3	17.72	2	13	13	41	2.35371e+07	91.8314	14.71	9	13	123.259	14.81	10	15	50.357	16.55	10	13	1033	109.72	7.6499
ENSP00000302486	MAP2K1 HGNC Symbol|mitogen-activated protein kinase kinase 1 [Source:HGNC Symbol;Acc:6840]|15|ENSG00000169032|ENST00000307102	0.914523	4.74325	3;1;2	9.67	4	3	3	11	3.10157e+07	54.5032	9.67	3	5	45.84	3.05	1	3	40.0574	6.11	2	3	393	43.4113	6.62451
ENSP00000262445	MAP2K4 HGNC Symbol|mitogen-activated protein kinase kinase 4 [Source:HGNC Symbol;Acc:6844]|17|ENSG00000065559|ENST00000353533				4.26	2	1	1	1	11417119	32.98	4.26	1	1									399	44.2594	8.07471
ENSP00000353375	MAP4 HGNC Symbol|microtubule-associated protein 4 [Source:HGNC Symbol;Acc:6862]|3|ENSG00000047849|ENST00000360240	0.902455	5.33065	10;15;12	10.42	10	6	6	64	18238135	103.234	7.99	4	19	85.23	10.42	6	23	93.2889	9.2	5	22	1152	120.93	5.42725
ENSP00000389752	MAP4K4 HGNC Symbol|mitogen-activated protein kinase kinase kinase kinase 4 [Source:HGNC Symbol;Acc:6866]|2|ENSG00000071054|ENST00000413150	0.850281		-;1;-	3.38	34	3	4	9	1.42715e+07	37.7858	2.08	2	2	46.451	2.86	3	4	31.6916	1.13	2	3	1154	132.084	7.53271
ENSP00000320228	MAP7D1 HGNC Symbol|MAP7 domain containing 1 [Source:HGNC Symbol;Acc:25514]|1|ENSG00000116871|ENST00000316156				5.98	5	4	4	8	7.5178e+06	24.16	4.23	3	4					49.55	3.49	2	4	803	88.673	10.0522
ENSP00000215832	MAPK1 HGNC Symbol|mitogen-activated protein kinase 1 [Source:HGNC Symbol;Acc:6871]|22|ENSG00000100030|ENST00000215832	1.01849		1;-;-	21.94	8	3	5	16	2.6713e+07	121.697	18.33	4	8	59.3	9.17	2	2	79	13.61	3	6	360	41.3632	6.97607
ENSP00000378626	MAPK3 HGNC Symbol|mitogen-activated protein kinase 3 [Source:HGNC Symbol;Acc:6877]|16|ENSG00000102882|ENST00000395200				12.86	12	1	3	11	1.76156e+07	70.3406	8.68	2	5					50.3796	12.86	3	6	311	35.9456	7.51807
ENSP00000364721	MAPRE1 HGNC Symbol|microtubule-associated protein, RP/EB family, member 1 [Source:HGNC Symbol;Acc:6890]|20|ENSG00000101367|ENST00000375571	0.878507	5.73033	2;1;2	26.12	1	3	3	17	3.27219e+07	102.863	26.12	3	5	147.856	11.94	2	6	128.921	26.12	3	6	268	29.9802	5.13525
ENSP00000446343	MAPRE2 HGNC Symbol|microtubule-associated protein, RP/EB family, member 2 [Source:HGNC Symbol;Acc:6891]|18|ENSG00000166974|ENST00000538170				6.93	4	1	1	1	1.82684e+07									40.85	6.93	1	1	274	30.6721	5.80811
ENSP00000262027	MARS HGNC Symbol|methionyl-tRNA synthetase [Source:HGNC Symbol;Acc:6898]|12|ENSG00000166986|ENST00000262027	1.03605	3.0712	4;5;4	23.11	11	13	13	67	3.92867e+07	346.614	20.22	11	24	345.773	21.33	11	26	126.427	16.33	9	17	900	101.052	6.16357
ENSP00000303147	MAT2A HGNC Symbol|methionine adenosyltransferase II, alpha [Source:HGNC Symbol;Acc:6904]|2|ENSG00000168906|ENST00000306434	0.944962	3.26968	3;6;3	19.75	2	7	7	47	9.3087e+07	205.36	15.44	5	13	292.985	19.75	7	19	321.953	15.44	5	15	395	43.6333	6.48096
ENSP00000325425	MAT2B HGNC Symbol|methionine adenosyltransferase II, beta [Source:HGNC Symbol;Acc:6905]|5|ENSG00000038274|ENST00000321757	1.05082	3.44099	4;2;5	36.83	6	7	7	28	6.79253e+07	136.868	28.14	5	11	127.304	15.57	4	7	121.24	27.54	5	10	334	37.5282	7.35693
ENSP00000426743	MATR3 HGNC Symbol|matrin 3 [Source:HGNC Symbol;Acc:6912]|5|ENSG00000015479|ENST00000510056	1.08837	2.30588	13;26;18	44.58	19	27	27	259	1.67927e+08	951.832	37.03	20	75	1109.93	43.7	24	100	802.824	37.03	22	84	794	88.3045	5.75732
ENSP00000413749	MAVS HGNC Symbol|mitochondrial antiviral signaling protein [Source:HGNC Symbol;Acc:29233]|20|ENSG00000088888|ENST00000416600				3.51	2	1	1	7	1.00609e+07	59.05	3.51	1	3	48.24	3.51	1	3	34.6	3.51	1	1	399	40.4432	5.50342
ENSP00000460057	MAZ HGNC Symbol|MYC-associated zinc finger protein (purine-binding transcription factor) [Source:HGNC Symbol;Acc:6914]|16|ENSG00000103495|ENST00000567444				3.47	10	1	1	1	2.12388e+06	34.19	3.47	1	1									202	22.1728	9.42236
ENSP00000425600	MBLAC2 HGNC Symbol|metallo-beta-lactamase domain containing 2 [Source:HGNC Symbol;Acc:33711]|5|ENSG00000176055|ENST00000514906				6.53	2	1	1	1	1.81315e+06	0	6.53	1	1									199	22.4183	6.60986
ENSP00000418109	MBNL1 HGNC Symbol|muscleblind-like (Drosophila) [Source:HGNC Symbol;Acc:6923]|3|ENSG00000152601|ENST00000464596	1.03762	24.5048	2;1;2	5.78	17	2	2	11	1.99658e+07	58.5267	5.78	2	4	69.82	5.78	2	3	42.3268	5.78	2	4	329	35.7967	8.66064
ENSP00000344377	MBOAT7 HGNC Symbol|membrane bound O-acyltransferase domain containing 7 [Source:HGNC Symbol;Acc:15505]|19|ENSG00000125505|ENST00000338624	0.624169	9.57548	1;1;1	15.79	4	4	4	14	6.26114e+06	52.8886	15.79	4	4	77.0815	15.79	4	5	97.247	15.79	4	5	399	44.7036	8.86572
ENSP00000264036	MCAM HGNC Symbol|melanoma cell adhesion molecule [Source:HGNC Symbol;Acc:6934]|11|ENSG00000076706|ENST00000264036	0.998503	4.9074	33;37;37	54.95	2	22	22	381	4.01578e+08	1732.24	50.46	19	117	1980.25	41.02	17	141	1874.03	39.63	18	123	646	71.5626	5.75732
ENSP00000290429	MCAT HGNC Symbol|malonyl CoA:ACP acyltransferase (mitochondrial) [Source:HGNC Symbol;Acc:29622]|22|ENSG00000100294|ENST00000290429				2.56	1	1	1	1	1.56717e+06	37.07	2.56	1	1									390	42.9341	8.71924
ENSP00000425474	MCCC2 HGNC Symbol|methylcrotonoyl-CoA carboxylase 2 (beta) [Source:HGNC Symbol;Acc:6937]|5|ENSG00000131844|ENST00000509539				3.15	3	1	1	3	19508953	0	3.15	1	1	22.6	3.15	1	1	0	3.15	1	1	286	31.5582	8.29443
ENSP00000420528	MCM2 HGNC Symbol|minichromosome maintenance complex component 2 [Source:HGNC Symbol;Acc:6944]|3|ENSG00000073111|ENST00000491422	1.0162		-;-;1	12.56	2	10	10	26	1.92402e+07	135.08	10.17	8	9	131.957	9.33	7	7	125.676	11.84	9	10	836	94.0497	6.23975
ENSP00000229854	MCM3 HGNC Symbol|minichromosome maintenance complex component 3 [Source:HGNC Symbol;Acc:6945]|6|ENSG00000112118|ENST00000229854	0.70157	20.6445	2;1;1	8.29	2	6	6	19	8.85276e+06	109.307	8.29	6	9	71.39	5.2	4	5	65.6	5.2	4	5	808	90.924	5.77002
ENSP00000380038	MCM4 HGNC Symbol|minichromosome maintenance complex component 4 [Source:HGNC Symbol;Acc:6947]|8|ENSG00000104738|ENST00000396826	0.646741	16.374	2;1;1	5.06	6	3	3	5	3.27891e+06	49.63	2.82	2	2	26.46	4	2	2	25.64	1.06	1	1	850	95.164	6.81494
ENSP00000408705	MCM5 HGNC Symbol|minichromosome maintenance complex component 5 [Source:HGNC Symbol;Acc:6948]|22|ENSG00000100297|ENST00000444778				5.33	3	1	1	1	2.36275e+06		0			20.53	5.33	1	1					150	16.7916	9.59814
ENSP00000264156	MCM6 HGNC Symbol|minichromosome maintenance complex component 6 [Source:HGNC Symbol;Acc:6949]|2|ENSG00000076003|ENST00000264156	0.660545	11.3483	2;3;1	9.5	1	9	9	25	1.79502e+07	180.211	8.16	7	9	185.976	7.43	6	11	70.017	5.6	5	5	821	92.8312	5.41455
ENSP00000307288	MCM7 HGNC Symbol|minichromosome maintenance complex component 7 [Source:HGNC Symbol;Acc:6950]|7|ENSG00000166508|ENST00000303887				16.27	4	9	9	26	1.97758e+07	129.709	10.57	5	11	112.494	12.24	6	8	69.4233	10.57	5	7	719	81.2566	6.45557
ENSP00000440913	MCU HGNC Symbol|mitochondrial calcium uniporter [Source:HGNC Symbol;Acc:23526]|10|ENSG00000156026|ENST00000536019				3.97	3	1	1	9	1.41907e+07	37.65	3.97	1	3	60.7778	3.97	1	3	32.1801	3.97	1	3	302	35.1364	7.48877
ENSP00000386743	MDH1 HGNC Symbol|malate dehydrogenase 1, NAD (soluble) [Source:HGNC Symbol;Acc:6970]|2|ENSG00000014641|ENST00000409908	0.916831	3.69805	1;1;2	14.79	5	2	2	6	2.25701e+07	41.45	14.79	2	2	43.03	4.73	1	1	57.7289	14.79	2	3	169	18.6775	5.93506
ENSP00000327070	MDH2 HGNC Symbol|malate dehydrogenase 2, NAD (mitochondrial) [Source:HGNC Symbol;Acc:6971]|7|ENSG00000146701|ENST00000315758	1.05642	8.44317	4;6;5	25.74	3	4	4	30	2.01319e+08	94.5288	23.96	3	9	93.78	25.74	4	11	144.967	23.96	3	10	338	35.4807	8.67529
ENSP00000321070	ME2 HGNC Symbol|malic enzyme 2, NAD(+)-dependent, mitochondrial [Source:HGNC Symbol;Acc:6984]|18|ENSG00000082212|ENST00000321341	1.60899	11.6873	2;1;1	20.38	2	6	6	19	7.13041e+07	74.9198	20.38	6	7	137.056	11.64	4	7	99.6767	12.16	4	5	584	65.4018	7.60596
ENSP00000301948	MECP2 HGNC Symbol|methyl CpG binding protein 2 (Rett syndrome) [Source:HGNC Symbol;Acc:6990]|X|ENSG00000169057|ENST00000303391				4.94	2	1	1	1	3.10997e+07									0	4.94	1	1	486	52.4087	9.94971
ENSP00000262041	MEOX2 HGNC Symbol|mesenchyme homeobox 2 [Source:HGNC Symbol;Acc:7014]|7|ENSG00000106511|ENST00000262041				5.26	1	1	1	1	167664168	0	5.26	1	1									304	33.5733	8.00146
ENSP00000422689	METAP1 HGNC Symbol|methionyl aminopeptidase 1 [Source:HGNC Symbol;Acc:15789]|4|ENSG00000164024|ENST00000514051				17.24	4	1	1	2	3.65962e+07	65.9	17.24	1	2									116	13.1383	5.08447
ENSP00000449397	METTL1 HGNC Symbol|methyltransferase like 1 [Source:HGNC Symbol;Acc:7030]|12|ENSG00000037897|ENST00000548504				11.29	2	1	1	1	14216196									37.2	11.29	1	1	124	14.1493	8.86572
ENSP00000267812	MFAP1 HGNC Symbol|microfibrillar-associated protein 1 [Source:HGNC Symbol;Acc:7032]|15|ENSG00000140259|ENST00000267812				1.82	1	1	1	2	2.78128e+06	22.84	1.82	1	1	40.32	1.82	1	1					439	51.9266	4.98291
ENSP00000304134	MFF HGNC Symbol|mitochondrial fission factor [Source:HGNC Symbol;Acc:24858]|2|ENSG00000168958|ENST00000349901				18.07	3	2	2	6	1.14152e+07	30.91	6.72	1	2	0	6.72	1	1	53.01	18.07	2	3	238	27.0881	6.62451
ENSP00000423401	MGAT1 HGNC Symbol|mannosyl (alpha-1,3-)-glycoprotein beta-1,2-N-acetylglucosaminyltransferase [Source:HGNC Symbol;Acc:7044]|5|ENSG00000131446|ENST00000513431				11.58	9	1	1	3	8.74332e+06	33.95	11.58	1	2					25.68	11.58	1	1	95	10.2916	9.94971
ENSP00P00921	MGI (curated)|Carbonic anhydrase 2 OS=Bos taurus GN=CA2 PE=1 SV=3 - [CAH2_BOVIN]	1.84647	0.87024	24;23;20	53.08	1	8	8	326	3.60006e+09	1776.56	53.08	7	116	1278.64	53.08	7	96	1553.21	53.08	8	114	260	29.0957	6.91748
ENSP00P01012	MGI (curated)|Ovalbumin OS=Gallus gallus GN=SERPINB14 PE=1 SV=2 - [OVAL_CHICK]	0.386804	20.7393	39;34;33	49.74	1	12	12	498	4.46643e+09	3258.24	49.74	12	166	2843.67	49.74	12	172	2617.28	49.74	12	160	386	42.8535	5.2876
ENSP00P02769	MGI (curated)|Serum albumin OS=Bos taurus GN=ALB PE=1 SV=4 - [ALBU_BOVIN]	1.03703	0.736584	59;64;70	21.58	1	16	16	750	2.35911e+09	3909.31	18.45	11	235	4740.23	21.25	12	261	3849.96	18.78	15	254	607	69.2484	6.17627
ENSP00000419340	MGLL HGNC Symbol|monoglyceride lipase [Source:HGNC Symbol;Acc:17038]|3|ENSG00000074416|ENST00000484451				9.14	6	1	1	1	6.25455e+06									29.2	9.14	1	1	197	21.4381	6.94678
ENSP00000445907	MGP HGNC Symbol|matrix Gla protein [Source:HGNC Symbol;Acc:7060]|12|ENSG00000111341|ENST00000539261				10.68	2	1	1	2	1.34502e+07	28.81	10.68	1	1	41.58	10.68	1	1					103	12.3453	9.67139
ENSP00000356863	MGST3 HGNC Symbol|microsomal glutathione S-transferase 3 [Source:HGNC Symbol;Acc:7064]|1|ENSG00000143198|ENST00000367888				10.08	3	1	1	1	6.87923e+06					34.3	10.08	1	1					129	14.3696	9.70068
ENSP00000463882	MICAL3 HGNC Symbol|microtubule associated monoxygenase, calponin and LIM domain containing 3 [Source:HGNC Symbol;Acc:24694]|22|ENSG00000243156|ENST00000577821				4.44	3	1	2	2	2.47896e+07	0	2.22	1	1	33.03	2.22	1	1		0			270	31.1851	9.46631
ENSP00000215754	MIF HGNC Symbol|macrophage migration inhibitory factor (glycosylation-inhibiting factor) [Source:HGNC Symbol;Acc:7097]|22|ENSG00000240972|ENST00000215754	1.0767	3.98573	2;1;1	20.87	1	2	2	18	4.31336e+07	186.416	20.87	2	12	54.62	20.87	2	2	86.2094	20.87	2	4	115	12.4682	7.88428
ENSP00000361062	MINPP1 HGNC Symbol|multiple inositol-polyphosphate phosphatase 1 [Source:HGNC Symbol;Acc:7102]|10|ENSG00000107789|ENST00000371994				14.42	2	2	2	2	1.00173e+07	29.03	2.88	1	1					47.74	11.54	1	1	312	34.6388	8.96826
ENSP00000406227	MKI67IP HGNC Symbol|MKI67 (FHA domain) interacting nucleolar phosphoprotein [Source:HGNC Symbol;Acc:17838]|2|ENSG00000155438|ENST00000447132	0.839586		-;-;1	7.88	4	2	2	2	4.71659e+06									28.46	7.88	2	2	165	19.4503	9.78857
ENSP00000396340	MKRN2 HGNC Symbol|makorin ring finger protein 2 [Source:HGNC Symbol;Acc:7113]|3|ENSG00000075975|ENST00000411987				3.22	3	1	1	1	1.02473e+07									18.01	3.22	1	1	373	41.9572	7.10791
ENSP00000438950	MLEC HGNC Symbol|malectin [Source:HGNC Symbol;Acc:28973]|12|ENSG00000110917|ENST00000545525				8.9	3	1	1	2	2.4656e+07					41	8.9	1	1	48.01	8.9	1	1	146	16.7186	5.56689
ENSP00000355771	MLLT4 HGNC Symbol|myeloid/lymphoid or mixed-lineage leukemia (trithorax homolog, Drosophila); translocated to, 4 [Source:HGNC Symbol;Acc:7137]|6|ENSG00000130396|ENST00000366806				1.48	8	2	2	2	2.77693e+06	32.99	0.99	1	1					0	0.49	1	1	1824	206.661	6.46826
ENSP00000266839	MMAB HGNC Symbol|methylmalonic aciduria (cobalamin deficiency) cblB type [Source:HGNC Symbol;Acc:19331]|12|ENSG00000139428|ENST00000266839				6.29	2	1	1	1	20402522									70.05	6.29	1	1	159	17.661	7.79639
ENSP00000306220	MMGT1 HGNC Symbol|membrane magnesium transporter 1 [Source:HGNC Symbol;Acc:28100]|X|ENSG00000169446|ENST00000305963				8.4	2	1	1	1	1.5909e+07	36.83	8.4	1	1									131	14.6766	9.15869
ENSP00000322788	MMP1 HGNC Symbol|matrix metallopeptidase 1 (interstitial collagenase) [Source:HGNC Symbol;Acc:7155]|11|ENSG00000196611|ENST00000315274				1.92	1	1	1	6	9.57757e+06	51.33	1.92	1	2	51.35	1.92	1	2	48.9	1.92	1	2	469	53.9728	6.96143
ENSP00000308208	MMP14 HGNC Symbol|matrix metallopeptidase 14 (membrane-inserted) [Source:HGNC Symbol;Acc:7160]|14|ENSG00000157227|ENST00000311852	1.43904		-;1;-	11	2	6	6	15	8.4298e+07	52.78	5.33	3	5	66.0385	11	6	8	46.32	2.58	2	2	582	65.852	7.76709
ENSP00000444143	MMP2 HGNC Symbol|matrix metallopeptidase 2 (gelatinase A, 72kDa gelatinase, 72kDa type IV collagenase) [Source:HGNC Symbol;Acc:7166]|16|ENSG00000087245|ENST00000543485				7.71	5	3	3	5	1.89348e+07	104.735	5.65	2	2	87.912	7.71	3	3					584	65.7224	5.22412
ENSP00000264790	MMRN1 HGNC Symbol|multimerin 1 [Source:HGNC Symbol;Acc:7178]|4|ENSG00000138722|ENST00000264790	1.21605	2.61244	11;16;9	21.91	3	17	17	131	3.1414e+07	336.618	21.91	17	42	572.017	16.94	13	49	423.671	16.94	13	40	1228	138.023	7.92822
ENSP00000361097	MMRN2 HGNC Symbol|multimerin 2 [Source:HGNC Symbol;Acc:19888]|10|ENSG00000173269|ENST00000372027	1.03331	8.94331	11;12;11	37.62	6	21	21	141	5.64033e+07	680.345	29.82	16	42	486.284	33.93	19	57	446.545	29.4	17	42	949	104.344	5.85889
ENSP00000409425	MMS19 HGNC Symbol|MMS19 nucleotide excision repair homolog (S. cerevisiae) [Source:HGNC Symbol;Acc:13824]|10|ENSG00000155229|ENST00000437002				5.3	5	2	2	6	1.39678e+06	38.8031	5.3	2	2	43.52	5.3	2	2	33.2631	5.3	2	2	302	33.5947	5.49072
ENSP00000405354	MOB4 HGNC Symbol|MOB family member 4, phocein [Source:HGNC Symbol;Acc:17261]|2|ENSG00000115540|ENST00000448447				7.35	2	1	1	1	1.56895e+07	0	7.35	1	1									204	23.4976	6.91748
ENSP00000233616	MOGS HGNC Symbol|mannosyl-oligosaccharide glucosidase [Source:HGNC Symbol;Acc:24862]|2|ENSG00000115275|ENST00000233616	1.03735	13.5693	2;4;1	40.98	6	27	27	94	9.03843e+07	422.537	28.91	19	34	490.401	37.87	24	39	252.362	21.86	14	21	837	91.8606	8.89502
ENSP00000358658	MOV10 HGNC Symbol|Mov10, Moloney leukemia virus 10, homolog (mouse) [Source:HGNC Symbol;Acc:7200]|1|ENSG00000155363|ENST00000369644				4.01	2	3	3	6	7.97493e+06	66.36	3.06	2	2	46.76	2.11	2	3	46.4	1.16	1	1	947	107.142	8.79248
ENSP00000380918	MPG HGNC Symbol|N-methylpurine-DNA glycosylase [Source:HGNC Symbol;Acc:7211]|16|ENSG00000103152|ENST00000397817				17.79	4	4	4	5	6.39596e+06	0	5.34	1	1	29.31	3.91	1	1	66.8433	12.46	3	3	281	30.8047	9.15869
ENSP00000393034	MPHOSPH10 HGNC Symbol|M-phase phosphoprotein 10 (U3 small nucleolar ribonucleoprotein) [Source:HGNC Symbol;Acc:7213]|2|ENSG00000124383|ENST00000425650				2.03	2	1	1	2	1.0724e+07	45.39	2.03	1	1					29.02	2.03	1	1	541	62.5828	5.10986
ENSP00000462688	MPRIP HGNC Symbol|myosin phosphatase Rho interacting protein [Source:HGNC Symbol;Acc:30321]|17|ENSG00000133030|ENST00000584067				5.92	7	3	3	5	6.2419e+06	37.32	1.3	1	1	0	5.92	3	3	27.03	1.3	1	1	844	95.8704	6.03662
ENSP00000342333	MPST HGNC Symbol|mercaptopyruvate sulfurtransferase [Source:HGNC Symbol;Acc:7223]|22|ENSG00000128309|ENST00000341116	0.907933		1;-;-	30.3	3	7	7	22	4.05523e+07	179.814	25.25	6	9	105.06	19.87	4	5	160.014	27.95	6	8	297	33.1576	6.59521
ENSP00000278937	MPZL2 HGNC Symbol|myelin protein zero-like 2 [Source:HGNC Symbol;Acc:3496]|11|ENSG00000149573|ENST00000278937				4.19	1	1	1	1	2.16066e+06		0				0			38.49	4.19	1	1	215	24.4687	7.02002
ENSP00000307513	MRC2 HGNC Symbol|mannose receptor, C type 2 [Source:HGNC Symbol;Acc:16875]|17|ENSG00000011028|ENST00000303375	1.39184	2.68605	-;2;3	7.91	1	11	11	29	1.52746e+07	148.798	2.5	3	4	175.255	6.15	9	12	150.602	7.44	9	13	1479	166.568	5.8335
ENSP00000315017	MRPL1 HGNC Symbol|mitochondrial ribosomal protein L1 [Source:HGNC Symbol;Acc:14275]|4|ENSG00000169288|ENST00000315567				7.38	2	2	2	4	5.75853e+07	30.74	3.69	1	1	44.62	3.69	1	1	38.19	7.38	2	2	325	36.8854	8.77783
ENSP00000324100	MRPL10 HGNC Symbol|mitochondrial ribosomal protein L10 [Source:HGNC Symbol;Acc:14055]|17|ENSG00000159111|ENST00000351111				11.11	2	2	2	7	2.12528e+07	93.71	11.11	2	2	68.7113	11.11	2	3	64.5604	11.11	2	2	261	29.2637	9.5835
ENSP00000430545	MRPL13 HGNC Symbol|mitochondrial ribosomal protein L13 [Source:HGNC Symbol;Acc:14278]|8|ENSG00000172172|ENST00000518918				16.89	2	1	1	1	1.11159e+07	33.97	16.89	1	1									148	17.0649	8.99756
ENSP00000361084	MRPL14 HGNC Symbol|mitochondrial ribosomal protein L14 [Source:HGNC Symbol;Acc:14279]|6|ENSG00000180992|ENST00000372014				22.76	1	2	2	10	1.50248e+07	92.5941	22.76	2	3	138.04	22.76	2	4	113.042	22.76	2	3	145	15.9374	10.2427
ENSP00000260102	MRPL15 HGNC Symbol|mitochondrial ribosomal protein L15 [Source:HGNC Symbol;Acc:14054]|8|ENSG00000137547|ENST00000260102	0.917952	2.92703	1;1;3	17.91	4	4	5	10	2.78261e+07	45.323	8.78	2	2	57.2976	10.47	3	3	57.919	17.91	5	5	296	33.3989	10.0083
ENSP00000435294	MRPL17 HGNC Symbol|mitochondrial ribosomal protein L17 [Source:HGNC Symbol;Acc:14053]|11|ENSG00000158042|ENST00000532203	0.782523		1;-;1	28.87	2	5	5	7	1.15821e+07	28.43	18.31	3	3					32.8733	28.87	4	4	142	16.3608	10.4771
ENSP00000356001	MRPL18 HGNC Symbol|mitochondrial ribosomal protein L18 [Source:HGNC Symbol;Acc:14477]|6|ENSG00000112110|ENST00000367034				5.56	1	1	1	1	9.98106e+06	0	5.56	1	1									180	20.5635	9.53955
ENSP00000377486	MRPL19 HGNC Symbol|mitochondrial ribosomal protein L19 [Source:HGNC Symbol;Acc:14052]|2|ENSG00000115364|ENST00000393909	0.976949		2;-;1	17.47	1	5	5	10	2.77355e+07	93.2184	14.38	4	4	77.84	9.25	3	3	79.4883	10.27	3	3	292	33.5136	9.49561
ENSP00000373404	MRPL2 HGNC Symbol|mitochondrial ribosomal protein L2 [Source:HGNC Symbol;Acc:14056]|6|ENSG00000112651|ENST00000388752	0.495011	64.9074	-;1;1	15.08	2	3	3	7	3.24509e+07	44.89	8.2	1	1	27.32	11.8	2	3	58.7305	15.08	3	3	305	33.2797	11.2974
ENSP00000389400	MRPL21 HGNC Symbol|mitochondrial ribosomal protein L21 [Source:HGNC Symbol;Acc:14479]|11|ENSG00000197345|ENST00000450904				8.33	2	1	1	1	1.66382e+07									20.49	8.33	1	1	120	13.7377	10.0669
ENSP00000431040	MRPL22 HGNC Symbol|mitochondrial ribosomal protein L22 [Source:HGNC Symbol;Acc:14480]|5|ENSG00000082515|ENST00000523037				10.19	4	2	2	9	9.01281e+06	84.6405	10.19	2	3	75.5727	10.19	2	3	75.7433	10.19	2	3	206	23.6256	9.93506
ENSP00000370930	MRPL23 HGNC Symbol|mitochondrial ribosomal protein L23 [Source:HGNC Symbol;Acc:10322]|11|ENSG00000214026|ENST00000381519				29.41	5	3	3	9	4.87926e+07	65.4985	24.18	2	3	63.4195	24.18	2	3	57.0089	29.41	3	3	153	17.7701	9.68604
ENSP00000421865	MRPL27 HGNC Symbol|mitochondrial ribosomal protein L27 [Source:HGNC Symbol;Acc:14483]|17|ENSG00000108826|ENST00000507088	0.870182		1;-;-	11.83	3	1	1	2	1.10615e+07	23.32	11.83	1	2									93	10.4676	9.53955
ENSP00000395305	MRPL28 HGNC Symbol|mitochondrial ribosomal protein L28 [Source:HGNC Symbol;Acc:14484]|16|ENSG00000086504|ENST00000450882				3.61	5	1	1	2	5753187					30.47	3.61	1	1	47.78	3.61	1	1	194	23.1312	9.36377
ENSP00000223324	MRPL32 HGNC Symbol|mitochondrial ribosomal protein L32 [Source:HGNC Symbol;Acc:14035]|7|ENSG00000106591|ENST00000223324	0.819334		1;-;-	4.79	1	1	1	1	5481675	26.02	4.79	1	1									188	21.3911	9.72998
ENSP00000354086	MRPL37 HGNC Symbol|mitochondrial ribosomal protein L37 [Source:HGNC Symbol;Acc:14034]|1|ENSG00000116221|ENST00000360840				6.15	2	2	2	4	3.93609e+07	33.16	4.26	1	1	43.1	4.26	1	1	53.5952	6.15	2	2	423	48.0871	8.5874
ENSP00000308275	MRPL38 HGNC Symbol|mitochondrial ribosomal protein L38 [Source:HGNC Symbol;Acc:14033]|17|ENSG00000204316|ENST00000309352	0.756545	37.0968	2;1;-	20.26	2	7	7	16	2.84456e+07	70.1633	20.26	7	8	72.27	15.26	5	5	43.27	10.79	3	3	380	44.5684	7.53271
ENSP00000404426	MRPL39 HGNC Symbol|mitochondrial ribosomal protein L39 [Source:HGNC Symbol;Acc:14027]|21|ENSG00000154719|ENST00000419219				6.4	3	3	3	8	2.02104e+07	57.0596	6.4	3	3	52.7697	4.04	2	2	57.3605	6.4	3	3	297	34.0104	8.14795
ENSP00000377334	MRPL4 HGNC Symbol|mitochondrial ribosomal protein L4 [Source:HGNC Symbol;Acc:14276]|19|ENSG00000105364|ENST00000393733				27	7	4	4	8	4.88673e+07	74.08	13.31	2	2	61.51	13.31	2	2	75.58	27	4	4	263	29.4835	10.1255
ENSP00000315948	MRPL43 HGNC Symbol|mitochondrial ribosomal protein L43 [Source:HGNC Symbol;Acc:14517]|10|ENSG00000055950|ENST00000318364				28.3	8	4	4	8	1.3782e+07	57.0852	16.98	3	3	43.7114	8.81	2	2	54.72	20.13	3	3	159	17.8423	9.87646
ENSP00000376427	MRPL47 HGNC Symbol|mitochondrial ribosomal protein L47 [Source:HGNC Symbol;Acc:16652]|3|ENSG00000136522|ENST00000392659				8.57	3	1	1	2	3.75659e+07	28.92	8.57	1	1					23.27	8.57	1	1	140	16.9804	10.7114
ENSP00000436740	MRPL49 HGNC Symbol|mitochondrial ribosomal protein L49 [Source:HGNC Symbol;Acc:1176]|11|ENSG00000149792|ENST00000531705				13.13	3	1	1	1	3.13842e+07	68.35	13.13	1	1									99	11.3408	8.96826
ENSP00000258105	MRPL53 HGNC Symbol|mitochondrial ribosomal protein L53 [Source:HGNC Symbol;Acc:16684]|2|ENSG00000204822|ENST00000258105	0.942504	1.23821	2;1;1	64.29	2	5	5	10	1.38476e+07	68.8364	48.21	4	5	23.37	8.93	1	2	30.0597	25	2	3	112	12.0992	8.76318
ENSP00000308845	MRPS12 HGNC Symbol|mitochondrial ribosomal protein S12 [Source:HGNC Symbol;Acc:10380]|19|ENSG00000128626|ENST00000308018	1.02492	34.0741	1;1;-	27.54	1	2	2	5	1.18317e+07	37.5929	27.54	2	3	25.98	9.42	1	1	43.21	18.12	1	1	138	15.163	10.2866
ENSP00000420714	MRPS14 HGNC Symbol|mitochondrial ribosomal protein S14 [Source:HGNC Symbol;Acc:14049]|1|ENSG00000120333|ENST00000476371				10.16	1	1	1	1	3.31763e+06	50.11	10.16	1	1									128	15.129	11.4146
ENSP00000361206	MRPS18A HGNC Symbol|mitochondrial ribosomal protein S18A [Source:HGNC Symbol;Acc:14515]|6|ENSG00000096080|ENST00000372133	0.238485		2;-;-	17.86	3	3	3	3	1.59879e+07	35.83	17.86	3	3									196	22.1698	10.3306
ENSP00000241600	MRPS2 HGNC Symbol|mitochondrial ribosomal protein S2 [Source:HGNC Symbol;Acc:14495]|9|ENSG00000122140|ENST00000241600				16.22	2	4	4	10	3.01724e+07	58.6247	12.84	3	4	39.6764	7.43	1	2	49.7307	16.22	4	4	296	33.2281	9.26123
ENSP00000420229	MRPS22 HGNC Symbol|mitochondrial ribosomal protein S22 [Source:HGNC Symbol;Acc:14508]|3|ENSG00000175110|ENST00000480644	0.818309		1;-;-	11.57	4	1	1	1	1.74991e+07	39.61	11.57	1	1									121	14.7106	9.27588
ENSP00000463677	MRPS23 HGNC Symbol|mitochondrial ribosomal protein S23 [Source:HGNC Symbol;Acc:14509]|17|ENSG00000181610|ENST00000578444				6.58	2	1	1	3	3.43645e+07	32.95	6.58	1	1	57.69	6.58	1	1	39	6.58	1	1	152	17.5064	9.62744
ENSP00000318158	MRPS24 HGNC Symbol|mitochondrial ribosomal protein S24 [Source:HGNC Symbol;Acc:14510]|7|ENSG00000062582|ENST00000317534				11.98	1	1	1	1	4.58244e+06	0	11.98	1	1									167	19.0029	9.37842
ENSP00000369682	MRPS26 HGNC Symbol|mitochondrial ribosomal protein S26 [Source:HGNC Symbol;Acc:14045]|20|ENSG00000125901|ENST00000380325	0.931741		1;-;1	8.78	1	2	2	8	8.84583e+06	26.57	8.78	2	4	26.85	3.41	1	1	27.08	8.78	2	3	205	24.1969	10.3892
ENSP00000428744	MRPS28 HGNC Symbol|mitochondrial ribosomal protein S28 [Source:HGNC Symbol;Acc:14513]|8|ENSG00000147586|ENST00000519120				8.74	5	1	1	2	1.70415e+07	27.87	8.74	1	1					54.65	8.74	1	1	103	11.7401	8.04541
ENSP00000424328	MRPS30 HGNC Symbol|mitochondrial ribosomal protein S30 [Source:HGNC Symbol;Acc:8769]|5|ENSG00000112996|ENST00000507110				2.05	1	1	1	3	1.70686e+07	33.74	2.05	1	1	33.89	2.05	1	1	31.18	2.05	1	1	439	50.3328	7.97217
ENSP00000455202	MRPS34 HGNC Symbol|mitochondrial ribosomal protein S34 [Source:HGNC Symbol;Acc:16618]|16|ENSG00000074071|ENST00000568758				17.6	3	4	4	10	3.67774e+07	106.983	17.6	4	4	65.5374	17.6	3	3	75.6875	17.6	3	3	125	14.9281	11.3413
ENSP00000341660	MRPS5 HGNC Symbol|mitochondrial ribosomal protein S5 [Source:HGNC Symbol;Acc:14498]|2|ENSG00000144029|ENST00000345084				3.19	2	1	1	1	6.66172e+06	32.63	3.19	1	1									251	27.7494	9.67139
ENSP00000462506	MRPS7 HGNC Symbol|mitochondrial ribosomal protein S7 [Source:HGNC Symbol;Acc:14499]|17|ENSG00000125445|ENST00000584678				7.69	4	1	1	1	2.68852e+07	18.38	7.69	1	1		0							156	18.3726	10.1255
ENSP00000258455	MRPS9 HGNC Symbol|mitochondrial ribosomal protein S9 [Source:HGNC Symbol;Acc:14501]|2|ENSG00000135972|ENST00000258455	1.05055		2;-;-	7.32	1	2	2	2	1.06953e+07	28.6	7.32	2	2									396	45.8058	9.51025
ENSP00000364320	MRTO4 HGNC Symbol|mRNA turnover 4 homolog (S. cerevisiae) [Source:HGNC Symbol;Acc:18477]|1|ENSG00000053372|ENST00000330263	0.848041		2;-;2	15.9	1	3	3	9	1.54893e+07	38.6833	15.9	3	5					30.96	15.9	3	4	239	27.5429	8.29443
ENSP00000353408	MSN HGNC Symbol|moesin [Source:HGNC Symbol;Acc:7373]|X|ENSG00000147065|ENST00000360270	1.02695	0.868716	92;118;62	74	1	32	40	1095	5.65504e+08	4350.61	63.08	34	380	5202.58	71.58	38	454	2555.19	48.87	27	261	577	67.7778	6.40479
ENSP00000384180	MTA1 HGNC Symbol|metastasis associated 1 [Source:HGNC Symbol;Acc:7410]|14|ENSG00000182979|ENST00000405646	0.849425	27.0043	-;1;2	13.75	9	5	8	10	7.25379e+06	66.8	2.58	1	1	100.739	9.46	5	5	22.55	5.73	4	4	698	79.1426	9.40771
ENSP00000278823	MTA2 HGNC Symbol|metastasis associated 1 family, member 2 [Source:HGNC Symbol;Acc:7411]|11|ENSG00000149480|ENST00000278823	1.02897	1.71919	3;3;1	24.4	2	9	11	48	2.06695e+07	202.63	18.86	9	17	364.461	19.76	9	18	98.3673	14.22	5	13	668	74.9757	9.65674
ENSP00000391455	MTA3 HGNC Symbol|metastasis associated 1 family, member 3 [Source:HGNC Symbol;Acc:23784]|2|ENSG00000057935|ENST00000454356				14.8	8	1	5	6	7.49644e+06	72.9249	9.18	3	3	73.7278	10.2	3	3					392	44.4573	5.5542
ENSP00000464616	MTAP HGNC Symbol|methylthioadenosine phosphorylase [Source:HGNC Symbol;Acc:7413]|9|ENSG00000099810|ENST00000580718				7.02	4	1	1	1	1.05214e+07									44.41	7.02	1	1	242	26.7592	6.84424
ENSP00000303222	MTCH2 HGNC Symbol|mitochondrial carrier 2 [Source:HGNC Symbol;Acc:17587]|11|ENSG00000109919|ENST00000302503				12.54	4	3	3	6	2.25039e+07	60.8333	5.28	2	3	45.34	2.97	1	1	34.87	10.23	2	2	303	33.3089	7.97217
ENSP00000354876	MT-CO2 HGNC Symbol|mitochondrially encoded cytochrome c oxidase II [Source:HGNC Symbol;Acc:7421]|MT|ENSG00000198712|ENST00000361739	1.29154		1;-;2	11.89	1	1	1	5	2.09475e+07	18.51	11.89	1	2					43.53	11.89	1	3	227	25.5482	4.81787
ENSP00000338235	MTDH HGNC Symbol|metadherin [Source:HGNC Symbol;Acc:29608]|8|ENSG00000147649|ENST00000336273	0.807462	19.7712	2;2;1	16.32	3	5	5	19	2.06746e+07	72.54	13.57	4	5	74.2624	4.98	2	7	172.681	7.73	3	7	582	63.7988	9.31982
ENSP00000450560	MTHFD1 HGNC Symbol|methylenetetrahydrofolate dehydrogenase (NADP+ dependent) 1, methenyltetrahydrofolate cyclohydrolase, formyltetrahydrofolate synthetase [Source:HGNC Symbol;Acc:7432]|14|ENSG00000100714|ENST00000555709	1.09479	7.13701	8;13;10	20.11	4	12	12	81	3.64154e+07	324.882	19.14	11	26	320.022	20.11	12	30	201.328	14.44	9	25	935	101.467	7.29834
ENSP00000356290	MTHFD1L HGNC Symbol|methylenetetrahydrofolate dehydrogenase (NADP+ dependent) 1-like [Source:HGNC Symbol;Acc:21055]|6|ENSG00000120254|ENST00000367321	0.993391	2.44426	2;3;3	16.87	7	11	11	45	2.9647e+07	121.915	9.92	6	14	205.627	13.29	8	16	166.466	7.87	7	15	978	105.724	8.06006
ENSP00000377617	MTHFD2 HGNC Symbol|methylenetetrahydrofolate dehydrogenase (NADP+ dependent) 2, methenyltetrahydrofolate cyclohydrolase [Source:HGNC Symbol;Acc:7434]|2|ENSG00000065911|ENST00000394053	0.942535		1;-;-	4.29	1	1	1	1	9034718	0	4.29	1	1						0			350	37.8712	8.73389
ENSP00000414176	MTX2 HGNC Symbol|metaxin 2 [Source:HGNC Symbol;Acc:7506]|2|ENSG00000128654|ENST00000443241				4.83	3	2	2	3	2.57486e+06	32.13	4.83	2	2	25.96	4.83	1	1					207	23.628	6.78564
ENSP00000455131	MVD HGNC Symbol|mevalonate (diphospho) decarboxylase [Source:HGNC Symbol;Acc:7529]|16|ENSG00000167508|ENST00000569177				3.69	2	1	1	1	3.22522e+06									29.4	3.69	1	1	271	29.3602	8.71924
ENSP00000349977	MVP HGNC Symbol|major vault protein [Source:HGNC Symbol;Acc:7531]|16|ENSG00000013364|ENST00000357402	1.29917	6.99424	35;45;30	44.9	11	27	27	405	1.83369e+08	1891.83	44.68	26	124	2232.63	44.46	23	165	1627.02	42.44	25	116	893	99.2659	5.47803
ENSP00000391466	MXRA7 HGNC Symbol|matrix-remodelling associated 7 [Source:HGNC Symbol;Acc:7541]|17|ENSG00000182534|ENST00000449428				6.47	3	1	1	2	1.40361e+06	31.46	6.47	1	1					31.96	6.47	1	1	170	17.4824	4.14502
ENSP00000404958	MYADM HGNC Symbol|myeloid-associated differentiation marker [Source:HGNC Symbol;Acc:7544]|19|ENSG00000179820|ENST00000414489				6.8	5	1	1	2	9.47614e+06	30.63	6.8	1	1	23.15	6.8	1	1					147	15.9241	8.646
ENSP00000254718	MYBBP1A HGNC Symbol|MYB binding protein (P160) 1a [Source:HGNC Symbol;Acc:7546]|17|ENSG00000132382|ENST00000254718	0.996911	4.92554	3;1;2	6.93	5	8	8	35	9.5073e+06	87.3508	6.17	7	12	113.185	3.69	5	11	123.624	4.44	6	12	1328	148.762	9.27588
ENSP00000417848	MYD88 HGNC Symbol|myeloid differentiation primary response gene (88) [Source:HGNC Symbol;Acc:7562]|3|ENSG00000172936|ENST00000495303				9.43	6	1	1	1	1.28964e+07	25.25	9.43	1	1									159	17.1589	8.23584
ENSP00000452918	MYEF2 HGNC Symbol|myelin expression factor 2 [Source:HGNC Symbol;Acc:17940]|15|ENSG00000104177|ENST00000560172	1.63792	25.3886	-;1;1	8.73	4	1	1	5	1.00439e+07					45.01	8.73	1	3	32.05	8.73	1	2	126	13.9919	9.29053
ENSP00000269243	MYH10 HGNC Symbol|myosin, heavy chain 10, non-muscle [Source:HGNC Symbol;Acc:7568]|17|ENSG00000133026|ENST00000269243	1.40537	9.00475	6;3;6	10.17	12	12	19	196	2.24316e+08	692.321	8.6	16	63	810.586	7.19	14	70	598.654	8.25	15	63	1976	228.858	5.5415
ENSP00000347507	MYH7 HGNC Symbol|myosin, heavy chain 7, cardiac muscle, beta [Source:HGNC Symbol;Acc:7577]|14|ENSG00000092054|ENST00000355349				1.96	11	1	3	21	8.83959e+07	142.967	1.96	3	6	156.437	1.96	3	8	119.423	0.78	2	7	1935	222.959	5.79541
ENSP00000216181	MYH9 HGNC Symbol|myosin, heavy chain 9, non-muscle [Source:HGNC Symbol;Acc:7579]|22|ENSG00000100345|ENST00000216181	0.937692	9.49812	258;318;250	63.37	17	85	92	2631	8.25056e+08	10685.8	61.79	79	825	13155.5	61.99	82	982	9685.45	60.56	86	824	1960	226.392	5.60498
ENSP00000217652	MYL12A HGNC Symbol|myosin, light chain 12A, regulatory, non-sarcomeric [Source:HGNC Symbol;Acc:16701]|18|ENSG00000101608|ENST00000217652	0.928645	0.995201	1;1;1	46.2	4	1	7	57	1.58917e+08	287.257	46.2	7	18	309.765	46.2	7	18	341.2	46.2	7	21	171	19.7815	4.80518
ENSP00000237500	MYL12B HGNC Symbol|myosin, light chain 12B, regulatory [Source:HGNC Symbol;Acc:29827]|18|ENSG00000118680|ENST00000237500				49.42	3	1	7	57	1.58611e+08	287.257	49.42	7	18	309.343	49.42	7	18	341.921	49.42	7	21	172	19.7665	4.84326
ENSP00000446627	MYL6 HGNC Symbol|myosin, light chain 6, alkali, smooth muscle and non-muscle [Source:HGNC Symbol;Acc:7587]|12|ENSG00000092841|ENST00000553056	1.19857	3.68968	4;4;4	23.7	16	2	2	36	5.80727e+07	288.787	23.7	2	11	340.509	23.7	2	12	473.513	23.7	2	13	135	15.0113	4.99561
ENSP00000446965	MYL6B HGNC Symbol|myosin, light chain 6B, alkali, smooth muscle and non-muscle [Source:HGNC Symbol;Acc:29823]|12|ENSG00000196465|ENST00000552568				9.14	2	1	1	5	3.91216e+07	52.45	9.14	1	1	71.07	9.14	1	2	97.434	9.14	1	2	175	19.0238	6.06201
ENSP00000352834	MYO1C HGNC Symbol|myosin IC [Source:HGNC Symbol;Acc:7597]|17|ENSG00000197879|ENST00000359786	1.45426	6.21477	1;1;-	51.74	9	1	42	279	8.70064e+07	1195.94	45.34	35	96	1299.83	43.46	32	110	724.586	35.18	27	73	1063	121.606	9.40771
ENSP00000412197	MYO1C HGNC Symbol|myosin IC [Source:HGNC Symbol;Acc:7597]|17|ENSG00000197879|ENST00000438665				51.92	9	1	42	277	8.70064e+07	1212.18	45.4	35	96	1298.58	42.53	31	108	724.586	35.82	27	73	1044	119.554	9.45166
ENSP00000464741	MYO1D HGNC Symbol|myosin ID [Source:HGNC Symbol;Acc:7598]|17|ENSG00000176658|ENST00000394649	0.0602147		1;-;1	4.9	4	4	4	18	9.90616e+06	52.8932	4.9	4	6	53.5186	3.05	3	6	62.1239	4.9	4	6	918	105.939	9.48096
ENSP00000348693	MYO5A HGNC Symbol|myosin VA (heavy chain 12, myoxin) [Source:HGNC Symbol;Acc:7602]|15|ENSG00000197535|ENST00000356338				1.15	8	2	2	6	5.27429e+06	32.07	0.55	1	1	35.69	1.15	2	3	0	1.15	2	2	1828	212.138	8.60205
ENSP00000358992	MYO6 HGNC Symbol|myosin VI [Source:HGNC Symbol;Acc:7605]|6|ENSG00000196586|ENST00000369975	1.75233	22.6786	3;2;5	14.21	5	15	15	39	6.69909e+06	57.8385	6.54	7	8	167.192	10.85	11	15	163.622	9.66	10	16	1253	144.924	8.55811
ENSP00000351094	MYOF HGNC Symbol|myoferlin [Source:HGNC Symbol;Acc:3656]|10|ENSG00000138119|ENST00000358334	0.886432	4.32832	21;24;23	22.66	6	33	33	294	7.09498e+07	833.393	20.51	29	90	1331.38	18.02	26	105	889.902	21.63	31	99	2048	233.329	6.21436
ENSP00000296543	NAA15 HGNC Symbol|N(alpha)-acetyltransferase 15, NatA auxiliary subunit [Source:HGNC Symbol;Acc:30782]|4|ENSG00000164134|ENST00000296543	1.22092		4;-;-	7.97	2	5	5	8	7.02502e+06	66.5196	7.97	5	6	35.42	1.04	1	1	22.17	1.04	1	1	866	101.208	7.41553
ENSP00000395263	NAA38 HGNC Symbol|N(alpha)-acetyltransferase 38, NatC auxiliary subunit [Source:HGNC Symbol;Acc:20471]|7|ENSG00000128534|ENST00000424702				14.93	2	1	1	3	1.51848e+07	41.17	14.93	1	1	35.86	14.93	1	1	44.26	14.93	1	1	67	7.3668	4.88135
ENSP00000447764	NACA HGNC Symbol|nascent polypeptide-associated complex alpha subunit [Source:HGNC Symbol;Acc:7629]|12|ENSG00000196531|ENST00000549855	1.08673	19.9387	1;1;1	7.14	8	1	1	9	2.35218e+07	69.54	7.14	1	4	46.16	7.14	1	3	41.7	7.14	1	2	126	13.5889	4.80518
ENSP00000292431	NACC1 HGNC Symbol|nucleus accumbens associated 1, BEN and BTB (POZ) domain containing [Source:HGNC Symbol;Acc:20967]|19|ENSG00000160877|ENST00000292431				4.36	3	2	2	3	4.19223e+06	40.5026	4.36	2	2	29.97	2.09	1	1					527	57.2218	5.74463
ENSP00000377637	NAE1 HGNC Symbol|NEDD8 activating enzyme E1 subunit 1 [Source:HGNC Symbol;Acc:621]|16|ENSG00000159593|ENST00000394074	0.922173	0.526913	-;1;1	11.01	7	3	3	12	1.99494e+07	89.0641	7.19	2	3	94.1267	11.01	3	4	103.413	11.01	3	5	445	50.5926	5.2749
ENSP00000244204	NAGK HGNC Symbol|N-acetylglucosamine kinase [Source:HGNC Symbol;Acc:17174]|2|ENSG00000124357|ENST00000244204				12.5	8	4	4	8	2.18749e+07	98.8653	4.65	2	3	23.4	4.65	1	1	83.8769	12.5	4	4	344	37.3519	6.23975
ENSP00000225927	NAGLU HGNC Symbol|N-acetylglucosaminidase, alpha [Source:HGNC Symbol;Acc:7632]|17|ENSG00000108784|ENST00000225927				8.75	1	4	4	5	1.07512e+07					58.7767	8.75	4	5					743	82.2136	6.65381
ENSP00000439553	NAMPTL HGNC Symbol|nicotinamide phosphoribosyltransferase-like [Source:HGNC Symbol;Acc:17633]|10|ENSG00000229644|ENST00000543053	1.06253	16.2264	1;1;-	11.67	3	1	1	3	1.90551e+07	0	11.67	1	1	0	11.67	1	2		0			120	13.3299	8.44092
ENSP00000210444	NANS HGNC Symbol|N-acetylneuraminic acid synthase [Source:HGNC Symbol;Acc:19237]|9|ENSG00000095380|ENST00000210444				2.79	1	1	1	1	15560980					32.92	2.79	1	1					359	40.2815	6.7417
ENSP00000446305	NAP1L1 HGNC Symbol|nucleosome assembly protein 1-like 1 [Source:HGNC Symbol;Acc:7637]|12|ENSG00000187109|ENST00000540878	0.857412	2.69223	6;6;4	58.78	19	5	5	58	9.59201e+07	207.721	44.27	4	22	257.414	44.27	4	19	258.097	58.78	5	17	131	15.3197	4.48779
ENSP00000437130	NAP1L4 HGNC Symbol|nucleosome assembly protein 1-like 4 [Source:HGNC Symbol;Acc:7640]|11|ENSG00000205531|ENST00000531291	0.961241	3.45226	2;3;4	50.47	13	5	5	17	2.89952e+07	85.4448	37.38	3	5	38.1612	42.99	3	5	72.88	42.06	3	7	107	12.2423	8.1626
ENSP00000381459	NAPB HGNC Symbol|N-ethylmaleimide-sensitive factor attachment protein, beta [Source:HGNC Symbol;Acc:15751]|20|ENSG00000125814|ENST00000398425				5.39	4	1	1	3	2.64175e+07	62.78	5.39	1	1	51.8	5.39	1	1	49.37	5.39	1	1	204	23.3878	5.24951
ENSP00000401508	NAPRT1 HGNC Symbol|nicotinate phosphoribosyltransferase domain containing 1 [Source:HGNC Symbol;Acc:30450]|8|ENSG00000147813|ENST00000449291				18.03	6	7	7	14	2.76277e+07	170.365	16.17	6	6	135.87	9.29	4	4	101.6	8.36	4	4	538	57.542	5.68115
ENSP00000256854	NARS HGNC Symbol|asparaginyl-tRNA synthetase [Source:HGNC Symbol;Acc:7643]|18|ENSG00000134440|ENST00000256854	0.961372	2.58537	6;7;3	19.53	7	9	9	46	4.98172e+07	238.225	15.88	7	15	307.403	17.34	8	22	104.101	9.12	4	9	548	62.9025	6.25244
ENSP00000255120	NASP HGNC Symbol|nuclear autoantigenic sperm protein (histone-binding) [Source:HGNC Symbol;Acc:7644]|1|ENSG00000132780|ENST00000350030	0.965749	9.48747	1;1;1	4.44	6	2	2	7	8.35262e+06	38.53	4.44	2	2	23.58	1.9	1	3	0	1.9	1	2	788	85.1861	4.29736
ENSP00000433011	NAT10 HGNC Symbol|N-acetyltransferase 10 (GCN5-related) [Source:HGNC Symbol;Acc:29830]|11|ENSG00000135372|ENST00000531159	0.948582	10.5588	-;1;1	4.09	2	3	3	9	6.6586e+06	35.36	2.31	2	2	30.2929	4.09	3	4	22.95	3.15	2	3	953	107.229	6.99072
ENSP00000460385	NCAM1 HGNC Symbol|neural cell adhesion molecule 1 [Source:HGNC Symbol;Acc:7656]|HG306_PATCH|ENSG00000262279|ENST00000576230				2.94	1	1	1	5	7.85198e+06									0	2.94	1	5	442	44.1339	4.729
ENSP00000414122	NCBP2 HGNC Symbol|nuclear cap binding protein subunit 2, 20kDa [Source:HGNC Symbol;Acc:7659]|3|ENSG00000114503|ENST00000428425				20.37	3	1	1	3	1.63163e+07	42.42	20.37	1	1	32.59	20.37	1	1	33.36	20.37	1	1	54	6.19524	10.1548
ENSP00000443227	NCEH1 HGNC Symbol|neutral cholesterol ester hydrolase 1 [Source:HGNC Symbol;Acc:29260]|3|ENSG00000144959|ENST00000543711	0.989304	10.9313	2;1;1	15.64	5	3	3	16	3.48211e+07	85.4192	15.64	3	4	65.8	8.36	2	6	84.9767	8.36	2	6	275	31.1481	6.68311
ENSP00000355348	NCKAP1 HGNC Symbol|NCK-associated protein 1 [Source:HGNC Symbol;Acc:7666]|2|ENSG00000061676|ENST00000361354	0.90524		-;1;-	2.57	2	2	2	2	3.1436e+06					29.5	2.57	2	2		0			1128	128.707	6.62451
ENSP00000318195	NCL HGNC Symbol|nucleolin [Source:HGNC Symbol;Acc:7667]|2|ENSG00000115053|ENST00000322723	1.09839	5.91818	21;23;20	17.32	2	7	7	295	2.48013e+08	1087.65	17.04	6	103	1166.44	17.04	6	105	883.367	17.32	7	87	710	76.5684	4.70361
ENSP00000246117	NCLN HGNC Symbol|nicalin [Source:HGNC Symbol;Acc:26923]|19|ENSG00000125912|ENST00000246117	0.869001		-;1;-	18.65	6	10	10	35	3.21462e+07	100.636	12.79	6	12	203.696	16.16	8	13	113.65	12.79	7	10	563	62.9346	6.88818
ENSP00000431057	NDRG1 HGNC Symbol|N-myc downstream regulated 1 [Source:HGNC Symbol;Acc:7679]|8|ENSG00000104419|ENST00000518066				13.59	6	1	1	2	5.80983e+06	58.38	13.59	1	1					69.77	13.59	1	1	103	10.9721	8.98291
ENSP00000411527	NDUFA10 HGNC Symbol|NADH dehydrogenase (ubiquinone) 1 alpha subcomplex, 10, 42kDa [Source:HGNC Symbol;Acc:7684]|2|ENSG00000130414|ENST00000443626				15.1	8	3	3	7	4.09575e+07	63.26	12.65	2	2	35.93	8.98	1	2	62.7401	15.1	3	3	245	27.7746	9.65674
ENSP00000466103	NDUFA11 HGNC Symbol|NADH dehydrogenase (ubiquinone) 1 alpha subcomplex, 11, 14.7kDa [Source:HGNC Symbol;Acc:20371]|19|ENSG00000174886|ENST00000593233				17.14	7	1	1	1	4.54112e+06	22.61	17.14	1	1									35	3.94189	8.20654
ENSP00000449144	NDUFA12 HGNC Symbol|NADH dehydrogenase (ubiquinone) 1 alpha subcomplex, 12 [Source:HGNC Symbol;Acc:23987]|12|ENSG00000184752|ENST00000552205				22.22	5	1	1	1	1.50975e+07									53.28	22.22	1	1	54	6.14715	9.70068
ENSP00000465471	NDUFA13 HGNC Symbol|NADH dehydrogenase (ubiquinone) 1 alpha subcomplex, 13 [Source:HGNC Symbol;Acc:17194]|19|ENSG00000186010|ENST00000512771				5.86	1	1	1	1	20331935	0	5.86	1	1						0			222	24.8658	9.70068
ENSP00000339720	NDUFA4 HGNC Symbol|NADH dehydrogenase (ubiquinone) 1 alpha subcomplex, 4, 9kDa [Source:HGNC Symbol;Acc:7687]|7|ENSG00000189043|ENST00000339600				14.81	1	1	1	2	4.13669e+07	28.29	14.81	1	1					21.16	14.81	1	1	81	9.36391	9.37842
ENSP00000417331	NDUFA5 HGNC Symbol|NADH dehydrogenase (ubiquinone) 1 alpha subcomplex, 5, 13kDa [Source:HGNC Symbol;Acc:7688]|7|ENSG00000128609|ENST00000466896	1.05272		-;-;1	28.57	5	1	1	1	7.97392e+06									20.54	28.57	1	1	70	7.83733	9.43701
ENSP00000301457	NDUFA7 HGNC Symbol|NADH dehydrogenase (ubiquinone) 1 alpha subcomplex, 7, 14.5kDa [Source:HGNC Symbol;Acc:7691]|19|ENSG00000167774|ENST00000301457	1.10442		-;-;1	15.04	1	1	1	1	7.2058e+06									20.89	15.04	1	1	113	12.5436	10.1841
ENSP00000442247	NDUFA8 HGNC Symbol|NADH dehydrogenase (ubiquinone) 1 alpha subcomplex, 8, 19kDa [Source:HGNC Symbol;Acc:7692]|9|ENSG00000119421|ENST00000537618				17.19	2	1	1	4	18077252	72.454	17.19	1	3					43.64	17.19	1	1	128	14.9214	7.25439
ENSP00000266544	NDUFA9 HGNC Symbol|NADH dehydrogenase (ubiquinone) 1 alpha subcomplex, 9, 39kDa [Source:HGNC Symbol;Acc:7693]|12|ENSG00000139180|ENST00000266544	0.880572		-;-;1	14.32	4	5	5	9	3.5092e+07					47.39	8.22	3	3	80.43	14.32	5	6	377	42.4826	9.80322
ENSP00000323076	NDUFAF3 HGNC Symbol|NADH dehydrogenase (ubiquinone) 1 alpha subcomplex, assembly factor 3 [Source:HGNC Symbol;Acc:29918]|3|ENSG00000178057|ENST00000326925				3.26	4	1	1	3	15283362	33.42	3.26	1	1	30.34	3.26	1	1	33.23	3.26	1	1	184	20.3374	8.22119
ENSP00000455348	NDUFB10 HGNC Symbol|NADH dehydrogenase (ubiquinone) 1 beta subcomplex, 10, 22kDa [Source:HGNC Symbol;Acc:7696]|16|ENSG00000140990|ENST00000569148	1.0658	24.7106	2;1;-	18.01	2	3	3	5	7.33452e+06	36.9845	18.01	3	3	24.22	4.35	1	1	0	6.83	1	1	161	19.2456	8.70459
ENSP00000419578	NDUFB4 HGNC Symbol|NADH dehydrogenase (ubiquinone) 1 beta subcomplex, 4, 15kDa [Source:HGNC Symbol;Acc:7699]|3|ENSG00000065518|ENST00000485064				33.33	4	3	3	10	3.2401e+07	85.3177	33.33	3	3	67.9132	23.33	2	3	86.635	33.33	3	4	120	14.0174	9.80322
ENSP00000419656	NDUFB5 HGNC Symbol|NADH dehydrogenase (ubiquinone) 1 beta subcomplex, 5, 16kDa [Source:HGNC Symbol;Acc:7700]|3|ENSG00000136521|ENST00000493866	0.84244		1;-;-	5.11	4	1	1	3	1.04078e+07	58.92	5.11	1	3									137	15.6571	7.56201
ENSP00000430322	NDUFB9 HGNC Symbol|NADH dehydrogenase (ubiquinone) 1 beta subcomplex, 9, 22kDa [Source:HGNC Symbol;Acc:7704]|8|ENSG00000147684|ENST00000517367				11.31	4	1	1	1	1.94457e+07	24.92	11.31	1	1									168	20.3702	7.88428
ENSP00000435967	NDUFC2-KCTD14 HGNC Symbol|NDUFC2-KCTD14 readthrough [Source:HGNC Symbol;Acc:42956]|11|ENSG00000259112|ENST00000528251				10.61	7	1	1	4	9.71334e+06	38.37	10.61	1	1	42.8	10.61	1	2	36.55	10.61	1	1	66	7.48095	9.20264
ENSP00000397760	NDUFS1 HGNC Symbol|NADH dehydrogenase (ubiquinone) Fe-S protein 1, 75kDa (NADH-coenzyme Q reductase) [Source:HGNC Symbol;Acc:7707]|2|ENSG00000023228|ENST00000423725	1.14404	7.73498	4;5;2	25.07	8	12	12	32	2.87172e+07	196.948	18.66	9	13	214.133	18.51	8	16	53.76	5.97	2	3	670	73.4804	5.87158
ENSP00000446447	NDUFS2 HGNC Symbol|NADH dehydrogenase (ubiquinone) Fe-S protein 2, 49kDa (NADH-coenzyme Q reductase) [Source:HGNC Symbol;Acc:7708]|1|ENSG00000158864|ENST00000476409				7.36	3	2	2	4	4.1504e+07	31.89	7.36	2	2					83.0319	7.36	2	2	231	26.9525	5.65576
ENSP00000263774	NDUFS3 HGNC Symbol|NADH dehydrogenase (ubiquinone) Fe-S protein 3, 30kDa (NADH-coenzyme Q reductase) [Source:HGNC Symbol;Acc:7710]|11|ENSG00000213619|ENST00000263774	0.913309	9.56821	2;3;1	26.89	1	5	5	24	2.54269e+07	192.692	26.89	5	13	86.7902	15.15	3	6	89.7481	15.91	3	5	264	30.2227	7.50342
ENSP00000443273	NDUFS7 HGNC Symbol|NADH dehydrogenase (ubiquinone) Fe-S protein 7, 20kDa (NADH-coenzyme Q reductase) [Source:HGNC Symbol;Acc:7714]|19|ENSG00000115286|ENST00000539480	1.04113	9.42208	3;1;3	13.74	4	2	2	12	1.74298e+07	104.48	13.74	2	4	76.4467	8.79	1	3	94.5428	13.74	2	5	182	19.7569	9.49561
ENSP00000432968	NDUFS8 HGNC Symbol|NADH dehydrogenase (ubiquinone) Fe-S protein 8, 23kDa (NADH-coenzyme Q reductase) [Source:HGNC Symbol;Acc:7715]|11|ENSG00000110717|ENST00000525628				15.45	6	2	2	6	2.21228e+07	47.24	15.45	2	2	40.37	15.45	2	2	41.15	15.45	2	2	110	12.3973	9.979
ENSP00000436766	NDUFV1 HGNC Symbol|NADH dehydrogenase (ubiquinone) flavoprotein 1, 51kDa [Source:HGNC Symbol;Acc:7716]|11|ENSG00000167792|ENST00000529927	0.934063	8.7348	2;2;2	14.73	12	8	8	18	1.82321e+07	116.619	10.77	5	6	82.9693	12.97	7	7	77.9867	9.01	4	5	455	49.8363	8.20654
ENSP00000423213	NECAP2 HGNC Symbol|NECAP endocytosis associated 2 [Source:HGNC Symbol;Acc:25528]|1|ENSG00000157191|ENST00000513161				22.22	5	1	1	2	3.04436e+07	48.25	22.22	1	1					41.49	22.22	1	1	63	7.15561	9.62744
ENSP00000439095	NEK7 HGNC Symbol|NIMA (never in mitosis gene a)-related kinase 7 [Source:HGNC Symbol;Acc:13386]|1|ENSG00000151414|ENST00000544035				12.9	4	1	1	1	7.83654e+06	20.96	12.9	1	1									62	6.88947	8.17725
ENSP00000451604	NEK9 HGNC Symbol|NIMA (never in mitosis gene a)- related kinase 9 [Source:HGNC Symbol;Acc:18591]|14|ENSG00000119638|ENST00000554258				16.35	2	1	1	2	2.58455e+06	31.68	16.35	1	1	21.75	16.35	1	1					104	11.4834	7.73779
ENSP00000357206	NES HGNC Symbol|nestin [Source:HGNC Symbol;Acc:7756]|1|ENSG00000132688|ENST00000368223	0.856556	5.1097	35;36;30	33.25	1	41	41	535	1.14259e+08	2758.91	30.54	38	183	2836.48	31.89	38	189	2275.04	31.28	39	163	1621	177.332	4.36084
ENSP00000433943	NEU1 HGNC Symbol|sialidase 1 (lysosomal sialidase) [Source:HGNC Symbol;Acc:7758]|HSCHR6_MHC_DBB|ENSG00000234343|ENST00000460245				14.61	2	4	4	6	1.18791e+07	42.15	7.49	2	2	39.75	10.49	2	2	25.49	7.49	2	2	267	28.9815	5.97314
ENSP00000370346	NFIB HGNC Symbol|nuclear factor I/B [Source:HGNC Symbol;Acc:7785]|9|ENSG00000147862|ENST00000380959				5.48	6	1	1	1	13491147		0				0			0	5.48	1	1	420	47.412	8.86572
ENSP00000337001	NFKB2 HGNC Symbol|nuclear factor of kappa light polypeptide gene enhancer in B-cells 2 (p49/p100) [Source:HGNC Symbol;Acc:7795]|10|ENSG00000077150|ENST00000336486				3	2	3	3	6	4.27863e+06	34.44	1.89	2	2	34.12	3	3	3	32.46	1.11	1	1	899	96.6179	6.25244
ENSP00000215956	NHP2L1 HGNC Symbol|NHP2 non-histone chromosome protein 2-like 1 (S. cerevisiae) [Source:HGNC Symbol;Acc:7819]|22|ENSG00000100138|ENST00000215956	1.1049		3;-;3	41.41	2	3	3	12	2.03122e+07	55.5494	35.94	2	6					67.2545	41.41	3	6	128	14.1646	8.45557
ENSP00000355554	NID1 HGNC Symbol|nidogen 1 [Source:HGNC Symbol;Acc:7821]|1|ENSG00000116962|ENST00000366595				14.09	2	10	10	25	1.95917e+07	151.943	10.32	8	9	130.99	8.44	6	8	81.4433	9.52	7	8	1114	121.941	5.46533
ENSP00000216121	NIPSNAP1 HGNC Symbol|nipsnap homolog 1 (C. elegans) [Source:HGNC Symbol;Acc:7827]|22|ENSG00000184117|ENST00000216121	0.976267	1.06423	2;1;2	21.13	3	5	5	16	3.75992e+07	131.462	21.13	5	7	95.6805	11.97	3	4	94.9142	12.32	3	5	284	33.2888	9.30518
ENSP00000363894	NIPSNAP3B HGNC Symbol|nipsnap homolog 3B (C. elegans) [Source:HGNC Symbol;Acc:23641]|9|ENSG00000165028|ENST00000374762				5.26	2	1	1	2	1.45013e+07	27.09	5.26	1	1	25.77	5.26	1	1					247	28.2955	9.27588
ENSP00000377696	NIT2 HGNC Symbol|nitrilase family, member 2 [Source:HGNC Symbol;Acc:29878]|3|ENSG00000114021|ENST00000394140				9.06	1	1	1	1	25145557									24.56	9.06	1	1	276	30.5886	7.21045
ENSP00000426959	NLN HGNC Symbol|neurolysin (metallopeptidase M3 family) [Source:HGNC Symbol;Acc:16058]|5|ENSG00000123213|ENST00000509935				3.56	4	1	1	2	2.69955e+07	57.96	3.56	1	1	52.84	3.56	1	1					281	31.5514	6.12549
ENSP00000365572	NME2 HGNC Symbol|NME/NM23 nucleoside diphosphate kinase 2 [Source:HGNC Symbol;Acc:7850]|17|ENSG00000011052|ENST00000376392	1.01511	4.3112	14;12;14	45.69	10	6	6	103	4.52997e+08	495.399	45.69	6	33	439.095	45.69	6	35	551.814	45.69	6	35	197	22.4077	9.53955
ENSP00000455435	NME3 HGNC Symbol|non-metastatic cells 3, protein expressed in [Source:HGNC Symbol;Acc:7851]|16|ENSG00000103024|ENST00000563498				28.24	2	2	2	4	3.13878e+07	59.42	20	1	1	58.1	20	1	1	43.31	28.24	2	2	85	9.27759	4.88135
ENSP00000438945	NMT2 HGNC Symbol|N-myristoyltransferase 2 [Source:HGNC Symbol;Acc:7858]|10|ENSG00000152465|ENST00000540259				2.26	6	1	1	1	4.2516e+07	34.43	2.26	1	1									310	35.963	9.53955
ENSP00000299964	NNMT HGNC Symbol|nicotinamide N-methyltransferase [Source:HGNC Symbol;Acc:7861]|11|ENSG00000166741|ENST00000299964	1.00832	2.12488	2;1;-	8.71	1	2	2	7	4.17195e+07	38.6	8.71	2	5	0	4.17	1	2					264	29.5551	5.74463
ENSP00000268802	NOB1 HGNC Symbol|NIN1/RPN12 binding protein 1 homolog (S. cerevisiae) [Source:HGNC Symbol;Acc:29540]|16|ENSG00000141101|ENST00000268802				1.7	1	1	1	1	1.8436e+06					34.9	1.7	1	1					412	46.6458	7.18115
ENSP00000328854	NOC4L HGNC Symbol|nucleolar complex associated 4 homolog (S. cerevisiae) [Source:HGNC Symbol;Acc:28461]|12|ENSG00000184967|ENST00000330579				1.74	1	1	1	1	1.15351e+06		0							20.11	1.74	1	1	516	58.4307	7.48877
ENSP00000445733	NOL4 HGNC Symbol|nucleolar protein 4 [Source:HGNC Symbol;Acc:7870]|18|ENSG00000101746|ENST00000535384				2.55	4	1	1	1	1.6236e+07	32.44	2.55	1	1		0							353	39.2691	5.46533
ENSP00000395915	NOL6 HGNC Symbol|nucleolar protein family 6 (RNA-associated) [Source:HGNC Symbol;Acc:19910]|9|ENSG00000165271|ENST00000455041	1.46476		-;-;1	8.04	4	6	6	13	8.68544e+06	70.5208	5.12	4	6	0	2.1	1	4	0	5.03	3	3	1094	121.957	7.44482
ENSP00000404836	NOL7 HGNC Symbol|nucleolar protein 7, 27kDa [Source:HGNC Symbol;Acc:21040]|6|ENSG00000225921|ENST00000420088				18.07	1	1	1	2	1.54035e+07					0	18.07	1	2					83	9.76741	9.99365
ENSP00000287667	NOMO1 HGNC Symbol|NODAL modulator 1 [Source:HGNC Symbol;Acc:30060]|16|ENSG00000103512|ENST00000287667	0.938422	20.4654	2;2;1	8.84	8	6	6	33	1.57666e+07	213.472	7.04	5	10	195.165	8.84	6	14	167.606	7.45	5	9	1222	134.239	5.80811
ENSP00000276079	NONO HGNC Symbol|non-POU domain containing, octamer-binding [Source:HGNC Symbol;Acc:7871]|X|ENSG00000147140|ENST00000276079	0.956165	0.842092	32;30;27	49.47	6	22	22	267	1.38786e+08	1044.63	44.8	19	93	967.739	46.07	18	90	919.89	47.13	18	84	471	54.1973	8.95361
ENSP00000373810	NOP16 HGNC Symbol|NOP16 nucleolar protein homolog (yeast) [Source:HGNC Symbol;Acc:26934]|5|ENSG00000048162|ENST00000389158	0.963788	12.3381	3;2;3	27.53	4	4	4	14	8.17256e+06	61.28	27.53	4	5	39.1467	14.04	3	3	53.61	14.04	3	6	178	21.1751	9.93506
ENSP00000382392	NOP2 HGNC Symbol|NOP2 nucleolar protein homolog (yeast) [Source:HGNC Symbol;Acc:7867]|12|ENSG00000111641|ENST00000399466	0.947083	13.9895	4;6;6	13.74	9	10	10	53	3.814e+07	226.506	10.89	8	16	186.364	11.01	8	18	197.762	13.74	10	19	808	88.9189	9.23193
ENSP00000370589	NOP56 HGNC Symbol|NOP56 ribonucleoprotein homolog (yeast) [Source:HGNC Symbol;Acc:15911]|20|ENSG00000101361|ENST00000329276	0.956107	10.3241	8;9;3	33.84	4	14	14	45	2.39313e+07	129.665	23.57	9	17	165.271	32.32	12	21	52.29	6.23	4	7	594	66.0087	9.18799
ENSP00000264279	NOP58 HGNC Symbol|NOP58 ribonucleoprotein homolog (yeast) [Source:HGNC Symbol;Acc:29926]|2|ENSG00000055044|ENST00000264279	0.982519		1;-;-	12.48	1	4	4	5	1.24366e+07	36.33	9.26	3	3	94.7675	5.67	2	2					529	59.5405	8.92432
ENSP00000297494	NOS3 HGNC Symbol|nitric oxide synthase 3 (endothelial cell) [Source:HGNC Symbol;Acc:7876]|7|ENSG00000164867|ENST00000297494	1.31186	12.8891	3;5;3	30.84	7	27	27	87	3.60552e+07	352.369	14.38	13	22	481.547	25.77	23	36	313.796	18.7	19	29	1203	133.191	7.26904
ENSP00000343497	NOSIP HGNC Symbol|nitric oxide synthase interacting protein [Source:HGNC Symbol;Acc:17946]|19|ENSG00000142546|ENST00000339093				1.99	1	1	1	1	7.79581e+06									33.71	1.99	1	1	301	33.151	8.82178
ENSP00000263257	NOVA2 HGNC Symbol|neuro-oncological ventral antigen 2 [Source:HGNC Symbol;Acc:7887]|19|ENSG00000104967|ENST00000263257	0.762177	11.1316	2;3;1	13.41	1	4	4	21	1.53447e+07	144.563	13.41	4	9	77.58	11.79	3	8	37.9133	3.05	1	4	492	48.9786	8.1626
ENSP00000348395	NPEPL1 HGNC Symbol|aminopeptidase-like 1 [Source:HGNC Symbol;Acc:16244]|20|ENSG00000215440|ENST00000356091				3.82	3	2	2	3	4.56533e+06	0	1.34	1	1	63.67	3.82	2	2		0			523	55.8255	6.87354
ENSP00000433287	NPEPPS HGNC Symbol|aminopeptidase puromycin sensitive [Source:HGNC Symbol;Acc:7900]|17|ENSG00000141279|ENST00000530173	1.03086	31.1874	4;3;1	9.95	8	7	7	36	2.19015e+07	159.879	8.52	5	12	184.172	6.78	4	15	135.645	6.01	5	9	915	102.922	5.60498
ENSP00000446199	NPLOC4 HGNC Symbol|nuclear protein localization 4 homolog (S. cerevisiae) [Source:HGNC Symbol;Acc:18261]|17|ENSG00000182446|ENST00000539314	1.07648	5.29473	2;2;-	10.75	3	4	4	10	1.76153e+07	22.44	9.43	3	5	51.13	10.75	4	5					456	51.5168	6.27783
ENSP00000296930	NPM1 HGNC Symbol|nucleophosmin (nucleolar phosphoprotein B23, numatrin) [Source:HGNC Symbol;Acc:7910]|5|ENSG00000181163|ENST00000296930	0.901081	4.62964	2;1;1	12.93	3	2	2	31	3.1803e+08	198.562	12.93	2	11	170.472	12.93	2	11	165.837	12.93	2	9	294	32.5548	4.77979
ENSP00000455671	NPTN HGNC Symbol|neuroplastin [Source:HGNC Symbol;Acc:17867]|15|ENSG00000156642|ENST00000567198				6.58	8	1	1	3	7.39578e+06	44.99	6.58	1	1	45.35	6.58	1	1	38.51	6.58	1	1	152	17.2337	8.29443
ENSP00000442262	NRD1 HGNC Symbol|nardilysin (N-arginine dibasic convertase) [Source:HGNC Symbol;Acc:7995]|1|ENSG00000078618|ENST00000544028				2.28	5	2	2	5	6.76389e+06	33.88	1.07	1	1	41.6	2.28	2	2	45.94	2.28	2	2	747	86.3017	4.77979
ENSP00000349632	NRP2 HGNC Symbol|neuropilin 2 [Source:HGNC Symbol;Acc:8005]|2|ENSG00000118257|ENST00000357118				2.55	8	2	2	3	3.87884e+06	0	1.44	1	1	32.33	2.55	2	2					901	101.345	5.64307
ENSP00000296802	NSA2 HGNC Symbol|NSA2 ribosome biogenesis homolog (S. cerevisiae) [Source:HGNC Symbol;Acc:30728]|5|ENSG00000164346|ENST00000296802				3.08	1	1	1	1	4.57418e+06	21.01	3.08	1	1									260	30.0465	10.272
ENSP00000359297	NSDHL HGNC Symbol|NAD(P) dependent steroid dehydrogenase-like [Source:HGNC Symbol;Acc:13398]|X|ENSG00000147383|ENST00000370274				17.96	2	4	4	7	3.02668e+07	87.88	14.21	3	3	83.33	8.85	2	2	108.916	5.09	1	2	373	41.8736	8.06006
ENSP00000225282	NSF HGNC Symbol|N-ethylmaleimide-sensitive factor [Source:HGNC Symbol;Acc:8016]|17|ENSG00000073969|ENST00000225282	1.11501	0.243298	1;2;-	5.75	5	4	4	10	2.01416e+07	35.2277	4.66	3	3	84.141	5.75	4	6	0	1.55	1	1	644	71.5386	6.65381
ENSP00000216879	NSFL1C HGNC Symbol|NSFL1 (p97) cofactor (p47) [Source:HGNC Symbol;Acc:15912]|20|ENSG00000088833|ENST00000216879	0.919293		2;-;2	23.51	6	5	5	12	2.45211e+07	91.2532	23.51	5	5	156.23	4.05	1	3	108.087	13.51	3	4	370	40.5483	5.09717
ENSP00000420957	NSUN2 HGNC Symbol|NOP2/Sun domain family, member 2 [Source:HGNC Symbol;Acc:25994]|5|ENSG00000037474|ENST00000506139	1.69772		-;1;-	14.07	6	8	8	15	8.19485e+06	75.4327	4.92	3	3	92.3416	10.79	5	6	50.8918	5.19	4	6	732	82.3407	7.00537
ENSP00000438912	NSUN4 HGNC Symbol|NOP2/Sun domain family, member 4 [Source:HGNC Symbol;Acc:31802]|1|ENSG00000117481|ENST00000536062				3.28	2	1	1	1	4.07747e+06	37.47	3.28	1	1									335	37.3498	6.52197
ENSP00000419547	NT5DC2 HGNC Symbol|5'-nucleotidase domain containing 2 [Source:HGNC Symbol;Acc:25717]|3|ENSG00000168268|ENST00000459839				6.95	6	3	3	5	5.75958e+06	0	1.69	1	1	28.23	5.45	2	2	42.11	3.2	2	2	532	61.0787	7.57666
ENSP00000257770	NT5E HGNC Symbol|5'-nucleotidase, ecto (CD73) [Source:HGNC Symbol;Acc:8021]|6|ENSG00000135318|ENST00000257770	0.73818	5.65149	2;3;1	7.49	4	3	3	12	2.03434e+07	51.7833	3.66	2	4	89.69	7.49	3	6	37.06	1.57	1	2	574	63.3275	7.03467
ENSP00000263273	NUCB1 HGNC Symbol|nucleobindin 1 [Source:HGNC Symbol;Acc:8043]|19|ENSG00000104805|ENST00000263273	0.698173	46.0666	2;1;1	24.95	5	9	10	41	4.33022e+07	227.821	24.95	10	18	192.246	16.7	7	14	213.768	19.52	8	9	461	53.8463	5.24951
ENSP00000431334	NUCB2 HGNC Symbol|nucleobindin 2 [Source:HGNC Symbol;Acc:8044]|11|ENSG00000070081|ENST00000529313	0.903864	2.16176	1;2;-	18.46	7	2	3	18	2.87543e+07	82.4831	18.46	3	8	122.431	18.46	3	9	0	4.1	1	1	195	23.1711	6.53662
ENSP00000356110	NUCKS1 HGNC Symbol|nuclear casein kinase and cyclin-dependent kinase substrate 1 [Source:HGNC Symbol;Acc:29923]|1|ENSG00000069275|ENST00000367142	0.89682	3.7424	3;3;3	8.23	1	2	2	22	2.62114e+07	83.5253	8.23	2	7	107.061	8.23	2	8	84.16	8.23	2	7	243	27.28	5.08447
ENSP00000319664	NUDC HGNC Symbol|nuclear distribution gene C homolog (A. nidulans) [Source:HGNC Symbol;Acc:8045]|1|ENSG00000090273|ENST00000321265	0.693341		1;-;1	17.82	2	3	3	16	3.94844e+07	104.21	17.82	3	9	35.69	5.74	1	2	55.77	17.82	3	5	331	38.2191	5.37646
ENSP00000410707	NUDCD1 HGNC Symbol|NudC domain containing 1 [Source:HGNC Symbol;Acc:24306]|8|ENSG00000120526|ENST00000427660				3.61	2	2	2	3	1.20028e+07	47.49	3.61	2	2					22.1	1.62	1	1	554	63.4616	5.10986
ENSP00000430347	NUDCD2 HGNC Symbol|NudC domain containing 2 [Source:HGNC Symbol;Acc:30535]|5|ENSG00000170584|ENST00000517501				8.33	2	1	1	1	6.52037e+06									48.72	8.33	1	1	132	14.7362	4.67822
ENSP00000347626	NUDCD3 HGNC Symbol|NudC domain containing 3 [Source:HGNC Symbol;Acc:22208]|7|ENSG00000015676|ENST00000355451				2.22	1	1	1	1	13010883					37.1	2.22	1	1					361	40.7967	5.24951
ENSP00000440230	NUDT16 HGNC Symbol|nudix (nucleoside diphosphate linked moiety X)-type motif 16 [Source:HGNC Symbol;Acc:26442]|3|ENSG00000198585|ENST00000537561				11.95	3	1	1	1	1.06078e+07	36.87	11.95	1	1									159	17.6651	6.20166
ENSP00000380251	NUDT19 HGNC Symbol|nudix (nucleoside diphosphate linked moiety X)-type motif 19 [Source:HGNC Symbol;Acc:32036]|19|ENSG00000213965|ENST00000397061				8.53	6	3	3	6	2.01751e+07	50.5067	6.93	2	3	40.34	1.6	1	1	26	6.93	2	2	375	42.2066	7.63525
ENSP00000344187	NUDT2 HGNC Symbol|nudix (nucleoside diphosphate linked moiety X)-type motif 2 [Source:HGNC Symbol;Acc:8049]|9|ENSG00000164978|ENST00000346365				11.56	1	2	2	8	5.74824e+06	69.5806	11.56	2	3	49.75	11.56	2	3	57.41	6.12	1	2	147	16.8186	5.35107
ENSP00000300291	NUDT21 HGNC Symbol|nudix (nucleoside diphosphate linked moiety X)-type motif 21 [Source:HGNC Symbol;Acc:13870]|16|ENSG00000167005|ENST00000300291	0.953154	3.39649	3;3;3	29.96	3	4	4	22	5.19182e+07	94.7567	26.43	3	8	76.95	29.96	4	7	54.6508	24.67	3	7	227	26.2107	8.82178
ENSP00000351851	NUMA1 HGNC Symbol|nuclear mitotic apparatus protein 1 [Source:HGNC Symbol;Acc:8059]|11|ENSG00000137497|ENST00000358965	1.45429	17.5303	9;10;8	17.99	7	26	26	108	1.16856e+07	481.332	14.8	21	36	508.3	10.95	17	37	414.708	13.42	19	35	2101	236.372	5.79541
ENSP00000451513	NUMB HGNC Symbol|numb homolog (Drosophila) [Source:HGNC Symbol;Acc:8060]|14|ENSG00000133961|ENST00000556772				4.93	13	2	2	4	4.10003e+06	28.61	1.97	1	1	45.99	4.93	2	2	32.05	1.97	1	1	507	53.9938	7.15186
ENSP00000445567	NUP107 HGNC Symbol|nucleoporin 107kDa [Source:HGNC Symbol;Acc:29914]|12|ENSG00000111581|ENST00000535718				16.5	2	1	1	7	6.33995e+06	113.357	16.5	1	3	75.2734	16.5	1	2	60.8865	16.5	1	2	103	11.3408	11.3853
ENSP00000355640	NUP133 HGNC Symbol|nucleoporin 133kDa [Source:HGNC Symbol;Acc:18016]|1|ENSG00000069248|ENST00000366679	1.35934		-;-;1	3	3	2	2	5	7.87691e+06					32.25	3	2	2	30.79	3	2	3	1068	118.201	5.13525
ENSP00000262077	NUP153 HGNC Symbol|nucleoporin 153kDa [Source:HGNC Symbol;Acc:8062]|6|ENSG00000124789|ENST00000262077				1.02	2	1	1	3	7.16627e+06	35.94	1.02	1	1	0	1.02	1	1	31.01	1.02	1	1	1475	153.843	8.73389
ENSP00000422019	NUP155 HGNC Symbol|nucleoporin 155kDa [Source:HGNC Symbol;Acc:8063]|5|ENSG00000113569|ENST00000513532				3.01	3	3	3	10	6.07999e+06	55.255	2.34	2	3	44.9892	2.34	2	3	73.3687	3.01	3	4	1327	148	6.30322
ENSP00000432367	NUP160 HGNC Symbol|nucleoporin 160kDa [Source:HGNC Symbol;Acc:18017]|11|ENSG00000030066|ENST00000528071				1.74	3	1	1	3	1.7212e+06	18.66	1.74	1	3									1037	118.064	5.30029
ENSP00000388288	NUP188 HGNC Symbol|nucleoporin 188kDa [Source:HGNC Symbol;Acc:17859]|9|ENSG00000095319|ENST00000419126				27.27	3	1	1	1	2.51462e+06									30.52	27.27	1	1	33	3.53288	10.6821
ENSP00000401983	NUP205 HGNC Symbol|nucleoporin 205kDa [Source:HGNC Symbol;Acc:18658]|7|ENSG00000155561|ENST00000440390				3.21	2	1	1	2	3.35228e+06	35.98	3.21	1	1	52.68	3.21	1	1					249	28.5677	5.0083
ENSP00000396576	NUP214 HGNC Symbol|nucleoporin 214kDa [Source:HGNC Symbol;Acc:8064]|9|ENSG00000126883|ENST00000411637				1.11	3	2	2	8	5.81086e+06	24.7	1.11	2	3	30.54	1.11	2	3	30.37	0.58	1	2	2080	212.512	7.37158
ENSP00000412554	NUP35 HGNC Symbol|nucleoporin 35kDa [Source:HGNC Symbol;Acc:29797]|2|ENSG00000163002|ENST00000446612				16.52	5	1	1	3	1.96328e+07	33.76	16.52	1	1	72.46	16.52	1	1	32.44	16.52	1	1	115	11.716	9.979
ENSP00000344052	NUP54 HGNC Symbol|nucleoporin 54kDa [Source:HGNC Symbol;Acc:17359]|4|ENSG00000138750|ENST00000342467				6.19	4	2	2	3	5.99098e+06	61.79	3.09	1	1	65.58	6.19	2	2					291	33.1595	6.3667
ENSP00000305503	NUP62 HGNC Symbol|nucleoporin 62kDa [Source:HGNC Symbol;Acc:8066]|19|ENSG00000213024|ENST00000352066	1.05098	21.2043	1;1;-	4.98	1	2	2	3	9.73402e+06	58.52	4.98	2	2	0	2.3	1	1					522	53.2225	5.31299
ENSP00000445855	NUP85 HGNC Symbol|nucleoporin 85kDa [Source:HGNC Symbol;Acc:8734]|17|ENSG00000125450|ENST00000540768				7.34	8	2	2	3	2.5459e+06					0	3.47	1	1	32.02	7.34	2	2	259	29.8343	6.25244
ENSP00000225696	NUP88 HGNC Symbol|nucleoporin 88kDa [Source:HGNC Symbol;Acc:8067]|17|ENSG00000108559|ENST00000225696	1.10787		-;-;1	6.18	2	3	3	4	7.68643e+06					0	1.58	1	1	47.13	4.6	2	3	696	78.8304	5.80811
ENSP00000310668	NUP93 HGNC Symbol|nucleoporin 93kDa [Source:HGNC Symbol;Acc:28958]|16|ENSG00000102900|ENST00000308159	1.00911	4.32222	1;1;1	14.65	11	9	9	27	1.12338e+07	135.41	9.4	5	7	190.838	11.48	7	14	60.6833	5.74	4	6	819	93.4296	5.71924
ENSP00000347404	NUP98 HGNC Symbol|nucleoporin 98kDa [Source:HGNC Symbol;Acc:8068]|11|ENSG00000110713|ENST00000355260	0.42355		1;-;-	3.88	4	6	6	7	3.01435e+06	0	2.67	4	4	0	0.87	1	1	35.9694	0.81	2	2	1726	187.082	6.50732
ENSP00000408864	NXF1 HGNC Symbol|nuclear RNA export factor 1 [Source:HGNC Symbol;Acc:8071]|11|ENSG00000162231|ENST00000439713	1.13323		1;-;-	3.93	3	1	1	1	6.51726e+06	22.57	3.93	1	1		0							356	40.4507	8.99756
ENSP00000337443	NXN HGNC Symbol|nucleoredoxin [Source:HGNC Symbol;Acc:18008]|17|ENSG00000167693|ENST00000336868				7.59	2	2	2	4	7.43322e+06	58.89	5.52	1	1	56.51	7.59	2	2	46.49	5.52	1	1	435	48.3616	4.97021
ENSP00000357838	OAT HGNC Symbol|ornithine aminotransferase [Source:HGNC Symbol;Acc:8091]|10|ENSG00000065154|ENST00000368845	0.861667	14.697	3;3;5	23.69	2	6	6	26	4.42149e+07	168.823	20.27	5	9	173.229	10.25	3	8	170.692	23.69	6	9	439	48.5042	7.03467
ENSP00000264312	OCIAD1 HGNC Symbol|OCIA domain containing 1 [Source:HGNC Symbol;Acc:16074]|4|ENSG00000109180|ENST00000264312	0.882017	7.0592	1;1;1	8.98	13	2	2	5	1.38567e+07	56.43	8.98	2	2	32.52	3.67	1	1	26.27	3.67	1	2	245	27.6088	7.48877
ENSP00000423014	OCIAD2 HGNC Symbol|OCIA domain containing 2 [Source:HGNC Symbol;Acc:28685]|4|ENSG00000145247|ENST00000508632	0.914201		3;-;2	18.18	4	3	3	11	1.19234e+07	75.325	18.18	3	6	41.85	6.49	1	1	50.47	18.18	3	4	154	16.9426	9.02686
ENSP00000443821	OGDH HGNC Symbol|oxoglutarate (alpha-ketoglutarate) dehydrogenase (lipoamide) [Source:HGNC Symbol;Acc:8124]|7|ENSG00000105953|ENST00000543843	1.31419	6.94349	2;2;1	9.03	11	7	7	29	1.80805e+07	138.212	6.88	5	8	183.57	7.6	6	14	103.179	5.44	4	7	974	110.541	6.84424
ENSP00000359491	OGFR HGNC Symbol|opioid growth factor receptor [Source:HGNC Symbol;Acc:15768]|20|ENSG00000060491|ENST00000370461				4	2	1	1	1	1.72994e+06									0	4	1	1	625	67.154	5.19873
ENSP00000362805	OGT HGNC Symbol|O-linked N-acetylglucosamine (GlcNAc) transferase [Source:HGNC Symbol;Acc:8127]|X|ENSG00000147162|ENST00000373701				2.99	2	3	3	4	6.55315e+06	52.89	2.03	2	2	35.05	1.93	2	2					1036	115.632	6.65381
ENSP00000414568	OLA1 HGNC Symbol|Obg-like ATPase 1 [Source:HGNC Symbol;Acc:28833]|2|ENSG00000138430|ENST00000427472				6.03	4	1	1	2	1.81094e+07	29.98	6.03	1	1	0	6.03	1	1					116	12.2944	8.90967
ENSP00000376233	OPA1 HGNC Symbol|optic atrophy 1 (autosomal dominant) [Source:HGNC Symbol;Acc:8140]|3|ENSG00000198836|ENST00000392438	1.10891	6.40935	2;3;-	11.77	8	9	9	14	1.06972e+07	93.2	5.63	5	6	118.15	10.63	8	8					960	111.561	7.86963
ENSP00000447163	OS9 HGNC Symbol|osteosarcoma amplified 9, endoplasmic reticulum lectin [Source:HGNC Symbol;Acc:16994]|12|ENSG00000135506|ENST00000552423				8	12	1	1	1	3.77609e+06	32.27	8	1	1									125	13.5831	5.0083
ENSP00000386990	OSBPL3 HGNC Symbol|oxysterol binding protein-like 3 [Source:HGNC Symbol;Acc:16370]|7|ENSG00000070882|ENST00000409555				1.91	8	1	1	1	3.1958e+06	0	1.91	1	1									575	64.7349	6.49365
ENSP00000451784	OSGEP HGNC Symbol|O-sialoglycoprotein endopeptidase [Source:HGNC Symbol;Acc:18028]|14|ENSG00000092094|ENST00000555656				8.09	3	1	1	1	3606897									28.13	8.09	1	1	136	15.1541	4.70361
ENSP00000441328	OTUB1 HGNC Symbol|OTU domain, ubiquitin aldehyde binding 1 [Source:HGNC Symbol;Acc:23077]|11|ENSG00000167770|ENST00000543988	1.00172	5.90358	-;2;2	27.8	6	5	5	16	4.36188e+07	191.611	9.96	2	5	91.4681	19.92	4	4	111.764	23.24	4	7	241	28.033	5.2876
ENSP00000263084	OVCA2 HGNC Symbol|ovarian tumor suppressor candidate 2 [Source:HGNC Symbol;Acc:24203]|17|ENSG00000214014|ENST00000263084				18.94	1	3	3	7	1.42299e+07	65.903	18.94	3	4	36.39	3.52	1	1	49.7591	9.25	2	2	227	24.4025	6.88818
ENSP00000350740	OXA1L HGNC Symbol|oxidase (cytochrome c) assembly 1-like [Source:HGNC Symbol;Acc:8526]|14|ENSG00000155463|ENST00000358043				1.91	2	1	1	3	4.06385e+06	31.01	1.91	1	1	29.42	1.91	1	1	36.78	1.91	1	1	419	46.6334	9.24658
ENSP00000196371	OXCT1 HGNC Symbol|3-oxoacid CoA transferase 1 [Source:HGNC Symbol;Acc:8527]|5|ENSG00000083720|ENST00000196371	1.06276	0.732431	1;1;-	7.12	2	4	4	11	1.19764e+07	96.1737	7.12	4	5	96.4293	5.19	3	4	76.5474	4.04	2	2	520	56.1219	7.45947
ENSP00000263556	P4HA1 HGNC Symbol|prolyl 4-hydroxylase, alpha polypeptide I [Source:HGNC Symbol;Acc:8546]|10|ENSG00000122884|ENST00000263556	1.20568	23.2753	2;1;1	29.59	2	1	8	47	3.49565e+07	327.131	29.59	8	20	152.197	21.72	6	17	64.0365	18.54	6	10	534	60.9289	6.01123
ENSP00000307318	P4HA1 HGNC Symbol|prolyl 4-hydroxylase, alpha polypeptide I [Source:HGNC Symbol;Acc:8546]|10|ENSG00000122884|ENST00000307116				29.78	1	2	9	43	3.98768e+07	248.749	29.78	9	19	132.824	21.91	7	15	53.43	18.54	6	9	534	61.011	6.01123
ENSP00000353772	P4HA2 HGNC Symbol|prolyl 4-hydroxylase, alpha polypeptide II [Source:HGNC Symbol;Acc:8547]|5|ENSG00000072682|ENST00000360568	1.11472	6.80805	5;5;3	23.45	7	9	9	36	4.15714e+07	120.396	23.45	9	16	117.802	16.14	6	11	89.5386	17.82	7	9	533	60.5946	5.70654
ENSP00000327801	P4HB HGNC Symbol|prolyl 4-hydroxylase, beta polypeptide [Source:HGNC Symbol;Acc:8548]|17|ENSG00000185624|ENST00000331483	1.0491	0.953295	38;35;28	21.26	11	10	10	273	4.35164e+08	1333.68	19.88	7	105	1363.64	21.26	9	90	1072.99	21.26	10	78	508	57.0807	4.86865
ENSP00000302886	PA2G4 HGNC Symbol|proliferation-associated 2G4, 38kDa [Source:HGNC Symbol;Acc:8550]|12|ENSG00000170515|ENST00000303305	1.02736	3.47145	3;5;4	18.53	4	5	5	42	8.98824e+07	135.219	10.41	4	12	169.417	18.53	5	16	178.7	18.53	5	14	394	43.7592	6.55127
ENSP00000429594	PABPC1 HGNC Symbol|poly(A) binding protein, cytoplasmic 1 [Source:HGNC Symbol;Acc:8554]|8|ENSG00000070756|ENST00000519004	0.982071	2.57862	14;18;14	35.7	23	12	16	169	1.20926e+08	763.873	27.58	12	53	859.574	29.1	13	70	476.806	25.38	13	46	591	65.7065	9.64209
ENSP00000361953	PABPC4 HGNC Symbol|poly(A) binding protein, cytoplasmic 4 (inducible form) [Source:HGNC Symbol;Acc:8557]|1|ENSG00000090621|ENST00000372862	0.958558	8.02632	4;5;-	8.78	11	2	6	72	8.15117e+07	479.34	8.78	6	27	488.92	8.78	6	32	296.706	5.04	4	13	615	67.9279	9.45166
ENSP00000450724	PABPN1 HGNC Symbol|poly(A) binding protein, nuclear 1 [Source:HGNC Symbol;Acc:8565]|14|ENSG00000100836|ENST00000557702				23.21	6	2	2	10	8.634e+07	83.3627	23.21	2	3	67.5634	23.21	2	4	97.5646	23.21	2	3	168	18.9784	9.23193
ENSP00000338379	PACSIN2 HGNC Symbol|protein kinase C and casein kinase substrate in neurons 2 [Source:HGNC Symbol;Acc:8571]|22|ENSG00000100266|ENST00000337959				5.39	4	3	3	5	2.23504e+07	55.89	4.72	2	2	73.59	4.72	2	2	44.03	2.7	1	1	445	51.321	5.38916
ENSP00000435638	PACSIN3 HGNC Symbol|protein kinase C and casein kinase substrate in neurons 3 [Source:HGNC Symbol;Acc:8572]|11|ENSG00000165912|ENST00000525725				6.34	5	1	1	3	3.77295e+06	21.17	6.34	1	1	23.69	6.34	1	1	31.92	6.34	1	1	142	16.1651	8.88037
ENSP00000380378	PAFAH1B1 HGNC Symbol|platelet-activating factor acetylhydrolase 1b, regulatory subunit 1 (45kDa) [Source:HGNC Symbol;Acc:8574]|17|ENSG00000007168|ENST00000397195				6.83	5	2	2	5	5.67735e+06	48.59	6.83	2	2	0	5.12	1	2	33.84	5.12	1	1	410	46.6082	7.37158
ENSP00000435289	PAFAH1B2 HGNC Symbol|platelet-activating factor acetylhydrolase 1b, catalytic subunit 2 (30kDa) [Source:HGNC Symbol;Acc:8575]|11|ENSG00000168092|ENST00000527958	1.06569		1;-;-	14.41	5	2	2	8	7.20704e+07	88.7957	14.41	2	4	75.47	8.3	1	2	66.2886	8.3	1	2	229	25.5531	5.92236
ENSP00000262890	PAFAH1B3 HGNC Symbol|platelet-activating factor acetylhydrolase 1b, catalytic subunit 3 (29kDa) [Source:HGNC Symbol;Acc:8576]|19|ENSG00000079462|ENST00000262890				10.82	1	3	3	8	2.79339e+07	57.8843	10.82	3	3	55.1023	10.82	3	3	74.2323	7.36	2	2	231	25.7182	6.84424
ENSP00000424907	PAICS HGNC Symbol|phosphoribosylaminoimidazole carboxylase, phosphoribosylaminoimidazole succinocarboxamide synthetase [Source:HGNC Symbol;Acc:8587]|4|ENSG00000128050|ENST00000514888	0.909622	1.21739	7;9;8	18.62	4	5	5	56	2.80681e+07	205.657	18.62	5	18	185.93	12.01	3	18	220.699	18.62	5	20	333	37.0879	6.26514
ENSP00000425084	PAIP1 HGNC Symbol|poly(A) binding protein interacting protein 1 [Source:HGNC Symbol;Acc:16945]|5|ENSG00000172239|ENST00000514514				3.99	7	2	2	3	7.54321e+06					39.7875	3.99	2	2	31.22	1.71	1	1	351	39.8826	4.85596
ENSP00000402927	PAK2 HGNC Symbol|p21 protein (Cdc42/Rac)-activated kinase 2 [Source:HGNC Symbol;Acc:8591]|3|ENSG00000180370|ENST00000426668				7.69	2	1	1	1	2.84315e+07									23.44	7.69	1	1	221	24.4646	5.2749
ENSP00000351049	PAK4 HGNC Symbol|p21 protein (Cdc42/Rac)-activated kinase 4 [Source:HGNC Symbol;Acc:16059]|19|ENSG00000130669|ENST00000358301				6.43	2	3	3	3	8.35211e+06	47.1055	4.23	2	2					0	2.2	1	1	591	64.0322	9.72998
ENSP00000424016	PALLD HGNC Symbol|palladin, cytoskeletal associated protein [Source:HGNC Symbol;Acc:17068]|4|ENSG00000129116|ENST00000507735	1.81626		1;-;-	8.93	8	5	5	9	1.14314e+07	29.9958	6.25	3	4	53.4337	8.93	5	5		0			672	73.2757	7.69385
ENSP00000263174	PALMD HGNC Symbol|palmdelphin [Source:HGNC Symbol;Acc:15846]|1|ENSG00000099260|ENST00000263174	0.636184		1;-;-	8.35	1	4	4	9	1.84382e+07	43.44	3.99	2	4	45.2967	6.53	3	5					551	62.7197	5.43994
ENSP00000265174	PAPSS1 HGNC Symbol|3'-phosphoadenosine 5'-phosphosulfate synthase 1 [Source:HGNC Symbol;Acc:8603]|4|ENSG00000138801|ENST00000265174	1.08774		1;-;-	8.97	1	4	4	11	1.41976e+07	63.82	7.69	3	4	122.31	7.37	3	6	45.66	2.08	1	1	624	70.7876	6.85889
ENSP00000354436	PAPSS2 HGNC Symbol|3'-phosphoadenosine 5'-phosphosulfate synthase 2 [Source:HGNC Symbol;Acc:8604]|10|ENSG00000198682|ENST00000361175	1.03664	3.81028	4;2;4	23.45	3	9	9	43	4.71212e+07	128.442	21.01	8	12	135.591	13.19	6	14	112.841	21.5	8	17	614	69.4566	8.03076
ENSP00000466242	PARK7 HGNC Symbol|parkinson protein 7 [Source:HGNC Symbol;Acc:16369]|1|ENSG00000116288|ENST00000377493	1.16966	1.90904	2;1;2	12.43	2	2	2	10	5.40386e+07	52.8219	12.43	2	4	43.6613	11.83	1	3	87.7335	12.43	2	3	169	17.8985	7.86963
ENSP00000355759	PARP1 HGNC Symbol|poly (ADP-ribose) polymerase 1 [Source:HGNC Symbol;Acc:270]|1|ENSG00000143799|ENST00000366794	1.09944	12.1675	2;4;4	16.96	3	11	11	34	3.21782e+07	65.06	6.8	5	9	118.485	16.96	11	14	110.373	10.85	9	11	1014	113.012	8.88037
ENSP00000371419	PARP4 HGNC Symbol|poly (ADP-ribose) polymerase family, member 4 [Source:HGNC Symbol;Acc:271]|13|ENSG00000102699|ENST00000381989				2.03	1	3	3	9	7.39772e+06	42.2997	2.03	3	3	61.22	1.22	2	3	37.12	1.22	2	3	1724	192.472	5.65576
ENSP00000447198	PARVA HGNC Symbol|parvin, alpha [Source:HGNC Symbol;Acc:14652]|11|ENSG00000197702|ENST00000550549	1.22281		-;-;1	8.6	5	2	2	5	2.49389e+07	88.01	8.6	2	4					0	4.3	1	1	372	42.2174	5.94775
ENSP00000440142	PBXIP1 HGNC Symbol|pre-B-cell leukemia homeobox interacting protein 1 [Source:HGNC Symbol;Acc:21199]|1|ENSG00000163346|ENST00000539880	1.3067	59.3749	1;1;-	10.22	5	5	5	14	8.50751e+06	129.356	7.89	4	5	168.487	7.53	4	6	64.7117	4.3	2	3	558	62.6295	6.354
ENSP00000299299	PCBD1 HGNC Symbol|pterin-4 alpha-carbinolamine dehydratase/dimerization cofactor of hepatocyte nuclear factor 1 alpha [Source:HGNC Symbol;Acc:8646]|10|ENSG00000166228|ENST00000299299				23.08	1	2	2	4	1.63437e+07	49.85	23.08	2	2	23.54	13.46	1	1	26.98	13.46	1	1	104	11.992	6.80029
ENSP00000305556	PCBP1 HGNC Symbol|poly(rC) binding protein 1 [Source:HGNC Symbol;Acc:8647]|2|ENSG00000169564|ENST00000303577	0.898866	2.70101	6;2;8	44.1	7	7	9	93	1.86453e+08	727.458	44.1	9	34	589.048	35.96	7	25	671.249	35.96	7	34	356	37.4739	7.09326
ENSP00000390304	PCBP2 HGNC Symbol|poly(rC) binding protein 2 [Source:HGNC Symbol;Acc:8648]|12|ENSG00000197111|ENST00000437231	0.912145	4.96684	8;5;6	33.02	26	4	6	61	1.76002e+08	434.489	33.02	6	22	317.424	27.04	5	16	488.934	33.02	6	23	318	33.4753	8.23584
ENSP00000365456	PCCA HGNC Symbol|propionyl CoA carboxylase, alpha polypeptide [Source:HGNC Symbol;Acc:8653]|13|ENSG00000175198|ENST00000376279				3.08	4	2	2	2	3.3512e+06					53.24	3.08	2	2					681	74.9544	7.35693
ENSP00000287008	PCDH1 HGNC Symbol|protocadherin 1 [Source:HGNC Symbol;Acc:8655]|5|ENSG00000156453|ENST00000287008	0.92424	4.21734	1;3;4	8.81	8	7	7	33	1.98587e+07	70.8628	3.88	4	9	116.317	4.85	5	11	86.0024	8.81	7	13	1237	133.64	5.05908
ENSP00000453656	PCK2 HGNC Symbol|phosphoenolpyruvate carboxykinase 2 (mitochondrial) [Source:HGNC Symbol;Acc:8725]|14|ENSG00000100889|ENST00000558096				1.48	3	1	1	1	4.45791e+06									23.62	1.48	1	1	474	52.4323	7.02002
ENSP00000328332	PCM1 HGNC Symbol|pericentriolar material 1 [Source:HGNC Symbol;Acc:8727]|8|ENSG00000078674|ENST00000327578				3.73	5	2	2	6	3.71691e+06	56.01	3.73	2	2	41.19	1.52	1	1	59.17	3.73	2	3	723	81.2744	4.66553
ENSP00000438247	PCMT1 HGNC Symbol|protein-L-isoaspartate (D-aspartate) O-methyltransferase [Source:HGNC Symbol;Acc:8728]|6|ENSG00000120265|ENST00000544496	1.43805		2;-;2	28.13	4	3	3	9	1.98005e+07	63.7304	28.13	3	5					49.2354	23.44	2	4	192	20.6696	6.87354
ENSP00000368458	PCNA HGNC Symbol|proliferating cell nuclear antigen [Source:HGNC Symbol;Acc:8729]|20|ENSG00000132646|ENST00000379160				3.07	1	1	1	3	3.23887e+07	31.59	3.07	1	1	26.79	3.07	1	1	23.54	3.07	1	1	261	28.7503	4.69092
ENSP00000402283	PCYT1A HGNC Symbol|phosphate cytidylyltransferase 1, choline, alpha [Source:HGNC Symbol;Acc:8754]|3|ENSG00000161217|ENST00000430755				21.39	14	4	4	10	2.28582e+07	79.5377	21.39	4	4	49.81	13.93	2	2	67.21	21.39	4	4	201	22.7652	5.75732
ENSP00000222968	PDAP1 HGNC Symbol|PDGFA associated protein 1 [Source:HGNC Symbol;Acc:14634]|7|ENSG00000106244|ENST00000350498	1.13329		-;2;-	14.36	1	2	2	3	9.5884e+06		0			0	14.36	2	3					181	20.6176	8.86572
ENSP00000420308	PDCD10 HGNC Symbol|programmed cell death 10 [Source:HGNC Symbol;Acc:8761]|3|ENSG00000114209|ENST00000479121	1.10756		-;-;1	14.75	7	1	1	2	1.5885e+07									47.51	14.75	1	2	122	14.2185	6.17627
ENSP00000358812	PDCD11 HGNC Symbol|programmed cell death 11 [Source:HGNC Symbol;Acc:13408]|10|ENSG00000148843|ENST00000369797	0.979291		1;-;-	2.35	1	4	4	8	5.19585e+06	61.8026	1.76	3	3	66.91	1.07	2	2	72.8832	1.66	3	3	1871	208.57	8.86572
ENSP00000376816	PDCD4 HGNC Symbol|programmed cell death 4 (neoplastic transformation inhibitor) [Source:HGNC Symbol;Acc:8763]|10|ENSG00000150593|ENST00000393104	1.05721	32.8777	-;1;1	7.64	3	3	3	8	2.25064e+07	57.4432	6.11	2	2	65.61	7.64	3	3	49.954	7.64	3	3	458	50.5445	5.47803
ENSP00000468741	PDCD5 HGNC Symbol|programmed cell death 5 [Source:HGNC Symbol;Acc:8764]|19|ENSG00000105185|ENST00000592786				20	5	1	1	3	2.92051e+07	58.42	20	1	1	73.18	20	1	1	50.48	20	1	1	65	7.46378	8.25049
ENSP00000307387	PDCD6IP HGNC Symbol|programmed cell death 6 interacting protein [Source:HGNC Symbol;Acc:8766]|3|ENSG00000170248|ENST00000307296	1.22822	7.46462	8;15;4	24.77	5	14	14	68	2.94746e+07	339.149	18.66	10	23	391.809	24.77	14	34	84.27	9.91	6	11	868	95.9631	6.52197
ENSP00000436861	PDDC1 HGNC Symbol|Parkinson disease 7 domain containing 1 [Source:HGNC Symbol;Acc:26616]|11|ENSG00000177225|ENST00000534603				20	7	1	1	1	2.39151e+07	47.18	20	1	1									120	12.7744	7.41553
ENSP00000420626	PDE12 HGNC Symbol|phosphodiesterase 12 [Source:HGNC Symbol;Acc:25386]|3|ENSG00000174840|ENST00000487257				9.53	2	3	3	11	1.32289e+07	88.08	9.53	3	6	78.1533	9.53	3	5					472	52.1427	7.84033
ENSP00000351957	PDE3A HGNC Symbol|phosphodiesterase 3A, cGMP-inhibited [Source:HGNC Symbol;Acc:8778]|12|ENSG00000172572|ENST00000359062				0.7	1	1	1	1	1.4466e+06	0	0.7	1	1									1141	124.901	5.99854
ENSP00000440761	PDHA1 HGNC Symbol|pyruvate dehydrogenase (lipoamide) alpha 1 [Source:HGNC Symbol;Acc:8806]|X|ENSG00000131828|ENST00000540249	1.01175	5.28632	3;3;2	46.24	10	15	15	42	5.27911e+07	213.764	39.28	12	16	123.4	33.98	9	15	123.983	27.58	8	11	359	40.1621	8.27979
ENSP00000373220	PDHB HGNC Symbol|pyruvate dehydrogenase (lipoamide) beta [Source:HGNC Symbol;Acc:8808]|3|ENSG00000168291|ENST00000383714				4.69	3	1	1	4	5.37361e+07	60.55	4.69	1	1	67.69	4.69	1	1	126.02	4.69	1	2	341	37.1759	5.89697
ENSP00000433204	PDHX HGNC Symbol|pyruvate dehydrogenase complex, component X [Source:HGNC Symbol;Acc:21350]|11|ENSG00000110435|ENST00000526309				4.76	4	1	1	1	2.47439e+06	0	4.76	1	1									189	20.6599	7.34229
ENSP00000300289	PDIA3 HGNC Symbol|protein disulfide isomerase family A, member 3 [Source:HGNC Symbol;Acc:4606]|15|ENSG00000167004|ENST00000300289	0.992147	1.57768	34;47;33	47.92	2	13	17	383	7.48421e+08	1577.18	47.52	15	117	1753.14	47.52	15	154	1251.24	43.17	15	112	505	56.7468	6.354
ENSP00000389906	PDIA3 HGNC Symbol|protein disulfide isomerase family A, member 3 [Source:HGNC Symbol;Acc:4606]|15|ENSG00000167004|ENST00000455250				77.24	1	1	5	113	3.68216e+08	727.778	77.24	5	33	857.625	77.24	5	45	811.363	57.72	4	35	123	13.5108	7.29834
ENSP00000286091	PDIA4 HGNC Symbol|protein disulfide isomerase family A, member 4 [Source:HGNC Symbol;Acc:30167]|7|ENSG00000155660|ENST00000286091	1.02593	2.02601	25;31;25	19.07	1	9	9	226	1.55856e+08	1079.09	19.07	8	74	1356.02	19.07	8	92	586.526	12.71	6	60	645	72.887	5.07178
ENSP00000417520	PDIA5 HGNC Symbol|protein disulfide isomerase family A, member 5 [Source:HGNC Symbol;Acc:24811]|3|ENSG00000065485|ENST00000489923	0.970558	2.7272	2;1;1	9.16	2	2	2	10	3.24764e+07	54.4205	9.16	2	4	96.3667	4.58	1	3	54.5269	4.58	1	3	262	30.1046	8.92432
ENSP00000438778	PDIA6 HGNC Symbol|protein disulfide isomerase family A, member 6 [Source:HGNC Symbol;Acc:30168]|2|ENSG00000143870|ENST00000540494	0.969481	1.77681	13;15;13	40.27	5	11	11	152	7.73565e+08	930.05	40.27	11	45	1261.68	40.27	11	63	935.434	40.27	11	44	437	47.8081	5.08447
ENSP00000360305	PDLIM1 HGNC Symbol|PDZ and LIM domain 1 [Source:HGNC Symbol;Acc:2067]|10|ENSG00000107438|ENST00000329399	0.984956	11.2868	6;2;5	36.78	1	6	6	39	4.59173e+07	262.103	31.91	5	16	115.733	24.92	4	6	265.606	29.79	5	17	329	36.049	7.02002
ENSP00000284771	PDLIM3 HGNC Symbol|PDZ and LIM domain 3 [Source:HGNC Symbol;Acc:20767]|4|ENSG00000154553|ENST00000284771	0.8561		-;-;1	10.44	2	2	2	2	7.13197e+06									31.3	10.44	2	2	316	34.2581	7.7085
ENSP00000253754	PDLIM4 HGNC Symbol|PDZ and LIM domain 4 [Source:HGNC Symbol;Acc:16501]|5|ENSG00000131435|ENST00000253754	0.881483	16.7299	3;3;5	57.88	3	12	12	46	5.60601e+07	118.39	37.58	8	12	62.9948	29.09	7	10	177.149	57.88	12	24	330	35.3757	7.91357
ENSP00000442187	PDLIM5 HGNC Symbol|PDZ and LIM domain 5 [Source:HGNC Symbol;Acc:17468]|4|ENSG00000163110|ENST00000542407	0.896239	41.4413	4;5;3	20.25	11	6	6	51	4.26069e+07	194.271	17.09	5	20	146.137	17.09	5	17	127.006	16.67	5	14	474	51.1919	7.78174
ENSP00000348099	PDLIM7 HGNC Symbol|PDZ and LIM domain 7 (enigma) [Source:HGNC Symbol;Acc:22958]|5|ENSG00000196923|ENST00000355841	1.00315	5.68423	7;8;6	35.45	11	8	8	69	5.92959e+07	547.262	25.38	6	28	277.195	31.51	7	22	308.635	21.44	5	19	457	49.8126	8.41162
ENSP00000297598	PDP1 HGNC Symbol|pyruvate dehyrogenase phosphatase catalytic subunit 1 [Source:HGNC Symbol;Acc:9279]|8|ENSG00000164951|ENST00000297598				2.79	2	1	1	3	7.08084e+06	23.57	2.79	1	1	33.02	2.79	1	1	39.66	2.79	1	1	537	61.0156	6.66846
ENSP00000426749	PDS5A HGNC Symbol|PDS5, regulator of cohesion maintenance, homolog A (S. cerevisiae) [Source:HGNC Symbol;Acc:29088]|4|ENSG00000121892|ENST00000503396				3.5	5	2	2	6	8.05563e+06	32.98	2	1	1	39.5	3.5	2	3	34.84	2	1	2	600	68.9557	7.07861
ENSP00000400310	PDXDC1 HGNC Symbol|pyridoxal-dependent decarboxylase domain containing 1 [Source:HGNC Symbol;Acc:28995]|16|ENSG00000179889|ENST00000447912				4.16	8	2	2	3	5.83834e+06	38.7	2.73	1	1	20.38	4.16	2	2					697	76.4992	5.47803
ENSP00000418543	PDXK HGNC Symbol|pyridoxal (pyridoxine, vitamin B6) kinase [Source:HGNC Symbol;Acc:8819]|21|ENSG00000160209|ENST00000463355	0.901277		2;-;1	7.72	5	2	2	9	1.12988e+07	93.5527	7.72	2	5	43.79	3.86	1	2	69.5	7.72	2	2	259	29.2269	6.02393
ENSP00000357056	PEA15 HGNC Symbol|phosphoprotein enriched in astrocytes 15 [Source:HGNC Symbol;Acc:8822]|1|ENSG00000162734|ENST00000368077	3.45234		1;-;-	22.22	3	2	2	6	5.39498e+07	47.91	22.22	2	2	33.43	11.11	1	2	42	11.11	1	2	108	12.5226	5.17334
ENSP00000309230	PEAK1 Clone-based (Vega)|Pseudopodium-enriched atypical kinase 1 [Source:UniProtKB/Swiss-Prot;Acc:Q9H792]|15|ENSG00000173517|ENST00000312493				0.69	1	1	1	1	3273303					0	0.69	1	1					1746	192.986	6.88818
ENSP00000389742	PEAR1 HGNC Symbol|platelet endothelial aggregation receptor 1 [Source:HGNC Symbol;Acc:33631]|1|ENSG00000187800|ENST00000455314				15.03	2	2	2	3	4.88285e+06					40.57	15.03	2	3					173	18.9086	7.13721
ENSP00000261313	PEBP1 HGNC Symbol|phosphatidylethanolamine binding protein 1 [Source:HGNC Symbol;Acc:8630]|12|ENSG00000089220|ENST00000261313	1.03615	5.41282	3;4;4	21.93	1	3	3	35	3.54066e+07	120.253	21.93	3	13	69.3933	21.93	3	11	62.3243	21.93	3	11	187	21.0437	7.53271
ENSP00000457421	PECAM1 HGNC Symbol|platelet/endothelial cell adhesion molecule [Source:HGNC Symbol;Acc:8823]|HG183_PATCH|ENSG00000261371|ENST00000563924	0.873315	3.84145	8;10;8	10.84	3	7	7	91	1.65526e+08	537.485	7.45	5	30	605.666	9.62	6	34	494.797	7.45	5	27	738	82.4698	6.99072
ENSP00000362807	PEF1 HGNC Symbol|penta-EF-hand domain containing 1 [Source:HGNC Symbol;Acc:30009]|1|ENSG00000162517|ENST00000373703				3.52	1	1	1	1	6.0113e+06									24.54	3.52	1	1	284	30.3613	6.53662
ENSP00000391890	PEPD HGNC Symbol|peptidase D [Source:HGNC Symbol;Acc:8840]|19|ENSG00000124299|ENST00000436370	0.868399		-;-;1	9.09	3	4	4	10	2.00387e+07	78.8569	4.9	2	3	84.17	6.53	3	3	84.6581	9.09	4	4	429	47.2304	6.07471
ENSP00000384252	PES1 HGNC Symbol|pescadillo homolog 1, containing BRCT domain (zebrafish) [Source:HGNC Symbol;Acc:8848]|22|ENSG00000100029|ENST00000402284				3.15	4	2	2	5	2.49609e+06					32.2685	3.15	2	3	23.11	3.15	2	2	571	66.036	7.50342
ENSP00000437510	PEX11B HGNC Symbol|peroxisomal biogenesis factor 11 beta [Source:HGNC Symbol;Acc:8853]|1|ENSG00000131779|ENST00000537888				10.2	2	2	2	7	1.10006e+07	24.92	10.2	2	2	28.24	10.2	2	3	28.25	6.12	1	2	245	26.7075	9.90576
ENSP00000313490	PFAS HGNC Symbol|phosphoribosylformylglycinamidine synthase [Source:HGNC Symbol;Acc:8863]|17|ENSG00000178921|ENST00000314666	1.44019	9.6751	3;4;5	20.63	7	18	18	67	3.64928e+07	167.713	14.8	13	18	251.516	17.56	15	24	241.245	18.68	16	25	1338	144.643	5.75732
ENSP00000356989	PFDN2 HGNC Symbol|prefoldin subunit 2 [Source:HGNC Symbol;Acc:8867]|1|ENSG00000143256|ENST00000368010	2.91404		-;1;-	22.08	1	2	2	7	1.60519e+07	38.75	22.08	2	3	36.46	22.08	2	2	38.7	22.08	2	2	154	16.6376	6.58057
ENSP00000269848	PFKL HGNC Symbol|phosphofructokinase, liver [Source:HGNC Symbol;Acc:8876]|21|ENSG00000141959|ENST00000349048	1.5232		2;-;-	16.92	2	5	9	70	4.02983e+07	259.151	12.56	6	26	215.677	16.92	9	28	131.75	11.92	6	16	780	84.9642	7.50342
ENSP00000309438	PFKM HGNC Symbol|phosphofructokinase, muscle [Source:HGNC Symbol;Acc:8877]|12|ENSG00000152556|ENST00000312352				12.05	15	4	8	32	3.48732e+07	129.18	2.31	2	8	183.894	12.05	8	16	105.6	2.31	2	8	780	85.1284	7.98682
ENSP00000370517	PFKP HGNC Symbol|phosphofructokinase, platelet [Source:HGNC Symbol;Acc:8878]|10|ENSG00000067057|ENST00000381125	1.08382	1.16851	31;34;28	46.94	8	25	28	307	1.23264e+08	1597.86	34.06	18	104	1755.27	41.71	21	113	1063.02	28.19	19	90	784	85.5415	7.54736
ENSP00000465019	PFN1 HGNC Symbol|profilin 1 [Source:HGNC Symbol;Acc:8881]|17|ENSG00000108518|ENST00000574872	1.44178	0.876051	2;2;2	31.73	3	2	2	38	4.32419e+08	506.741	31.73	2	15	362.834	31.73	2	11	408.452	31.73	2	12	104	11.3828	9.17334
ENSP00000418142	PFN2 HGNC Symbol|profilin 2 [Source:HGNC Symbol;Acc:8882]|3|ENSG00000070087|ENST00000475518	1.15359	16.7196	1;2;1	17.58	6	1	1	8	7.39777e+06	58.785	17.58	1	2	106.22	17.58	1	4	49.13	17.58	1	2	91	9.79195	9.36377
ENSP00000359991	PGAM1 HGNC Symbol|phosphoglycerate mutase 1 (brain) [Source:HGNC Symbol;Acc:8888]|10|ENSG00000171314|ENST00000334828	0.948962	1.35627	11;10;8	58.27	3	9	9	115	3.49415e+08	717.276	54.33	8	38	631.553	51.18	8	35	750.87	54.33	8	42	254	28.7858	7.18115
ENSP00000438465	PGAM5 HGNC Symbol|phosphoglycerate mutase family member 5 [Source:HGNC Symbol;Acc:28763]|12|ENSG00000247077|ENST00000498926	0.967801	6.5456	1;1;1	26.99	4	8	8	17	3.31032e+07	82.1362	25.61	7	9	38.5635	10.03	3	3	41.2635	14.19	3	5	289	31.9846	8.67529
ENSP00000442285	PGD HGNC Symbol|phosphogluconate dehydrogenase [Source:HGNC Symbol;Acc:8891]|1|ENSG00000142657|ENST00000541529	1.17008	5.88174	1;3;1	9.98	7	3	3	10	1.99016e+07	40.18	1.95	1	2	60.69	9.98	3	5	54.43	4.77	2	3	461	50.7608	8.03076
ENSP00000362413	PGK1 HGNC Symbol|phosphoglycerate kinase 1 [Source:HGNC Symbol;Acc:8896]|X|ENSG00000102144|ENST00000373316	1.30688	4.89409	12;16;15	28.3	4	6	6	149	2.84904e+08	661.919	28.3	6	46	921.012	28.3	6	54	702.315	28.3	6	49	417	44.5861	8.104
ENSP00000252603	PGLS HGNC Symbol|6-phosphogluconolactonase [Source:HGNC Symbol;Acc:8903]|19|ENSG00000130313|ENST00000252603	1.24737	54.5454	2;1;1	52.33	1	7	7	18	4.52936e+07	46.22	31.78	4	7	48.9805	41.09	5	5	54.99	30.62	4	6	258	27.5296	6.04932
ENSP00000360125	PGM1 HGNC Symbol|phosphoglucomutase 1 [Source:HGNC Symbol;Acc:8905]|1|ENSG00000079739|ENST00000371084				2.14	1	1	1	1	8.78585e+06	50.84	2.14	1	1									562	61.4105	6.75635
ENSP00000371393	PGM2 HGNC Symbol|phosphoglucomutase 2 [Source:HGNC Symbol;Acc:8906]|4|ENSG00000169299|ENST00000381967				4.9	5	3	3	3	6.32886e+06					52.3733	4.9	3	3					612	68.2404	6.72705
ENSP00000298198	PGM2L1 HGNC Symbol|phosphoglucomutase 2-like 1 [Source:HGNC Symbol;Acc:20898]|11|ENSG00000165434|ENST00000298198				1.77	1	1	1	2	3.31028e+06					34.8581	1.77	1	2					622	70.3965	7.15186
ENSP00000424874	PGM3 HGNC Symbol|phosphoglucomutase 3 [Source:HGNC Symbol;Acc:8907]|6|ENSG00000013375|ENST00000513973	1.10877		1;-;-	8.12	10	3	3	17	1.88489e+07	94.1775	8.12	3	6	120.717	3.87	2	6	84.9959	3.87	2	5	542	59.8143	6.25244
ENSP00000330918	PGP HGNC Symbol|phosphoglycolate phosphatase [Source:HGNC Symbol;Acc:8909]|16|ENSG00000184207|ENST00000333503				11.53	1	3	3	4	1.88034e+07	62.1779	11.53	3	3					28.02	4.98	1	1	321	33.9845	6.13818
ENSP00000217971	PGRMC1 HGNC Symbol|progesterone receptor membrane component 1 [Source:HGNC Symbol;Acc:16090]|X|ENSG00000101856|ENST00000217971	0.926116	2.8513	1;1;2	16.92	2	3	3	6	1.67169e+07	41.8	12.31	2	2	37.95	7.69	1	1	51.7264	12.31	2	3	195	21.6578	4.70361
ENSP00000296425	PGRMC2 HGNC Symbol|progesterone receptor membrane component 2 [Source:HGNC Symbol;Acc:16089]|4|ENSG00000164040|ENST00000296425				12.56	2	3	3	16	8.32208e+07	149.14	12.56	3	5	97.1987	12.56	3	5	136.262	12.56	3	6	223	23.8037	4.88135
ENSP00000300408	PHB HGNC Symbol|prohibitin [Source:HGNC Symbol;Acc:8912]|17|ENSG00000167085|ENST00000300408	1.14758	6.313	9;4;6	77.21	7	12	12	79	5.08031e+08	610.414	74.26	11	36	451.852	53.31	10	20	589.137	64.34	9	23	272	29.7859	5.75732
ENSP00000441875	PHB2 HGNC Symbol|prohibitin 2 [Source:HGNC Symbol;Acc:30306]|12|ENSG00000215021|ENST00000535923	1.03849	6.57793	19;13;14	86.96	10	17	17	180	4.52679e+08	1277.4	74.92	15	78	952.456	81.27	15	51	1001.91	78.26	15	51	299	33.2759	9.83252
ENSP00000403907	PHF14 HGNC Symbol|PHD finger protein 14 [Source:HGNC Symbol;Acc:22203]|7|ENSG00000106443|ENST00000445996				1.51	2	1	1	1	2163892									25.68	1.51	1	1	663	75.4551	7.7085
ENSP00000216252	PHF5A HGNC Symbol|PHD finger protein 5A [Source:HGNC Symbol;Acc:18000]|22|ENSG00000100410|ENST00000216252	0.980452	9.18955	1;1;1	20	1	2	2	11	9.66891e+06	97.2035	20	2	4	0	8.18	1	3	68.6151	20	2	4	110	12.397	8.41162
ENSP00000432509	PICALM HGNC Symbol|phosphatidylinositol binding clathrin assembly protein [Source:HGNC Symbol;Acc:15514]|11|ENSG00000073921|ENST00000529016	0.927571		-;-;2	3.28	8	1	1	3	5.46586e+06									21.44	3.28	1	3	244	25.509	6.55127
ENSP00000309430	PIGS HGNC Symbol|phosphatidylinositol glycan anchor biosynthesis, class S [Source:HGNC Symbol;Acc:14937]|17|ENSG00000087111|ENST00000308360				5.59	3	2	2	2	1.39438e+07	56.41	3.06	1	1					47.65	2.52	1	1	555	61.6172	6.49365
ENSP00000408354	PIGT HGNC Symbol|phosphatidylinositol glycan anchor biosynthesis, class T [Source:HGNC Symbol;Acc:14938]|20|ENSG00000124155|ENST00000432270				11.93	9	1	1	3	4.06198e+06	0	11.93	1	1	37.53	11.93	1	2					109	12.3411	4.52588
ENSP00000436244	PIK3C2A HGNC Symbol|phosphatidylinositol-4-phosphate 3-kinase, catalytic subunit type 2 alpha [Source:HGNC Symbol;Acc:8971]|11|ENSG00000011405|ENST00000533645				1.86	2	1	1	2	304085	27.37	1.86	1	1					33.57	1.86	1	1	483	53.7222	5.69385
ENSP00000463831	PIP4K2B HGNC Symbol|phosphatidylinositol-5-phosphate 4-kinase, type II, beta [Source:HGNC Symbol;Acc:8998]|17|ENSG00000141720|ENST00000581097				19.72	2	1	1	1	6.32397e+06					66.84	19.72	1	1					71	8.4481	8.48486
ENSP00000369785	PIR HGNC Symbol|pirin (iron-binding nuclear protein) [Source:HGNC Symbol;Acc:30048]|X|ENSG00000087842|ENST00000380420				21.03	1	2	2	3	4.20776e+07	18.3	21.03	2	3									290	32.0933	6.91748
ENSP00000461245	PITPNA HGNC Symbol|phosphatidylinositol transfer protein, alpha [Source:HGNC Symbol;Acc:9001]|17|ENSG00000174238|ENST00000574991				3.83	4	1	2	6	1.12226e+07	0	3.35	1	1	26.74	3.83	2	2	35.89	3.83	2	3	209	24.7346	8.55811
ENSP00000334738	PITPNB HGNC Symbol|phosphatidylinositol transfer protein, beta [Source:HGNC Symbol;Acc:9002]|22|ENSG00000180957|ENST00000335272				5.17	3	1	2	9	1.40771e+07	27.13	5.17	2	3	29.23	5.17	2	2	22.87	5.17	2	4	271	31.5199	6.87354
ENSP00000224949	PITRM1 HGNC Symbol|pitrilysin metallopeptidase 1 [Source:HGNC Symbol;Acc:17663]|10|ENSG00000107959|ENST00000224949	1.32285	1.32606	4;6;7	17.07	7	11	11	55	2.85355e+07	180.485	11.67	9	13	265.969	13.6	9	21	181.532	12.73	9	21	1037	117.335	6.97607
ENSP00000320171	PKM2 HGNC Symbol|pyruvate kinase, muscle [Source:HGNC Symbol;Acc:9021]|15|ENSG00000067225|ENST00000319622	1.04453	4.00501	1;1;-	65.54	13	2	21	602	1.30264e+09	2924.6	63.65	19	198	3181.62	63.65	19	216	2832.69	64.03	20	188	531	58.0249	7.7085
ENSP00000334983	PKM2 HGNC Symbol|pyruvate kinase, muscle [Source:HGNC Symbol;Acc:9021]|15|ENSG00000067225|ENST00000335181	1.3452		1;-;-	72.32	12	3	22	620	1.36215e+09	2996.25	70.43	20	204	3192.16	63.65	19	219	2917.37	65.54	21	197	531	57.9	7.84033
ENSP00000242783	PKN1 HGNC Symbol|protein kinase N1 [Source:HGNC Symbol;Acc:9405]|19|ENSG00000123143|ENST00000242783	1.23586	8.15257	-;2;1	12.21	5	8	8	20	1.51868e+07	113.179	4.46	3	5	136.977	10.4	7	8	137.47	7.75	5	7	942	103.868	6.3667
ENSP00000430447	PLAA HGNC Symbol|phospholipase A2-activating protein [Source:HGNC Symbol;Acc:9043]|9|ENSG00000137055|ENST00000517642				7.93	3	1	1	2	4.91785e+06					20.31	7.93	1	1	49.48	7.93	1	1	290	31.4725	5.49072
ENSP00000361848	PLAU HGNC Symbol|plasminogen activator, urokinase [Source:HGNC Symbol;Acc:9052]|10|ENSG00000122861|ENST00000372762				2.28	3	1	1	1	1.43395e+07					21.14	2.28	1	1					395	44.5521	8.60205
ENSP00000342049	PLAUR HGNC Symbol|plasminogen activator, urokinase receptor [Source:HGNC Symbol;Acc:9053]|19|ENSG00000011422|ENST00000339082				3.2	3	1	1	1	354036					20.22	3.2	1	1					281	31.2426	6.43018
ENSP00000443463	PLBD2 HGNC Symbol|phospholipase B domain containing 2 [Source:HGNC Symbol;Acc:27283]|12|ENSG00000151176|ENST00000545182				1.44	2	1	1	1	2.37576e+07	38.64	1.44	1	1									557	61.8452	6.80029
ENSP00000279230	PLCB3 HGNC Symbol|phospholipase C, beta 3 (phosphatidylinositol-specific) [Source:HGNC Symbol;Acc:9056]|11|ENSG00000149782|ENST00000279230	1.96049	26.7748	1;2;2	15.64	2	14	14	43	1.46048e+07	98.1749	8.1	8	12	247.256	13.78	13	18	146.224	9.16	9	13	1234	138.713	5.89697
ENSP00000362368	PLCG1 HGNC Symbol|phospholipase C, gamma 1 [Source:HGNC Symbol;Acc:9065]|20|ENSG00000124181|ENST00000373271	2.20745	51.4167	-;1;1	7.75	2	7	7	17	7.49106e+06	71.9142	3.1	3	4	95.8161	6.82	6	6	83.3271	4.34	5	7	1290	148.438	6.04932
ENSP00000348901	PLD3 HGNC Symbol|phospholipase D family, member 3 [Source:HGNC Symbol;Acc:17158]|19|ENSG00000105223|ENST00000356508	1.05398	3.79271	-;2;2	7.55	1	3	3	6	1.91927e+07	0	1.84	1	1	33.17	5.71	2	2	0	7.55	3	3	490	54.6705	6.46826
ENSP00000323856	PLEC HGNC Symbol|plectin [Source:HGNC Symbol;Acc:9069]|8|ENSG00000178209|ENST00000322810	0.193969		-;-;1	68.51	24	3	270	3121	2.89609e+08	13438.8	63.79	240	959	16157	64.2	239	1171	12609.9	63.19	239	991	4684	531.466	5.96045
ENSP00000344848	PLEC HGNC Symbol|plectin [Source:HGNC Symbol;Acc:9069]|8|ENSG00000178209|ENST00000345136				70.44	24	3	270	3122	2.89609e+08	13524.1	65.82	240	960	16196.4	66.44	240	1172	12633.3	64.77	238	990	4547	515.884	5.79541
ENSP00000434583	PLEC HGNC Symbol|plectin [Source:HGNC Symbol;Acc:9069]|8|ENSG00000178209|ENST00000527096				69.32	17	1	266	3096	2.89609e+08	13308.4	64.92	237	952	16067.3	65.34	236	1162	12516.2	64.03	236	982	4570	517.716	5.74463
ENSP00000467803	PLIN3 HGNC Symbol|perilipin 3 [Source:HGNC Symbol;Acc:16893]|19|ENSG00000105355|ENST00000592528	1.25556	29.432	3;3;1	38.15	6	9	9	28	5.19209e+07	209.464	37.68	8	13	148.116	32.23	7	9	104.741	20.14	5	6	422	45.7752	5.42725
ENSP00000196061	PLOD1 HGNC Symbol|procollagen-lysine, 2-oxoglutarate 5-dioxygenase 1 [Source:HGNC Symbol;Acc:9081]|1|ENSG00000083444|ENST00000196061	1.32958	17.1431	6;10;3	39.06	5	22	22	108	9.5565e+07	601.137	31.91	18	40	691.911	37.69	20	46	291.598	16.23	9	22	727	83.4974	6.94678
ENSP00000420094	PLOD2 HGNC Symbol|procollagen-lysine, 2-oxoglutarate 5-dioxygenase 2 [Source:HGNC Symbol;Acc:9082]|3|ENSG00000152952|ENST00000494950	1.07481	2.72917	18;19;11	25.75	5	14	14	149	1.29968e+08	662.894	24.61	12	56	819.009	25.75	13	62	397.452	17.78	9	31	703	81.1187	6.65381
ENSP00000223127	PLOD3 HGNC Symbol|procollagen-lysine, 2-oxoglutarate 5-dioxygenase 3 [Source:HGNC Symbol;Acc:9083]|7|ENSG00000106397|ENST00000223127	1.20126	20.3172	5;4;2	28.59	7	18	18	79	4.25476e+07	348.618	20.19	12	32	296.241	21.14	13	28	100.094	16.8	10	19	738	84.7315	6.04932
ENSP00000365505	PLP2 HGNC Symbol|proteolipid protein 2 (colonic epithelium-enriched) [Source:HGNC Symbol;Acc:9087]|X|ENSG00000102007|ENST00000376327				18.42	2	2	2	13	3.88714e+07	118.804	18.42	2	4	118.573	18.42	2	4	83.7147	18.42	2	5	152	16.6797	7.23975
ENSP00000303191	PLRG1 HGNC Symbol|pleiotropic regulator 1 [Source:HGNC Symbol;Acc:9089]|4|ENSG00000171566|ENST00000302078				1.98	3	1	1	1	1.78889e+06		0			0	1.98	1	1		0			505	56.2547	9.17334
ENSP00000445339	PLS3 HGNC Symbol|plastin 3 [Source:HGNC Symbol;Acc:9091]|X|ENSG00000102024|ENST00000539310	1.3959	3.50991	9;9;-	21.2	6	7	7	49	4.52745e+07	232.157	19.66	6	22	462.921	21.2	7	27					585	65.5908	6.30322
ENSP00000418173	PLSCR4 HGNC Symbol|phospholipid scramblase 4 [Source:HGNC Symbol;Acc:16497]|3|ENSG00000114698|ENST00000476202				3.85	3	1	1	7	1.8657e+07	29.33	3.85	1	2	31.18	3.85	1	1	50.7759	3.85	1	4	208	23.3719	5.30029
ENSP00000356000	PLXNA2 HGNC Symbol|plexin A2 [Source:HGNC Symbol;Acc:9100]|1|ENSG00000076356|ENST00000367033				2.85	2	3	3	6	8.59769e+06	0	1.32	1	1	24.79	2.85	3	3	0	1.53	2	2	1894	210.969	6.48096
ENSP00000317128	PLXND1 HGNC Symbol|plexin D1 [Source:HGNC Symbol;Acc:9107]|3|ENSG00000004399|ENST00000324093	1.40604	12.2026	2;2;2	8.78	4	11	11	51	1.4917e+07	222.737	8.78	11	18	260.053	8.78	11	16	133.925	7.95	10	17	1925	211.871	7.15186
ENSP00000455838	PML HGNC Symbol|promyelocytic leukemia [Source:HGNC Symbol;Acc:9113]|15|ENSG00000140464|ENST00000565898	1.08496	3.0957	3;5;2	18.47	16	18	18	100	2.21672e+07	480.688	15.35	13	30	507.841	17.99	16	40	443.749	15.11	15	30	834	92.5053	6.32861
ENSP00000416702	PMPCA HGNC Symbol|peptidase (mitochondrial processing) alpha [Source:HGNC Symbol;Acc:18667]|9|ENSG00000165688|ENST00000399219	2.01667	83.9391	3;5;3	20.05	2	6	6	16	1.82501e+07	40.04	10.91	3	4	83.4014	20.05	6	8	49.25	12.69	4	4	394	44.8368	7.21045
ENSP00000410393	PMPCB HGNC Symbol|peptidase (mitochondrial processing) beta [Source:HGNC Symbol;Acc:9119]|7|ENSG00000105819|ENST00000420236				11.17	3	3	3	11	1.73607e+07	140.6	11.17	3	5	47.92	8.19	2	3	133.253	11.17	3	3	403	45.404	6.7124
ENSP00000323511	PNKP HGNC Symbol|polynucleotide kinase 3'-phosphatase [Source:HGNC Symbol;Acc:9154]|19|ENSG00000039650|ENST00000322344				6.33	1	3	3	7	7.44227e+06	53.95	4.03	2	2	97.002	6.33	3	3	92.1115	4.8	2	2	521	57.0405	8.45557
ENSP00000429344	PNMA2 HGNC Symbol|paraneoplastic antigen MA2 [Source:HGNC Symbol;Acc:9159]|8|ENSG00000240694|ENST00000522362				1.92	1	1	1	1	1.45917e+07	0	1.92	1	1									364	41.4832	4.85596
ENSP00000216832	PNN HGNC Symbol|pinin, desmosome associated protein [Source:HGNC Symbol;Acc:9162]|14|ENSG00000100941|ENST00000216832	0.93757	8.24739	1;1;1	5.86	3	4	4	12	5.52942e+06	44.49	5.86	4	6	0	2.09	2	2	45.211	3.63	3	4	717	81.579	7.13721
ENSP00000405892	PNO1 HGNC Symbol|partner of NOB1 homolog (S. cerevisiae) [Source:HGNC Symbol;Acc:32790]|2|ENSG00000115946|ENST00000430742				11.76	2	1	1	1	2887376	46.26	11.76	1	1									136	15.1659	9.81787
ENSP00000354532	PNP HGNC Symbol|purine nucleoside phosphorylase [Source:HGNC Symbol;Acc:7892]|14|ENSG00000198805|ENST00000361505	1.21813	16.3203	4;1;6	40.48	5	8	8	47	2.46076e+08	353.404	34.6	7	17	209.951	25.26	6	11	305.574	40.48	8	19	289	32.0972	6.94678
ENSP00000443323	PNPLA6 HGNC Symbol|patatin-like phospholipase domain containing 6 [Source:HGNC Symbol;Acc:16268]|19|ENSG00000032444|ENST00000545201				1.92	3	2	2	7	5.43704e+06	73.75	1.92	2	2	75.93	1.92	2	2	52.3211	1.92	2	3	1300	143.261	7.73779
ENSP00000393953	PNPT1 HGNC Symbol|polyribonucleotide nucleotidyltransferase 1 [Source:HGNC Symbol;Acc:23166]|2|ENSG00000138035|ENST00000415374	1.15351	9.05089	3;4;4	11.37	5	8	8	30	1.89857e+07	107.517	8.81	6	11	107.5	9.83	6	11	80.9965	5.87	3	8	783	85.8966	7.76709
ENSP00000439063	PODXL HGNC Symbol|podocalyxin-like [Source:HGNC Symbol;Acc:9171]|7|ENSG00000128567|ENST00000544955	1.06887	4.91479	3;6;5	8.72	5	2	2	31	5.12232e+07	94.0961	3.1	1	8	130.938	8.72	2	14	89.8803	8.72	2	9	516	54.3789	5.57959
ENSP00000364902	POFUT1 HGNC Symbol|protein O-fucosyltransferase 1 [Source:HGNC Symbol;Acc:14988]|20|ENSG00000101346|ENST00000375749	1.31706		1;-;1	4.64	3	2	2	4	2.3006e+07	41.9962	1.8	1	2					49.41	4.64	2	2	388	43.9272	8.52881
ENSP00000335427	POFUT2 HGNC Symbol|protein O-fucosyltransferase 2 [Source:HGNC Symbol;Acc:14683]|21|ENSG00000186866|ENST00000334538				6.32	4	2	2	7	2.16066e+07	27.82	6.32	2	3	37.1	3.42	1	2	0	3.42	1	2	380	44.0554	6.48096
ENSP00000406046	POLD1 HGNC Symbol|polymerase (DNA directed), delta 1, catalytic subunit 125kDa [Source:HGNC Symbol;Acc:9175]|19|ENSG00000062822|ENST00000440232				0.63	1	1	1	1	1.72997e+06		0				0			26.84	0.63	1	1	1107	123.553	7.03467
ENSP00000343060	POLDIP3 HGNC Symbol|polymerase (DNA-directed), delta interacting protein 3 [Source:HGNC Symbol;Acc:23782]|22|ENSG00000100227|ENST00000339677				12.97	5	2	2	4	5.5123e+06	36.09	5.95	1	1	27.8885	12.97	2	2	29.19	5.95	1	1	185	20.0681	11.6343
ENSP00000386300	POLR1A HGNC Symbol|polymerase (RNA) I polypeptide A, 194kDa [Source:HGNC Symbol;Acc:17264]|2|ENSG00000068654|ENST00000409681				1.39	2	2	2	4	4.67849e+06	24.21	0.9	1	1	24.08	1.39	2	2	26.78	0.9	1	1	1659	187.689	7.38623
ENSP00000307212	POLR1C HGNC Symbol|polymerase (RNA) I polypeptide C, 30kDa [Source:HGNC Symbol;Acc:20194]|6|ENSG00000171453|ENST00000304004				6.14	2	1	1	4	1.96137e+07	73.9382	6.14	1	2	54.6325	6.14	1	2					342	38.6226	6.01123
ENSP00000314949	POLR2A HGNC Symbol|polymerase (RNA) II (DNA directed) polypeptide A, 220kDa [Source:HGNC Symbol;Acc:9187]|17|ENSG00000181222|ENST00000322644				1.88	2	3	3	13	4.53455e+06	59.5046	1.88	3	4	108.267	1.88	3	4	53.2236	1.88	3	5	1970	217.039	7.37158
ENSP00000391452	POLR2B HGNC Symbol|polymerase (RNA) II (DNA directed) polypeptide B, 140kDa [Source:HGNC Symbol;Acc:9188]|4|ENSG00000047315|ENST00000441246	0.956867	23.2175	2;3;-	10.88	3	10	10	22	1.30524e+07	58.7717	6.34	6	7	114.811	8.48	8	9	67.9218	6	6	6	1167	132.971	7.15186
ENSP00000398622	POLR2H HGNC Symbol|polymerase (RNA) II (DNA directed) polypeptide H [Source:HGNC Symbol;Acc:9195]|3|ENSG00000163882|ENST00000438240				11.4	4	1	1	2	1.80681e+06	105.32	11.4	1	1					39.37	11.4	1	1	114	12.9504	4.58936
ENSP00000342889	POLR2K HGNC Symbol|polymerase (RNA) II (DNA directed) polypeptide K, 7.0kDa [Source:HGNC Symbol;Acc:9198]|8|ENSG00000147669|ENST00000353107				12.07	1	1	1	2	1.88941e+07	29.45	12.07	1	1	29	12.07	1	1					58	6.9995	9.05615
ENSP00000339529	POP1 HGNC Symbol|processing of precursor 1, ribonuclease P/MRP subunit (S. cerevisiae) [Source:HGNC Symbol;Acc:30129]|8|ENSG00000104356|ENST00000349693	1.36579		-;1;-	7.71	2	5	5	11	1.28184e+07	34.37	5.08	3	3	60.1252	6.54	4	4	38.5	6.25	4	4	1024	114.636	9.21729
ENSP00000387814	POP7 HGNC Symbol|processing of precursor 7, ribonuclease P/MRP subunit (S. cerevisiae) [Source:HGNC Symbol;Acc:19949]|7|ENSG00000172336|ENST00000457480				10.95	2	1	1	3	2.20951e+07	47.21	10.95	1	1	32.39	10.95	1	1	61.95	10.95	1	1	137	15.315	8.51416
ENSP00000414244	POR HGNC Symbol|P450 (cytochrome) oxidoreductase [Source:HGNC Symbol;Acc:9208]|7|ENSG00000127948|ENST00000419840				13.59	5	3	3	6	8.40351e+06	28.62	7.88	2	2	128.401	13.59	3	4					368	41.3316	6.46826
ENSP00000392718	POTEI HGNC Symbol|POTE ankyrin domain family, member I [Source:HGNC Symbol;Acc:37093]|2|ENSG00000196834|ENST00000451531	1.46535	5.83042	-;1;1	2.98	5	1	2	64	1.47381e+10	263.209	2.98	2	26	151.548	2.98	2	16	180.089	2.98	2	22	1075	121.205	6.21436
ENSP00000362329	PPA1 HGNC Symbol|pyrophosphatase (inorganic) 1 [Source:HGNC Symbol;Acc:9226]|10|ENSG00000180817|ENST00000373232	0.855441		1;-;-	7.96	2	2	2	2	6.00901e+07	49.6492	7.96	2	2									289	32.6392	5.85889
ENSP00000438337	PPFIA2 HGNC Symbol|protein tyrosine phosphatase, receptor type, f polypeptide (PTPRF), interacting protein (liprin), alpha 2 [Source:HGNC Symbol;Acc:9246]|12|ENSG00000139220|ENST00000541570	1.09621		-;1;-	1.66	27	1	2	3	1.86733e+07		0			38.7579	1.66	2	2	37.3	0.64	1	1	783	89.0036	7.89893
ENSP00000444304	PPFIBP1 HGNC Symbol|PTPRF interacting protein, binding protein 1 (liprin beta 1) [Source:HGNC Symbol;Acc:9249]|12|ENSG00000110841|ENST00000540114				2.96	10	2	2	4	9.37606e+06					29.47	2.96	2	2	0	2.96	2	2	744	84.0191	8.38232
ENSP00000419425	PPIA HGNC Symbol|peptidylprolyl isomerase A (cyclophilin A) [Source:HGNC Symbol;Acc:9253]|7|ENSG00000196262|ENST00000468812	1.01007	1.80565	8;8;8	51.52	6	5	5	118	1.36406e+09	704.25	51.52	5	39	790.394	51.52	5	38	794.906	51.52	5	41	165	18.0009	7.81104
ENSP00000300026	PPIB HGNC Symbol|peptidylprolyl isomerase B (cyclophilin B) [Source:HGNC Symbol;Acc:9255]|15|ENSG00000166794|ENST00000300026	0.986717	7.66012	13;12;12	49.54	1	6	6	95	2.26111e+08	492.146	49.54	6	34	516.277	32.87	5	29	594.687	49.54	6	32	216	23.7275	9.40771
ENSP00000303057	PPIC HGNC Symbol|peptidylprolyl isomerase C (cyclophilin C) [Source:HGNC Symbol;Acc:9256]|5|ENSG00000168938|ENST00000306442	0.842393		1;-;1	3.77	1	1	1	3	4.86925e+06	31.47	3.77	1	1					48.2788	3.77	1	2	212	22.7488	8.39697
ENSP00000303754	PPID HGNC Symbol|peptidylprolyl isomerase D [Source:HGNC Symbol;Acc:9257]|4|ENSG00000171497|ENST00000307720				2.97	1	1	1	1	9.1156e+06					0	2.97	1	1					370	40.7379	7.21045
ENSP00000435987	PPIG HGNC Symbol|peptidylprolyl isomerase G (cyclophilin G) [Source:HGNC Symbol;Acc:14650]|2|ENSG00000138398|ENST00000462903				3.92	4	1	1	1	984206		0							40.61	3.92	1	1	357	40.2745	9.72998
ENSP00000263212	PPM1F HGNC Symbol|protein phosphatase, Mg2+/Mn2+ dependent, 1F [Source:HGNC Symbol;Acc:19388]|22|ENSG00000100034|ENST00000263212	1.14821	11.6547	1;2;2	31.5	6	8	8	30	5.54313e+07	95.228	17.84	6	8	196.611	31.5	8	12	114.317	27.97	7	10	454	49.8001	5.09717
ENSP00000342778	PPM1G HGNC Symbol|protein phosphatase, Mg2+/Mn2+ dependent, 1G [Source:HGNC Symbol;Acc:9278]|2|ENSG00000115241|ENST00000344034	0.864736	0.791902	1;1;-	4.95	1	2	2	4	9.05266e+06	102.729	4.95	2	2	70.894	4.95	2	2					546	59.2347	4.36084
ENSP00000439544	PPOX HGNC Symbol|protoporphyrinogen oxidase [Source:HGNC Symbol;Acc:9280]|1|ENSG00000143224|ENST00000537523				7.39	2	2	2	2	5.38946e+06					58.91	7.39	2	2					230	24.7676	6.7124
ENSP00000365936	PPP1CA HGNC Symbol|protein phosphatase 1, catalytic subunit, alpha isozyme [Source:HGNC Symbol;Acc:9281]|11|ENSG00000172531|ENST00000376745	1.3949		2;-;1	32.42	11	3	8	52	5.55206e+07	346.502	30.3	7	21	306.667	25.76	6	14	381.576	27.88	7	17	330	37.4878	6.32861
ENSP00000296122	PPP1CB HGNC Symbol|protein phosphatase 1, catalytic subunit, beta isozyme [Source:HGNC Symbol;Acc:9282]|2|ENSG00000213639|ENST00000296122	1.3098		1;-;-	24.46	10	2	6	38	5.10778e+07	305.075	17.74	5	17	216.696	12.84	4	10	224.92	19.57	5	11	327	37.1626	6.18896
ENSP00000448981	PPP1CC HGNC Symbol|protein phosphatase 1, catalytic subunit, gamma isozyme [Source:HGNC Symbol;Acc:9283]|12|ENSG00000186298|ENST00000550991				25.99	11	1	6	42	4.99679e+07	316.501	21.05	5	16	296.687	21.05	5	12	355.359	25.99	6	14	304	34.9274	5.26221
ENSP00000446816	PPP1R12A HGNC Symbol|protein phosphatase 1, regulatory subunit 12A [Source:HGNC Symbol;Acc:7618]|12|ENSG00000058272|ENST00000547330				6.65	9	4	4	14	1.48926e+07	30.1827	5.35	3	5	49.2	6.65	4	5	62.3994	4.91	3	4	692	76.487	5.31299
ENSP00000354218	PPP1R13L HGNC Symbol|protein phosphatase 1, regulatory subunit 13 like [Source:HGNC Symbol;Acc:18838]|19|ENSG00000104881|ENST00000360957				4.35	1	2	2	4	3.78347e+06	48.01	1.57	1	1	25.96	1.57	1	1	34.07	4.35	2	2	828	89.0357	6.81494
ENSP00000310117	PPP1R14B HGNC Symbol|protein phosphatase 1, regulatory (inhibitor) subunit 14B [Source:HGNC Symbol;Acc:9057]|11|ENSG00000173457|ENST00000309318				17.01	1	1	1	2	17629104					30.96	17.01	1	1	0	17.01	1	1	147	15.901	4.85596
ENSP00000274853	PPP1R18 HGNC Symbol|protein phosphatase 1, regulatory subunit 18 [Source:HGNC Symbol;Acc:29413]|6|ENSG00000146112|ENST00000274853	0.743218	6.36053	1;1;1	15.01	5	8	8	25	8.01899e+06	107.364	9.46	5	8	189.551	13.38	7	10	60.17	11.09	6	7	613	67.9015	5.40186
ENSP00000413360	PPP1R7 HGNC Symbol|protein phosphatase 1, regulatory subunit 7 [Source:HGNC Symbol;Acc:9295]|2|ENSG00000115685|ENST00000415769				8.33	5	1	1	1	2.56659e+07	25.26	8.33	1	1									108	12.3293	7.25439
ENSP00000221138	PPP2CB HGNC Symbol|protein phosphatase 2, catalytic subunit, beta isozyme [Source:HGNC Symbol;Acc:9300]|8|ENSG00000104695|ENST00000221138	1.10819	15.1756	-;1;2	47.25	8	9	10	45	6.6394e+07	216.35	33.98	7	16	215.646	33.66	7	14	200.38	47.25	9	15	309	35.5523	5.42725
ENSP00000324804	PPP2R1A HGNC Symbol|protein phosphatase 2, regulatory subunit A, alpha [Source:HGNC Symbol;Acc:9302]|19|ENSG00000105568|ENST00000322088	0.965081	1.20992	4;2;4	28.18	10	6	12	118	9.903e+07	665.728	28.18	12	47	525.436	23.26	10	36	442.886	26.49	11	35	589	65.2669	5.10986
ENSP00000343317	PPP2R1B HGNC Symbol|protein phosphatase 2, regulatory subunit A, beta [Source:HGNC Symbol;Acc:9303]|11|ENSG00000137713|ENST00000341980				17.09	11	1	7	70	7.93591e+07	373.956	17.09	7	27	333.77	15.29	6	23	257.071	15.29	6	20	556	61.2749	4.93213
ENSP00000370113	PPP2R2A HGNC Symbol|protein phosphatase 2, regulatory subunit B, alpha [Source:HGNC Symbol;Acc:9304]|8|ENSG00000221914|ENST00000380737	0.955505		-;1;-	10.29	3	3	4	13	2.74448e+07	50.15	8.5	3	5	50.7867	7.83	3	4	73.55	8.5	3	4	447	51.6595	6.20166
ENSP00000399970	PPP2R2D HGNC Symbol|protein phosphatase 2, regulatory subunit B, delta [Source:HGNC Symbol;Acc:23732]|10|ENSG00000175470|ENST00000455566	1.01965		-;-;1	4.5	1	1	2	8	4.12262e+07	47.9	2.61	1	3	51.71	2.61	1	2	68.2367	4.5	2	3	422	48.9984	6.80029
ENSP00000393796	PPP2R4 HGNC Symbol|protein phosphatase 2A activator, regulatory subunit 4 [Source:HGNC Symbol;Acc:9308]|9|ENSG00000119383|ENST00000440346				20.31	12	1	1	1	1.17265e+07	36.43	20.31	1	1									64	7.39591	8.47021
ENSP00000404632	PPP2R5E HGNC Symbol|protein phosphatase 2, regulatory subunit B', epsilon isoform [Source:HGNC Symbol;Acc:9313]|14|ENSG00000154001|ENST00000422769				3.32	3	1	1	1	4.70219e+06					36.88	3.32	1	1					391	46.15	5.92236
ENSP00000434599	PPP3CA HGNC Symbol|protein phosphatase 3, catalytic subunit, alpha isozyme [Source:HGNC Symbol;Acc:9314]|4|ENSG00000138814|ENST00000525819				7.58	18	1	1	1	14167148					31.04	7.58	1	1					132	15.3548	5.88428
ENSP00000457915	PPP4C HGNC Symbol|protein phosphatase 4, catalytic subunit [Source:HGNC Symbol;Acc:9319]|16|ENSG00000149923|ENST00000562222				12.32	6	1	2	6	3.27822e+07	85	12.32	2	2	77.4852	12.32	2	2	73.538	12.32	2	2	203	23.1305	5.12256
ENSP00000462161	PPP4R1 HGNC Symbol|protein phosphatase 4, regulatory subunit 1 [Source:HGNC Symbol;Acc:9320]|18|ENSG00000154845|ENST00000581835				10.31	7	1	1	2	2.4644e+06	43.79	10.31	1	1	42.47	10.31	1	1					97	11.1908	5.21143
ENSP00000434329	PPP5C HGNC Symbol|protein phosphatase 5, catalytic subunit [Source:HGNC Symbol;Acc:9322]|19|ENSG00000011485|ENST00000478046				2.68	2	1	1	3	1.78811e+07	71.35	2.68	1	1	67.41	2.68	1	1	75.69	2.68	1	1	485	55.1714	6.20166
ENSP00000394863	PPT1 HGNC Symbol|palmitoyl-protein thioesterase 1 [Source:HGNC Symbol;Acc:9325]|1|ENSG00000131238|ENST00000433473	0.799855	8.61384	2;3;1	23.53	5	4	4	28	6.20113e+07	155.032	15.69	3	7	126.899	23.53	4	9	279.891	23.53	4	12	306	34.1713	6.52197
ENSP00000365570	PRAF2 HGNC Symbol|PRA1 domain family, member 2 [Source:HGNC Symbol;Acc:28911]|X|ENSG00000243279|ENST00000376390				16.29	3	2	2	3	1.99893e+07	43.84	10.11	1	2					52.92	6.18	1	1	178	19.2455	9.18799
ENSP00000339300	PRCC HGNC Symbol|papillary renal cell carcinoma (translocation-associated) [Source:HGNC Symbol;Acc:9343]|1|ENSG00000143294|ENST00000353233				1.96	2	1	1	2	1.59121e+07	23.47	1.96	1	1	22.33	1.96	1	1					459	48.93	5.50342
ENSP00000442077	PRCP HGNC Symbol|prolylcarboxypeptidase (angiotensinase C) [Source:HGNC Symbol;Acc:9344]|11|ENSG00000137509|ENST00000535099	0.940515	4.28817	6;5;3	14.32	11	4	4	35	2.86244e+07	146.293	12.53	3	14	127.631	14.32	4	15	102.398	12.53	3	6	391	43.9056	6.30322
ENSP00000389047	PRDX1 HGNC Symbol|peroxiredoxin 1 [Source:HGNC Symbol;Acc:9352]|1|ENSG00000117450|ENST00000424390	1.39654	7.8667	2;4;3	23.98	3	1	3	62	7.25543e+08	403.467	23.98	3	19	420.357	23.98	3	22	413.87	23.98	3	21	171	18.9637	6.91748
ENSP00000301522	PRDX2 HGNC Symbol|peroxiredoxin 2 [Source:HGNC Symbol;Acc:9353]|19|ENSG00000167815|ENST00000301522	1.18385	1.56513	9;7;7	45.96	2	7	8	60	5.69269e+08	335.887	42.42	7	18	253.23	45.96	7	20	357.292	45.45	6	22	198	21.8782	5.97314
ENSP00000349432	PRDX3 HGNC Symbol|peroxiredoxin 3 [Source:HGNC Symbol;Acc:9354]|10|ENSG00000165672|ENST00000356951				8.82	2	2	2	6	1.53091e+08	90.733	8.82	2	2	96.8909	8.82	2	2	97.83	8.82	2	2	238	25.8223	7.45947
ENSP00000368646	PRDX4 HGNC Symbol|peroxiredoxin 4 [Source:HGNC Symbol;Acc:17169]|X|ENSG00000123131|ENST00000379341	1.76393	20.833	2;1;1	38.75	4	7	8	55	3.1976e+08	340.184	38.75	8	22	313.562	29.15	4	15	354.795	35.42	5	18	271	30.5208	6.29053
ENSP00000265462	PRDX5 HGNC Symbol|peroxiredoxin 5 [Source:HGNC Symbol;Acc:9355]|11|ENSG00000126432|ENST00000265462	1.26305	17.6852	3;3;4	17.76	3	2	2	13	2.79174e+07	49.2033	17.76	2	4	57.55	17.76	2	4	115.067	17.76	2	5	214	22.0725	8.70459
ENSP00000342026	PRDX6 HGNC Symbol|peroxiredoxin 6 [Source:HGNC Symbol;Acc:16753]|1|ENSG00000117592|ENST00000340385	0.97258	4.26762	3;2;3	41.52	1	7	7	62	1.52774e+08	207.023	41.52	7	24	168.515	40.63	6	16	315.938	41.52	7	22	224	25.0192	6.37939
ENSP00000358106	PREP HGNC Symbol|prolyl endopeptidase [Source:HGNC Symbol;Acc:9358]|6|ENSG00000085377|ENST00000369110				7.04	1	4	4	8	1.50391e+07	76.9388	4.23	2	2	110.1	7.04	4	4	57.39	3.66	2	2	710	80.648	5.85889
ENSP00000380317	PRKAA1 HGNC Symbol|protein kinase, AMP-activated, alpha 1 catalytic subunit [Source:HGNC Symbol;Acc:9376]|5|ENSG00000132356|ENST00000397128				3.4	2	2	2	5	1.75436e+07	44.09	1.79	1	1	38.34	1.79	1	2	36.0451	3.4	2	2	559	63.9686	8.11865
ENSP00000378315	PRKACB HGNC Symbol|protein kinase, cAMP-dependent, catalytic, beta [Source:HGNC Symbol;Acc:9381]|1|ENSG00000142875|ENST00000394839	0.800641		2;-;-	9.66	19	3	3	3	4.21377e+06	44.8633	9.66	3	3									321	36.9558	8.1626
ENSP00000351410	PRKAR1A HGNC Symbol|protein kinase, cAMP-dependent, regulatory, type I, alpha (tissue specific extinguisher 1) [Source:HGNC Symbol;Acc:9388]|17|ENSG00000108946|ENST00000358598	1.14909	10.1214	1;2;1	10.76	3	4	4	19	3.57262e+07	125.334	10.76	4	6	134.727	10.76	4	7	117.176	10.76	4	6	381	42.955	5.35107
ENSP00000265563	PRKAR2A HGNC Symbol|protein kinase, cAMP-dependent, regulatory, type II, alpha [Source:HGNC Symbol;Acc:9391]|3|ENSG00000114302|ENST00000265563	0.89519	4.72199	6;6;4	51.49	6	11	14	58	5.38293e+07	325.654	46.78	12	22	290.689	38.37	10	20	271.961	36.14	10	16	404	45.49	5.07178
ENSP00000265717	PRKAR2B HGNC Symbol|protein kinase, cAMP-dependent, regulatory, type II, beta [Source:HGNC Symbol;Acc:9392]|7|ENSG00000005249|ENST00000265717	0.868928	8.96432	3;2;1	16.03	1	3	6	23	3.23028e+07	42.6315	15.79	5	10	112.821	16.03	5	7	86.9415	12.2	4	6	418	46.2729	4.91943
ENSP00000462087	PRKCA HGNC Symbol|protein kinase C, alpha [Source:HGNC Symbol;Acc:9393]|17|ENSG00000154229|ENST00000578063				3.25	2	1	1	2	1.30452e+07	38.3	3.25	1	1	54.69	3.25	1	1					308	35.4643	8.04541
ENSP00000307292	PRKCDBP HGNC Symbol|protein kinase C, delta binding protein [Source:HGNC Symbol;Acc:9400]|11|ENSG00000170955|ENST00000303927	0.843721	7.9584	5;4;4	28.74	2	8	8	52	8.58487e+07	241.203	28.74	7	20	177.171	28.74	8	13	210.065	28.74	7	19	261	27.6845	6.43018
ENSP00000395616	PRKCSH HGNC Symbol|protein kinase C substrate 80K-H [Source:HGNC Symbol;Acc:9411]|19|ENSG00000130175|ENST00000412601	1.0006	4.36689	9;14;7	21.14	7	8	8	97	6.14412e+07	307.633	21.14	8	27	358.711	20.57	7	43	221.682	20.57	7	27	525	59.1407	4.42432
ENSP00000313420	PRKDC HGNC Symbol|protein kinase, DNA-activated, catalytic polypeptide [Source:HGNC Symbol;Acc:9413]|8|ENSG00000253729|ENST00000314191	0.685996	14.7762	6;9;10	10.18	2	31	31	117	2.32497e+07	358.503	7.68	24	31	403.679	8.04	25	42	306.269	9.5	29	44	4127	468.675	7.12256
ENSP00000432788	PRMT1 HGNC Symbol|protein arginine methyltransferase 1 [Source:HGNC Symbol;Acc:5187]|19|ENSG00000126457|ENST00000526224	0.962046		1;-;1	20	10	3	3	15	3.97128e+07	136.416	20	3	9	78.3299	6.88	1	3	85.9299	15.63	2	3	160	18.2853	6.39209
ENSP00000216968	PROCR HGNC Symbol|protein C receptor, endothelial [Source:HGNC Symbol;Acc:9452]|20|ENSG00000101000|ENST00000216968				15.13	1	3	3	23	1.34553e+08	119.995	15.13	3	8	65.6183	15.13	3	8	47.6859	15.13	3	7	238	26.6546	7.18115
ENSP00000227524	PRPF19 HGNC Symbol|PRP19/PSO4 pre-mRNA processing factor 19 homolog (S. cerevisiae) [Source:HGNC Symbol;Acc:17896]|11|ENSG00000110107|ENST00000227524	0.830265	5.49355	4;3;3	13.89	5	6	6	39	5.10463e+07	209.608	12.5	5	16	250.793	12.5	5	14	161.55	11.11	4	9	504	55.1463	6.60986
ENSP00000387844	PRPF3 HGNC Symbol|PRP3 pre-mRNA processing factor 3 homolog (S. cerevisiae) [Source:HGNC Symbol;Acc:17348]|1|ENSG00000117360|ENST00000414970	0.657782		1;-;-	1.26	2	1	1	1	962937	0	1.26	1	1									634	72.0312	9.65674
ENSP00000375635	PRPF31 HGNC Symbol|PRP31 pre-mRNA processing factor 31 homolog (S. cerevisiae) [Source:HGNC Symbol;Acc:15446]|19|ENSG00000105618|ENST00000391755	1.54164	86.5875	1;1;1	12.58	6	5	5	9	1.95842e+07	86.9151	9.53	3	4	44.8186	6.29	3	3	76.0479	4.67	2	2	493	54.732	5.78271
ENSP00000257181	PRPF38A HGNC Symbol|PRP38 pre-mRNA processing factor 38 (yeast) domain containing A [Source:HGNC Symbol;Acc:25930]|1|ENSG00000134748|ENST00000257181				2.56	1	1	1	1	2.19882e+07	30.3	2.56	1	1									312	37.4534	9.96436
ENSP00000363315	PRPF4 HGNC Symbol|PRP4 pre-mRNA processing factor 4 homolog (yeast) [Source:HGNC Symbol;Acc:17349]|9|ENSG00000136875|ENST00000374199	0.47791		-;1;-	6.91	2	3	3	4	2.25691e+07	0	3.07	1	1	42.2	3.84	2	2	25.08	1.92	1	1	521	58.2843	7.41553
ENSP00000386458	PRPF40A HGNC Symbol|PRP40 pre-mRNA processing factor 40 homolog A (S. cerevisiae) [Source:HGNC Symbol;Acc:16463]|2|ENSG00000196504|ENST00000410080	1.08493	4.20153	4;7;3	11.83	1	6	6	31	1.42296e+07	0	5.48	3	9	98.4833	8.6	5	12	59.4777	9.14	4	10	930	105.86	7.98682
ENSP00000435540	PRPF4B HGNC Symbol|PRP4 pre-mRNA processing factor 4 homolog B (yeast) [Source:HGNC Symbol;Acc:17346]|6|ENSG00000112739|ENST00000463634	1.4339	9.67156	-;1;1	10.03	4	3	3	9	6.12729e+06	61.1919	4.37	1	2	62.8892	10.03	3	3	52.3139	10.03	3	4	389	44.6615	6.04932
ENSP00000446216	PRPF6 HGNC Symbol|PRP6 pre-mRNA processing factor 6 homolog (S. cerevisiae) [Source:HGNC Symbol;Acc:15860]|20|ENSG00000101161|ENST00000535781	1.18206	9.97877	2;4;2	8.44	2	7	7	23	9.94419e+06	59.4883	7.21	6	8	67.3576	6.55	6	10	34.5093	4.55	4	5	901	102.364	8.26514
ENSP00000304350	PRPF8 HGNC Symbol|PRP8 pre-mRNA processing factor 8 homolog (S. cerevisiae) [Source:HGNC Symbol;Acc:17340]|17|ENSG00000174231|ENST00000304992	0.796975	4.6293	3;5;6	8.31	3	17	17	53	1.28599e+07	80.9629	3.73	7	13	171.209	5.7	12	19	188.005	7.75	15	21	2335	273.427	8.83643
ENSP00000361495	PRPS1 HGNC Symbol|phosphoribosyl pyrophosphate synthetase 1 [Source:HGNC Symbol;Acc:9462]|X|ENSG00000147224|ENST00000372418	1.07522	73.078	1;1;2	21.56	6	4	4	10	3.92849e+07	29.82	16.97	3	3	0	10.09	2	2	38.6214	21.56	4	5	218	24.0685	7.69385
ENSP00000447789	PRRC2A HGNC Symbol|proline-rich coiled-coil 2A [Source:HGNC Symbol;Acc:13918]|HSCHR6_MHC_DBB|ENSG00000231370|ENST00000550674				1.07	2	1	1	2	21475621	15.25	1.07	1	2		0							2149	228.154	9.5249
ENSP00000410219	PRRC2C HGNC Symbol|proline-rich coiled-coil 2C [Source:HGNC Symbol;Acc:24903]|1|ENSG00000117523|ENST00000426496				0.36	4	1	1	3	2.60394e+06	42.44	0.36	1	1	35.78	0.36	1	1	28.22	0.36	1	1	2752	301.388	9.1001
ENSP00000365773	PSAT1 HGNC Symbol|phosphoserine aminotransferase 1 [Source:HGNC Symbol;Acc:19129]|9|ENSG00000135069|ENST00000376588	0.927494		1;-;-	3.51	1	1	1	1	8.60782e+06	22.95	3.51	1	1									370	40.3968	7.66455
ENSP00000370091	PSIP1 HGNC Symbol|PC4 and SFRS1 interacting protein 1 [Source:HGNC Symbol;Acc:9527]|9|ENSG00000164985|ENST00000380715	0.905974		-;-;1	4.26	3	1	1	1	3.69231e+06									22.92	4.26	1	1	329	37.2451	9.23193
ENSP00000379676	PSMA1 HGNC Symbol|proteasome (prosome, macropain) subunit, alpha type, 1 [Source:HGNC Symbol;Acc:9530]|11|ENSG00000129084|ENST00000396394	1.08062	3.29092	6;3;4	44.11	4	7	7	49	1.5385e+08	220.993	38.78	5	17	307.542	36.88	6	15	346.016	36.88	6	17	263	29.5369	6.60986
ENSP00000223321	PSMA2 HGNC Symbol|proteasome (prosome, macropain) subunit, alpha type, 2 [Source:HGNC Symbol;Acc:9531]|7|ENSG00000106588|ENST00000223321	0.871676	29.9544	1;1;-	25.64	3	3	3	4	6.76374e+07	22.3	19.66	2	3	0	5.98	1	1					234	25.8823	7.43018
ENSP00000390491	PSMA3 HGNC Symbol|proteasome (prosome, macropain) subunit, alpha type, 3 [Source:HGNC Symbol;Acc:9532]|14|ENSG00000100567|ENST00000412908	0.754121	49.0204	1;1;-	29.84	3	5	5	17	7.5569e+07	169.939	27.42	4	8	94.44	17.34	3	4	142.97	13.71	3	5	248	27.6297	5.32568
ENSP00000044462	PSMA4 HGNC Symbol|proteasome (prosome, macropain) subunit, alpha type, 4 [Source:HGNC Symbol;Acc:9533]|15|ENSG00000041357|ENST00000044462				29.5	7	5	5	8	5.60844e+07	47.7033	21.46	3	6					0	8.05	2	2	261	29.4652	7.72314
ENSP00000271308	PSMA5 HGNC Symbol|proteasome (prosome, macropain) subunit, alpha type, 5 [Source:HGNC Symbol;Acc:9534]|1|ENSG00000143106|ENST00000271308				6.22	1	2	2	6	4.80653e+07	55.12	6.22	2	3	65.05	6.22	2	2	51.18	4.15	1	1	241	26.3942	4.79248
ENSP00000261479	PSMA6 HGNC Symbol|proteasome (prosome, macropain) subunit, alpha type, 6 [Source:HGNC Symbol;Acc:9535]|14|ENSG00000100902|ENST00000261479	1.31625		1;-;1	20.33	10	3	3	13	6.70709e+07	59.93	20.33	3	5	74.747	11.38	2	4	74.789	16.26	2	4	246	27.3818	6.75635
ENSP00000359910	PSMA7 HGNC Symbol|proteasome (prosome, macropain) subunit, alpha type, 7 [Source:HGNC Symbol;Acc:9536]|20|ENSG00000101182|ENST00000370873	1.21547	11.3552	3;2;3	33.06	7	5	5	26	1.46819e+08	114.828	33.06	5	12	76.7871	24.6	4	6	80.97	33.06	5	8	248	27.8696	8.45557
ENSP00000262193	PSMB1 HGNC Symbol|proteasome (prosome, macropain) subunit, beta type, 1 [Source:HGNC Symbol;Acc:9537]|6|ENSG00000008018|ENST00000262193	0.939915	3.59214	4;2;3	36.51	1	6	6	27	6.13588e+07	203.444	20.75	5	13	184.136	13.28	3	7	182.663	28.63	4	7	241	26.4724	8.1333
ENSP00000362334	PSMB2 HGNC Symbol|proteasome (prosome, macropain) subunit, beta type, 2 [Source:HGNC Symbol;Acc:9539]|1|ENSG00000126067|ENST00000373237	0.79557	6.18869	3;3;3	39.3	2	9	9	39	2.08794e+08	247.059	39.3	8	14	184.3	35.32	7	12	212.605	35.32	8	13	201	22.8217	7.02002
ENSP00000462556	PSMB3 HGNC Symbol|proteasome (prosome, macropain) subunit, beta type, 3 [Source:HGNC Symbol;Acc:9540]|17|ENSG00000108294|ENST00000584662	0.978484	3.46559	2;2;2	26.17	4	2	2	19	8.5301e+07	180.346	26.17	2	6	138.932	26.17	2	6	137.292	26.17	2	7	107	12.0743	9.84717
ENSP00000290541	PSMB4 HGNC Symbol|proteasome (prosome, macropain) subunit, beta type, 4 [Source:HGNC Symbol;Acc:9541]|1|ENSG00000159377|ENST00000290541	1.11897	2.78153	1;1;2	8.71	1	2	2	18	9.12307e+07	96.3608	8.71	2	6	67.0856	8.71	2	5	102.682	8.71	2	7	264	29.1855	5.97314
[truncated: 781 more rows]

## Sheet: X Day 1 All proteins replicates
Accession	Description	Σ# Unique Peptides	A5: ICPL_6/ICPL_0	B5: ICPL_6/ICPL_0	C5: ICPL_6/ICPL_0	Σ# Proteins	ΣCoverage	Σ# Peptides	Σ# PSMs	A5: Area	B5: Area	C5: Area	A5: ICPL_6/ICPL_0 Count	A5: ICPL_6/ICPL_0 Variability [%]	B5: ICPL_6/ICPL_0 Count	B5: ICPL_6/ICPL_0 Variability [%]	C5: ICPL_6/ICPL_0 Count	C5: ICPL_6/ICPL_0 Variability [%]	Score A2	Coverage A2	# Peptides A2	# PSM A2	Score B2	Coverage B2	# Peptides B2	# PSM B2	Score C2	Coverage C2	# Peptides C2	# PSM C2	# AAs	MW [kDa]	calc. pI
[truncated: 2,586 more rows]

[truncated: 10 more sheets: Day 1 2Gy X p value 1,5, X Day 7 All proteins quantified, X Day 7 All proteins repliactes, Day 7 2Gy X pvalue 1,5, FeDay 1 All proteins quantified, FeDay 1 All proteins replicates, Day 1 Fe 2 Gy p value 1.5, FeDay 7 All proteins quantified, FeDay 7 All proteins replicates, Day 7 2Gy Fe pvalue 1,5]
