# Supplementary material for: Differential Impact of Single-Dose Fe Ion and X-Ray Irradiation on Endothelial Cell Transcriptomic and Proteomic Responses
Source: Front Pharmacol. 2017 Sep 22;8:570. doi: 10.3389/fphar.2017.00570 (PMC5622284; doi:10.3389/fphar.2017.00570)
Supplement: Supplementary file 4 [file DataSheet4.XLSX]

## Sheet: 1 day X-rays
Ingenuity Canonical Pathways	-log(p-value)	Ratio	z-score	Molecules
Caveolar-mediated Endocytosis Signaling	4.09	0.0563	#NUM!	FLOT2,FLNC,PTPN1,CAV1
RAN Signaling	2.92	0.125	#NUM!	KPNA4,KPNA2
Glutathione Redox Reactions I	2.64	0.0909	#NUM!	GPX1,GSTP1
ILK Signaling	2.43	0.0204	#NUM!	TGFB1I1,FBLIM1,FLNC,CTNNB1
Virus Entry via Endocytic Pathways	2.36	0.0294	#NUM!	FLNC,CAV1,TFRC
Integrin Signaling	2.26	0.0183	#NUM!	PFN1,ARF4,CAV1,TLN1
Palmitate Biosynthesis I (Animals)	2.19	0.5	#NUM!	FASN
Uridine-5'-phosphate Biosynthesis	2.19	0.5	#NUM!	CAD
Fatty Acid Biosynthesis Initiation II	2.19	0.5	#NUM!	FASN
Cell Cycle Control of Chromosomal Replication	2.18	0.0526	#NUM!	MCM6,MCM4
Protein Kinase A Signaling	2.07	0.0128	1	H3F3A/H3F3B,FLNC,PTPN1,PLCB3,CTNNB1
Gap Junction Signaling	1.77	0.0179	#NUM!	CAV1,PLCB3,CTNNB1
Agrin Interactions at Neuromuscular Junction	1.68	0.029	#NUM!	UTRN,LAMB1
Apoptosis Signaling	1.48	0.0225	#NUM!	LMNA,SPTAN1
Purine Nucleotides De Novo Biosynthesis II	1.46	0.0909	#NUM!	GMPS
Death Receptor Signaling	1.45	0.0217	#NUM!	LMNA,SPTAN1
Prostate Cancer Signaling	1.43	0.0213	#NUM!	CTNNB1,GSTP1
phagosome formation	1.23	0.0164	#NUM!	MRC2,PLCB3
DNA Methylation and Transcriptional Repression Signaling	1.2	0.05	#NUM!	CHD4
Gα12/13 Signaling	1.18	0.0154	#NUM!	CDH2,CTNNB1
Polyamine Regulation in Colon Cancer	1.16	0.0455	#NUM!	CTNNB1
TCA Cycle II (Eukaryotic)	1.15	0.0435	#NUM!	ACO1
CDP-diacylglycerol Biosynthesis I	1.13	0.0417	#NUM!	MBOAT7
Aryl Hydrocarbon Receptor Signaling	1.13	0.0143	#NUM!	NFIB,GSTP1
Gluconeogenesis I	1.11	0.04	#NUM!	ME2
Phosphatidylglycerol Biosynthesis II (Non-plastidic)	1.09	0.0385	#NUM!	MBOAT7
Epithelial Adherens Junction Signaling	1.09	0.0137	#NUM!	CDH2,CTNNB1
D-myo-inositol-5-phosphate Metabolism	1.08	0.0134	#NUM!	PTPN1,PLCB3
D-myo-inositol (1,4,5)-Trisphosphate Biosynthesis	1.08	0.037	#NUM!	PLCB3
Glutathione-mediated Detoxification	1.05	0.0345	#NUM!	GSTP1
Regulation of eIF4 and p70S6K Signaling	1.05	0.0128	#NUM!	EIF3F,EIF3A
Glioblastoma Multiforme Signaling	1.03	0.0126	#NUM!	PLCB3,CTNNB1
G Protein Signaling Mediated by Tubby	1.01	0.0312	#NUM!	PLCB3
Tight Junction Signaling	0.995	0.012	#NUM!	SPTAN1,CTNNB1
Wnt/β-catenin Signaling	0.987	0.0118	#NUM!	CDH2,CTNNB1
Inhibition of Angiogenesis by TSP1	0.983	0.0294	#NUM!	HSPG2
Role of JAK2 in Hormone-like Cytokine Signaling	0.983	0.0294	#NUM!	PTPN1
Pyrimidine Ribonucleotides De Novo Biosynthesis	0.983	0.0294	#NUM!	CAD
Coagulation System	0.971	0.0286	#NUM!	VWF
Stearate Biosynthesis I (Animals)	0.971	0.0286	#NUM!	FASN
Germ Cell-Sertoli Cell Junction Signaling	0.97	0.0116	#NUM!	CDH2,CTNNB1
PPARα/RXRα Activation	0.949	0.0112	#NUM!	FASN,PLCB3
Sertoli Cell-Sertoli Cell Junction Signaling	0.949	0.0112	#NUM!	SPTAN1,CTNNB1
Antigen Presentation Pathway	0.948	0.027	#NUM!	PSMB6
tRNA Charging	0.927	0.0256	#NUM!	EPRS
Inhibition of Matrix Metalloproteases	0.927	0.0256	#NUM!	HSPG2
Thyroid Cancer Signaling	0.917	0.025	#NUM!	CTNNB1
Regulation of the Epithelial-Mesenchymal Transition Pathway	0.907	0.0106	#NUM!	CDH2,CTNNB1
EIF2 Signaling	0.892	0.0104	#NUM!	EIF3F,EIF3A
Triacylglycerol Biosynthesis	0.878	0.0227	#NUM!	MBOAT7
Clathrin-mediated Endocytosis Signaling	0.877	0.0102	#NUM!	MYO6,TFRC
mTOR Signaling	0.874	0.0101	#NUM!	EIF3F,EIF3A
ERK/MAPK Signaling	0.87	0.0101	#NUM!	H3F3A/H3F3B,TLN1
Superpathway of Inositol Phosphate Compounds	0.783	0.00885	#NUM!	PTPN1,PLCB3
Actin Cytoskeleton Signaling	0.777	0.00877	#NUM!	PFN1,TLN1
Regulation of Cellular Mechanics by Calpain Protease	0.774	0.0175	#NUM!	TLN1
Wnt/Ca+ pathway	0.774	0.0175	#NUM!	PLCB3
Phospholipases	0.741	0.0161	#NUM!	PLCB3
PCP pathway	0.735	0.0159	#NUM!	PFN1
Endometrial Cancer Signaling	0.729	0.0156	#NUM!	CTNNB1
Mitotic Roles of Polo-Like Kinase	0.717	0.0152	#NUM!	SMC3
UVB-Induced MAPK Signaling	0.717	0.0152	#NUM!	H3F3A/H3F3B
Remodeling of Epithelial Adherens Junctions	0.705	0.0147	#NUM!	CTNNB1
Melatonin Signaling	0.688	0.0141	#NUM!	PLCB3
Chemokine Signaling	0.688	0.0141	#NUM!	PLCB3
Basal Cell Carcinoma Signaling	0.683	0.0139	#NUM!	CTNNB1
GPCR-Mediated Integration of Enteroendocrine Signaling Exemplified by an L Cell	0.683	0.0139	#NUM!	PLCB3
Ephrin B Signaling	0.677	0.0137	#NUM!	CTNNB1
STAT3 Pathway	0.677	0.0137	#NUM!	IGF2R
Role of Wnt/GSK-3β Signaling in the Pathogenesis of Influenza	0.662	0.0132	#NUM!	CTNNB1
ATM Signaling	0.642	0.0125	#NUM!	SMC3
JAK/Stat Signaling	0.628	0.012	#NUM!	PTPN1
Leptin Signaling in Obesity	0.619	0.0118	#NUM!	PLCB3
GPCR-Mediated Nutrient Sensing in Enteroendocrine Cells	0.619	0.0118	#NUM!	PLCB3
G Beta Gamma Signaling	0.606	0.0114	#NUM!	CAV1
Crosstalk between Dendritic Cells and Natural Killer Cells	0.602	0.0112	#NUM!	TLN1
PDGF Signaling	0.598	0.0111	#NUM!	CAV1
Regulation of Actin-based Motility by Rho	0.594	0.011	#NUM!	PFN1
Factors Promoting Cardiogenesis in Vertebrates	0.59	0.0109	#NUM!	CTNNB1
Fcγ Receptor-mediated Phagocytosis in Macrophages and Monocytes	0.586	0.0108	#NUM!	TLN1
Role of Macrophages, Fibroblasts and Endothelial Cells in Rheumatoid Arthritis	0.581	0.00647	#NUM!	PLCB3,CTNNB1
TR/RXR Activation	0.566	0.0102	#NUM!	FASN
CTLA4 Signaling in Cytotoxic T Lymphocytes	0.562	0.0101	#NUM!	AP1G1
CDK5 Signaling	0.562	0.0101	#NUM!	LAMB1
FAK Signaling	0.562	0.0101	#NUM!	TLN1
Cholecystokinin/Gastrin-mediated Signaling	0.555	0.0099	#NUM!	PLCB3
UVA-Induced MAPK Signaling	0.551	0.0098	#NUM!	PLCB3
Antioxidant Action of Vitamin C	0.548	0.00971	#NUM!	PLCB3
Mouse Embryonic Stem Cell Pluripotency	0.537	0.00943	#NUM!	CTNNB1
Glioma Signaling	0.524	0.00909	#NUM!	IGF2R
Amyotrophic Lateral Sclerosis Signaling	0.52	0.00901	#NUM!	GPX1
p53 Signaling	0.52	0.00901	#NUM!	CTNNB1
Androgen Signaling	0.52	0.00901	#NUM!	TGFB1I1
Paxillin Signaling	0.514	0.00885	#NUM!	TLN1
Nitric Oxide Signaling in the Cardiovascular System	0.514	0.00885	#NUM!	CAV1
Neuropathic Pain Signaling In Dorsal Horn Neurons	0.511	0.00877	#NUM!	PLCB3
p38 MAPK Signaling	0.502	0.00855	#NUM!	H3F3A/H3F3B
PTEN Signaling	0.495	0.0084	#NUM!	IGF2R
Synaptic Long Term Potentiation	0.492	0.00833	#NUM!	PLCB3
Gαi Signaling	0.492	0.00833	#NUM!	CAV1
LXR/RXR Activation	0.49	0.00826	#NUM!	FASN
fMLP Signaling in Neutrophils	0.49	0.00826	#NUM!	PLCB3
Role of NANOG in Mammalian Embryonic Stem Cell Pluripotency	0.487	0.0082	#NUM!	CTNNB1
Sphingosine-1-phosphate Signaling	0.487	0.0082	#NUM!	PLCB3
RhoA Signaling	0.487	0.0082	#NUM!	PFN1
PI3K/AKT Signaling	0.481	0.00806	#NUM!	CTNNB1
Sperm Motility	0.478	0.008	#NUM!	PLCB3
FXR/RXR Activation	0.475	0.00794	#NUM!	FASN
PI3K Signaling in B Lymphocytes	0.47	0.00781	#NUM!	PLCB3
Estrogen Receptor Signaling	0.47	0.00781	#NUM!	H3F3A/H3F3B
Molecular Mechanisms of Cancer	0.469	0.00535	#NUM!	PLCB3,CTNNB1
GNRH Signaling	0.467	0.00775	#NUM!	PLCB3
14-3-3-mediated Signaling	0.464	0.00769	#NUM!	PLCB3
CCR3 Signaling in Eosinophils	0.464	0.00769	#NUM!	PLCB3
Cellular Effects of Sildenafil (Viagra)	0.464	0.00769	#NUM!	PLCB3
p70S6K Signaling	0.462	0.00763	#NUM!	PLCB3
D-myo-inositol (1,4,5,6)-Tetrakisphosphate Biosynthesis	0.462	0.00763	#NUM!	PTPN1
D-myo-inositol (3,4,5,6)-tetrakisphosphate Biosynthesis	0.462	0.00763	#NUM!	PTPN1
P2Y Purigenic Receptor Signaling Pathway	0.459	0.00758	#NUM!	PLCB3
Insulin Receptor Signaling	0.436	0.00709	#NUM!	PTPN1
Human Embryonic Stem Cell Pluripotency	0.431	0.00699	#NUM!	CTNNB1
Ovarian Cancer Signaling	0.429	0.00694	#NUM!	CTNNB1
phagosome maturation	0.429	0.00694	#NUM!	ATP6V1B2
Synaptic Long Term Depression	0.424	0.00685	#NUM!	PLCB3
3-phosphoinositide Degradation	0.419	0.00676	#NUM!	PTPN1
eNOS Signaling	0.404	0.00645	#NUM!	CAV1
Gαq Signaling	0.393	0.00625	#NUM!	PLCB3
Dopamine-DARPP32 Feedback in cAMP Signaling	0.389	0.00617	#NUM!	PLCB3
CXCR4 Signaling	0.383	0.00606	#NUM!	PLCB3
Aldosterone Signaling in Epithelial Cells	0.381	0.00602	#NUM!	PLCB3
Acute Phase Response Signaling	0.375	0.00592	#NUM!	VWF
Axonal Guidance Signaling	0.372	0.00446	#NUM!	PFN1,PLCB3
Mitochondrial Dysfunction	0.371	0.00585	#NUM!	ACO1
RhoGDI Signaling	0.368	0.00578	#NUM!	CDH2
NF-κB Signaling	0.355	0.00556	#NUM!	IGF2R
Hepatic Fibrosis / Hepatic Stellate Cell Activation	0.349	0.00546	#NUM!	COL4A1
CREB Signaling in Neurons	0.348	0.00543	#NUM!	PLCB3
Role of NFAT in Regulation of the Immune Response	0.346	0.00541	#NUM!	PLCB3
3-phosphoinositide Biosynthesis	0.344	0.00538	#NUM!	PTPN1
Endothelin-1 Signaling	0.343	0.00535	#NUM!	PLCB3
AMPK Signaling	0.339	0.00529	#NUM!	FASN
Dendritic Cell Maturation	0.337	0.00526	#NUM!	PLCB3
Role of NFAT in Cardiac Hypertrophy	0.334	0.00521	#NUM!	PLCB3
NRF2-mediated Oxidative Stress Response	0.333	0.00518	#NUM!	GSTP1
Thrombin Signaling	0.317	0.00493	#NUM!	PLCB3
Breast Cancer Regulation by Stathmin1	0.317	0.00493	#NUM!	PLCB3
Leukocyte Extravasation Signaling	0.306	0.00476	#NUM!	CTNNB1
LPS/IL-1 Mediated Inhibition of RXR Function	0.291	0.00452	#NUM!	GSTP1
Systemic Lupus Erythematosus Signaling	0.286	0.00444	#NUM!	LSM12
Role of Osteoblasts, Osteoclasts and Chondrocytes in Rheumatoid Arthritis	0.277	0.00431	#NUM!	CTNNB1
Cardiac Hypertrophy Signaling	0.273	0.00426	#NUM!	PLCB3
Phospholipase C Signaling	0.27	0.00422	#NUM!	PLCB3
Huntington's Disease Signaling	0.266	0.00415	#NUM!	PLCB3
Colorectal Cancer Metastasis Signaling	0.259	0.00405	#NUM!	CTNNB1
Signaling by Rho Family GTPases	0.259	0.00405	#NUM!	CDH2
Protein Ubiquitination Pathway	0.25	0.00392	#NUM!	PSMB6
G-Protein Coupled Receptor Signaling	0.234	0.0037	#NUM!	PLCB3
Xenobiotic Metabolism Signaling	0.218	0.0035	#NUM!	GSTP1

## Sheet: 7 days X-rays
Ingenuity Canonical Pathways	-log(p-value)	Ratio	z-score	Molecules
Remodeling of Epithelial Adherens Junctions	6.93	0.0882	#NUM!	RAB5C,TUBB6,TUBB2A,ZYX,CTNNB1,ACTC1
Cell Cycle Control of Chromosomal Replication	5.08	0.105	#NUM!	MCM3,MCM6,MCM2,MCM4
Integrin Signaling	5.01	0.032	-1.342	PFN1,RRAS,ARF4,RALB,CAV1,ZYX,ACTC1
Epithelial Adherens Junction Signaling	4.98	0.0411	#NUM!	TUBB6,RRAS,TUBB2A,ZYX,CTNNB1,ACTC1
Gap Junction Signaling	4.63	0.0357	#NUM!	TUBB6,RRAS,TUBB2A,CAV1,CTNNB1,ACTC1
Germ Cell-Sertoli Cell Junction Signaling	4.56	0.0347	#NUM!	TUBB6,RRAS,TUBB2A,ZYX,CTNNB1,ACTC1
Sertoli Cell-Sertoli Cell Junction Signaling	4.49	0.0337	#NUM!	TUBB6,RRAS,TUBB2A,YBX3,CTNNB1,ACTC1
Caveolar-mediated Endocytosis Signaling	3.99	0.0563	#NUM!	FLOT2,RAB5C,CAV1,ACTC1
Death Receptor Signaling	3.56	0.0435	1	ZC3HAV1,LMNA,ACTC1,MAP4K4
Virus Entry via Endocytic Pathways	3.39	0.0392	#NUM!	RRAS,CAV1,AP1B1,ACTC1
14-3-3-mediated Signaling	2.99	0.0308	#NUM!	YWHAE,TUBB6,RRAS,TUBB2A
phagosome maturation	2.83	0.0278	#NUM!	RAB5C,TUBB6,TUBB2A,VAMP3
Tight Junction Signaling	2.59	0.024	#NUM!	VAMP3,YBX3,CTNNB1,ACTC1
Apoptosis Signaling	2.46	0.0337	#NUM!	RRAS,LMNA,MAP4K4
PDGF Signaling	2.44	0.0333	#NUM!	RRAS,CAV1,STAT1
UVA-Induced MAPK Signaling	2.29	0.0294	#NUM!	RRAS,ZC3HAV1,STAT1
VEGF Signaling	2.28	0.0291	#NUM!	YWHAE,RRAS,ACTC1
Oncostatin M Signaling	2.22	0.0588	#NUM!	RRAS,STAT1
Sulfate Activation for Sulfonation	2.17	0.5	#NUM!	PAPSS2
Gαi Signaling	2.1	0.025	#NUM!	RRAS,RALB,CAV1
Thyroid Cancer Signaling	2.08	0.05	#NUM!	RRAS,CTNNB1
PI3K/AKT Signaling	2.06	0.0242	#NUM!	YWHAE,RRAS,CTNNB1
Estrogen Receptor Signaling	2.02	0.0234	#NUM!	PRKDC,H3F3A/H3F3B,RRAS
Cell Cycle: G2/M DNA Damage Checkpoint Regulation	1.91	0.0408	#NUM!	PRKDC,YWHAE
Cancer Drug Resistance By Drug Efflux	1.91	0.0408	#NUM!	RRAS,YBX1
Pentose Phosphate Pathway (Oxidative Branch)	1.87	0.25	#NUM!	G6PD
Creatine-phosphate Biosynthesis	1.77	0.2	#NUM!	MAP4K4
CMP-N-acetylneuraminate Biosynthesis I (Eukaryotes)	1.77	0.2	#NUM!	NANS
Axonal Guidance Signaling	1.73	0.0112	#NUM!	PFN1,TUBB6,RRAS,TUBB2A,EPHA2
Retinoic acid Mediated Apoptosis Signaling	1.73	0.0328	#NUM!	ZC3HAV1,TNFRSF10C
CNTF Signaling	1.71	0.0317	#NUM!	RRAS,STAT1
ERK5 Signaling	1.71	0.0317	#NUM!	YWHAE,RRAS
Endometrial Cancer Signaling	1.7	0.0312	#NUM!	RRAS,CTNNB1
UDP-N-acetyl-D-glucosamine Biosynthesis II	1.69	0.167	#NUM!	UAP1
Thrombopoietin Signaling	1.68	0.0308	#NUM!	RRAS,STAT1
Ephrin Receptor Signaling	1.66	0.0172	#NUM!	RRAS,EPHA2,MAP4K4
Agrin Interactions at Neuromuscular Junction	1.63	0.029	#NUM!	RRAS,ACTC1
Myc Mediated Apoptosis Signaling	1.62	0.0286	#NUM!	YWHAE,RRAS
Role of JAK1 and JAK3 in γc Cytokine Signaling	1.61	0.0282	#NUM!	RRAS,STAT1
GM-CSF Signaling	1.59	0.0274	#NUM!	RRAS,STAT1
NRF2-mediated Oxidative Stress Response	1.55	0.0155	#NUM!	ERP29,RRAS,ACTC1
Clathrin-mediated Endocytosis Signaling	1.53	0.0152	#NUM!	RAB5C,AP1B1,ACTC1
ERK/MAPK Signaling	1.51	0.0151	#NUM!	H3F3A/H3F3B,RRAS,STAT1
Breast Cancer Regulation by Stathmin1	1.49	0.0148	#NUM!	TUBB6,RRAS,TUBB2A
IL-3 Signaling	1.49	0.0241	#NUM!	RRAS,STAT1
Prolactin Signaling	1.49	0.0241	#NUM!	RRAS,STAT1
JAK/Stat Signaling	1.49	0.0241	#NUM!	RRAS,STAT1
Pentose Phosphate Pathway	1.47	0.1	#NUM!	G6PD
FLT3 Signaling in Hematopoietic Progenitor Cells	1.47	0.0235	#NUM!	RRAS,STAT1
Leukocyte Extravasation Signaling	1.46	0.0143	#NUM!	PECAM1,CTNNB1,ACTC1
G Beta Gamma Signaling	1.44	0.0227	#NUM!	RRAS,CAV1
UDP-N-acetyl-D-galactosamine Biosynthesis II	1.43	0.0909	#NUM!	UAP1
Regulation of Actin-based Motility by Rho	1.41	0.022	#NUM!	PFN1,ACTC1
Molecular Mechanisms of Cancer	1.41	0.0107	#NUM!	PRKDC,RRAS,RALB,CTNNB1
Fcγ Receptor-mediated Phagocytosis in Macrophages and Monocytes	1.4	0.0215	#NUM!	VAMP3,ACTC1
PPAR Signaling	1.4	0.0215	#NUM!	RRAS,MAP4K4
Prostate Cancer Signaling	1.39	0.0213	#NUM!	RRAS,CTNNB1
Actin Cytoskeleton Signaling	1.37	0.0132	#NUM!	PFN1,RRAS,ACTC1
Bile Acid Biosynthesis, Neutral Pathway	1.36	0.0769	#NUM!	AKR1C3
Guanosine Nucleotides Degradation III	1.36	0.0769	#NUM!	NT5E
Protein Kinase A Signaling	1.35	0.0103	0	H3F3A/H3F3B,YWHAE,H1FX,CTNNB1
FAK Signaling	1.35	0.0202	#NUM!	RRAS,ACTC1
DNA Double-Strand Break Repair by Non-Homologous End Joining	1.33	0.0714	#NUM!	PRKDC
Androgen Biosynthesis	1.33	0.0714	#NUM!	AKR1C3
Urate Biosynthesis/Inosine 5'-phosphate Degradation	1.33	0.0714	#NUM!	NT5E
SAPK/JNK Signaling	1.31	0.0192	#NUM!	RRAS,MAP4K4
Methylglyoxal Degradation III	1.3	0.0667	#NUM!	AKR1C3
Mouse Embryonic Stem Cell Pluripotency	1.29	0.0189	#NUM!	RRAS,CTNNB1
IGF-1 Signaling	1.29	0.0189	#NUM!	YWHAE,RRAS
Colorectal Cancer Metastasis Signaling	1.28	0.0121	#NUM!	RRAS,CTNNB1,STAT1
RAN Signaling	1.27	0.0625	#NUM!	KPNA2
Granzyme B Signaling	1.27	0.0625	#NUM!	PRKDC
Amyotrophic Lateral Sclerosis Signaling	1.26	0.018	#NUM!	RAB5C,GPX1
p53 Signaling	1.26	0.018	#NUM!	PRKDC,CTNNB1
Adenosine Nucleotides Degradation II	1.25	0.0588	#NUM!	NT5E
Paxillin Signaling	1.24	0.0177	#NUM!	RRAS,ACTC1
p38 MAPK Signaling	1.22	0.0171	#NUM!	H3F3A/H3F3B,STAT1
Renin-Angiotensin Signaling	1.2	0.0167	#NUM!	RRAS,STAT1
Role of NANOG in Mammalian Embryonic Stem Cell Pluripotency	1.19	0.0164	#NUM!	RRAS,CTNNB1
RhoA Signaling	1.19	0.0164	#NUM!	PFN1,ACTC1
Granzyme A Signaling	1.18	0.05	#NUM!	H1FX
The Visual Cycle	1.18	0.05	#NUM!	AKR1C3
Purine Nucleotides Degradation II (Aerobic)	1.18	0.05	#NUM!	NT5E
IL-6 Signaling	1.16	0.0157	#NUM!	RRAS,MAP4K4
Polyamine Regulation in Colon Cancer	1.14	0.0455	#NUM!	CTNNB1
Glutathione Redox Reactions I	1.14	0.0455	#NUM!	GPX1
Gα12/13 Signaling	1.14	0.0154	#NUM!	RRAS,CTNNB1
p70S6K Signaling	1.13	0.0153	#NUM!	YWHAE,RRAS
IL-22 Signaling	1.1	0.0417	#NUM!	STAT1
Role of JAK1, JAK2 and TYK2 in Interferon Signaling	1.1	0.0417	#NUM!	STAT1
Role of JAK family kinases in IL-6-type Cytokine Signaling	1.09	0.04	#NUM!	STAT1
Lipid Antigen Presentation by CD1	1.07	0.0385	#NUM!	AP1B1
NAD Salvage Pathway II	1.07	0.0385	#NUM!	NT5E
Ovarian Cancer Signaling	1.06	0.0139	#NUM!	RRAS,CTNNB1
IL-15 Production	1.05	0.037	#NUM!	STAT1
Regulation of eIF4 and p70S6K Signaling	1	0.0128	#NUM!	RRAS,EIF4A1
Glioblastoma Multiforme Signaling	0.989	0.0126	#NUM!	RRAS,CTNNB1
Inhibition of Angiogenesis by TSP1	0.96	0.0294	#NUM!	HSPG2
Role of JAK2 in Hormone-like Cytokine Signaling	0.96	0.0294	#NUM!	STAT1
Retinoate Biosynthesis I	0.96	0.0294	#NUM!	AKR1C3
Coagulation System	0.948	0.0286	#NUM!	VWF
Acute Phase Response Signaling	0.945	0.0118	#NUM!	RRAS,VWF
Tec Kinase Signaling	0.941	0.0118	#NUM!	STAT1,ACTC1
Interferon Signaling	0.936	0.0278	#NUM!	STAT1
PPARα/RXRα Activation	0.909	0.0112	#NUM!	RRAS,MAP4K4
Estrogen Biosynthesis	0.904	0.0256	#NUM!	AKR1C3
Inhibition of Matrix Metalloproteases	0.904	0.0256	#NUM!	HSPG2
NF-κB Signaling	0.901	0.0111	#NUM!	RRAS,MAP4K4
Role of PKR in Interferon Induction and Antiviral Response	0.893	0.025	#NUM!	STAT1
Neuroprotective Role of THOP1 in Alzheimer's Disease	0.893	0.025	#NUM!	YWHAE
Retinol Biosynthesis	0.893	0.025	#NUM!	AKR1C3
Mechanisms of Viral Exit from Host Cells	0.883	0.0244	#NUM!	ACTC1
UVC-Induced MAPK Signaling	0.874	0.0238	#NUM!	RRAS
Agranulocyte Adhesion and Diapedesis	0.866	0.0106	#NUM!	PECAM1,ACTC1
Regulation of the Epithelial-Mesenchymal Transition Pathway	0.866	0.0106	#NUM!	RRAS,CTNNB1
iNOS Signaling	0.855	0.0227	#NUM!	STAT1
EIF2 Signaling	0.852	0.0104	#NUM!	RRAS,EIF4A1
IL-9 Signaling	0.846	0.0222	#NUM!	STAT1
ILK Signaling	0.841	0.0102	#NUM!	CTNNB1,ACTC1
IL-8 Signaling	0.838	0.0102	#NUM!	RRAS,MAP4K4
mTOR Signaling	0.834	0.0101	#NUM!	RRAS,EIF4A1
FcγRIIB Signaling in B Lymphocytes	0.78	0.0189	#NUM!	RRAS
Unfolded protein response	0.773	0.0185	#NUM!	HSPH1
Melanoma Signaling	0.766	0.0182	#NUM!	RRAS
Actin Nucleation by ARP-WASP Complex	0.759	0.0179	#NUM!	RRAS
Regulation of Cellular Mechanics by Calpain Protease	0.752	0.0175	#NUM!	RRAS
MSP-RON Signaling Pathway	0.738	0.0169	#NUM!	ACTC1
Ephrin A Signaling	0.732	0.0167	#NUM!	EPHA2
Activation of IRF by Cytosolic Pattern Recognition Receptors	0.719	0.0161	#NUM!	STAT1
Phospholipase C Signaling	0.713	0.00844	#NUM!	RRAS,RALB
PCP pathway	0.712	0.0159	#NUM!	PFN1
IL-2 Signaling	0.706	0.0156	#NUM!	RRAS
PXR/RXR Activation	0.7	0.0154	#NUM!	PAPSS2
UVB-Induced MAPK Signaling	0.694	0.0152	#NUM!	H3F3A/H3F3B
GABA Receptor Signaling	0.689	0.0149	#NUM!	AP1B1
Eicosanoid Signaling	0.689	0.0149	#NUM!	AKR1C3
IL-10 Signaling	0.683	0.0147	#NUM!	MAP4K4
EGF Signaling	0.683	0.0147	#NUM!	STAT1
ErbB2-ErbB3 Signaling	0.677	0.0145	#NUM!	RRAS
Glioma Invasiveness Signaling	0.672	0.0143	#NUM!	RRAS
Chemokine Signaling	0.666	0.0141	#NUM!	RRAS
Basal Cell Carcinoma Signaling	0.661	0.0139	#NUM!	CTNNB1
Role of MAPK Signaling in the Pathogenesis of Influenza	0.661	0.0139	#NUM!	RRAS
ErbB4 Signaling	0.661	0.0139	#NUM!	RRAS
T Helper Cell Differentiation	0.656	0.0137	#NUM!	STAT1
Ephrin B Signaling	0.656	0.0137	#NUM!	CTNNB1
STAT3 Pathway	0.656	0.0137	#NUM!	RRAS
Toll-like Receptor Signaling	0.65	0.0135	#NUM!	MAP4K4
Antiproliferative Role of Somatostatin Receptor 2	0.645	0.0133	#NUM!	RRAS
IL-15 Signaling	0.64	0.0132	#NUM!	RRAS
Role of Wnt/GSK-3β Signaling in the Pathogenesis of Influenza	0.64	0.0132	#NUM!	CTNNB1
GDNF Family Ligand-Receptor Interactions	0.64	0.0132	#NUM!	RRAS
Neurotrophin/TRK Signaling	0.64	0.0132	#NUM!	RRAS
BMP signaling pathway	0.64	0.0132	#NUM!	RRAS
Angiopoietin Signaling	0.635	0.013	#NUM!	RRAS
Non-Small Cell Lung Cancer Signaling	0.635	0.013	#NUM!	RRAS
Estrogen-Dependent Breast Cancer Signaling	0.635	0.013	#NUM!	RRAS
Role of BRCA1 in DNA Damage Response	0.63	0.0128	#NUM!	STAT1
Erythropoietin Signaling	0.625	0.0127	#NUM!	RRAS
Regulation of IL-2 Expression in Activated and Anergic T Lymphocytes	0.625	0.0127	#NUM!	RRAS
Growth Hormone Signaling	0.616	0.0123	#NUM!	STAT1
Renal Cell Carcinoma Signaling	0.616	0.0123	#NUM!	RRAS
Macropinocytosis Signaling	0.616	0.0123	#NUM!	RRAS
PEDF Signaling	0.602	0.0119	#NUM!	RRAS
IL-17 Signaling	0.598	0.0118	#NUM!	RRAS
LPS-stimulated MAPK Signaling	0.593	0.0116	#NUM!	RRAS
NF-κB Activation by Viruses	0.593	0.0116	#NUM!	RRAS
HIPPO signaling	0.593	0.0116	#NUM!	YWHAE
Glucocorticoid Receptor Signaling	0.591	0.00697	#NUM!	RRAS,STAT1
α-Adrenergic Signaling	0.589	0.0115	#NUM!	RRAS
Bladder Cancer Signaling	0.589	0.0115	#NUM!	RRAS
TGF-β Signaling	0.589	0.0115	#NUM!	RRAS
Neuregulin Signaling	0.585	0.0114	#NUM!	RRAS
HER-2 Signaling in Breast Cancer	0.585	0.0114	#NUM!	RRAS
VEGF Family Ligand-Receptor Interactions	0.585	0.0114	#NUM!	RRAS
Crosstalk between Dendritic Cells and Natural Killer Cells	0.581	0.0112	#NUM!	ACTC1
IL-4 Signaling	0.581	0.0112	#NUM!	RRAS
Acute Myeloid Leukemia Signaling	0.572	0.011	#NUM!	RRAS
Factors Promoting Cardiogenesis in Vertebrates	0.568	0.0109	#NUM!	CTNNB1
Ceramide Signaling	0.564	0.0108	#NUM!	RRAS
Melanocyte Development and Pigmentation Signaling	0.556	0.0105	#NUM!	RRAS
Role of Macrophages, Fibroblasts and Endothelial Cells in Rheumatoid Arthritis	0.546	0.00647	#NUM!	RRAS,CTNNB1
TR/RXR Activation	0.545	0.0102	#NUM!	AKR1C3
ErbB Signaling	0.545	0.0102	#NUM!	RRAS
CTLA4 Signaling in Cytotoxic T Lymphocytes	0.541	0.0101	#NUM!	AP1B1
CDK5 Signaling	0.541	0.0101	#NUM!	RRAS
Cholecystokinin/Gastrin-mediated Signaling	0.534	0.0099	#NUM!	RRAS
PAK Signaling	0.534	0.0099	#NUM!	RRAS
Chronic Myeloid Leukemia Signaling	0.523	0.00962	#NUM!	RRAS
Oxidative Phosphorylation	0.506	0.00917	#NUM!	MT-CO2
T Cell Receptor Signaling	0.506	0.00917	#NUM!	RRAS
Type I Diabetes Mellitus Signaling	0.503	0.00909	#NUM!	STAT1
Glioma Signaling	0.503	0.00909	#NUM!	RRAS
Corticotropin Releasing Hormone Signaling	0.5	0.00901	#NUM!	KRT1
Telomerase Signaling	0.5	0.00901	#NUM!	RRAS
Nitric Oxide Signaling in the Cardiovascular System	0.494	0.00885	#NUM!	CAV1
HIF1α Signaling	0.487	0.0087	#NUM!	RRAS
HGF Signaling	0.487	0.0087	#NUM!	RRAS
Rac Signaling	0.481	0.00855	#NUM!	RRAS
NGF Signaling	0.481	0.00855	#NUM!	RRAS
Pancreatic Adenocarcinoma Signaling	0.478	0.00847	#NUM!	STAT1
Fc Epsilon RI Signaling	0.475	0.0084	#NUM!	RRAS
PTEN Signaling	0.475	0.0084	#NUM!	RRAS
Synaptic Long Term Potentiation	0.472	0.00833	#NUM!	RRAS
fMLP Signaling in Neutrophils	0.469	0.00826	#NUM!	RRAS
Natural Killer Cell Signaling	0.466	0.0082	#NUM!	RRAS
Role of Tissue Factor in Cancer	0.466	0.0082	#NUM!	RRAS
phagosome formation	0.466	0.0082	#NUM!	MRC2
PI3K Signaling in B Lymphocytes	0.45	0.00781	#NUM!	RRAS
GNRH Signaling	0.447	0.00775	#NUM!	RRAS
CCR3 Signaling in Eosinophils	0.444	0.00769	#NUM!	RRAS
Cellular Effects of Sildenafil (Viagra)	0.444	0.00769	#NUM!	ACTC1
PKCθ Signaling in T Lymphocytes	0.439	0.00758	#NUM!	RRAS
P2Y Purigenic Receptor Signaling Pathway	0.439	0.00758	#NUM!	RRAS
HMGB1 Signaling	0.436	0.00752	#NUM!	RRAS
Insulin Receptor Signaling	0.417	0.00709	#NUM!	RRAS
Hereditary Breast Cancer Signaling	0.414	0.00704	#NUM!	RRAS
Human Embryonic Stem Cell Pluripotency	0.412	0.00699	#NUM!	CTNNB1
Synaptic Long Term Depression	0.405	0.00685	#NUM!	RRAS
IL-12 Signaling and Production in Macrophages	0.405	0.00685	#NUM!	STAT1
eNOS Signaling	0.385	0.00645	#NUM!	CAV1
CXCR4 Signaling	0.364	0.00606	#NUM!	RRAS
Aldosterone Signaling in Epithelial Cells	0.362	0.00602	#NUM!	HSPH1
Wnt/β-catenin Signaling	0.357	0.00592	#NUM!	CTNNB1
Mitochondrial Dysfunction	0.353	0.00585	#NUM!	MT-CO2
RhoGDI Signaling	0.349	0.00578	#NUM!	ACTC1
Granulocyte Adhesion and Diapedesis	0.342	0.00565	#NUM!	PECAM1
Calcium Signaling	0.34	0.00562	#NUM!	ACTC1
Hepatic Fibrosis / Hepatic Stellate Cell Activation	0.331	0.00546	#NUM!	STAT1
CREB Signaling in Neurons	0.33	0.00543	#NUM!	RRAS
Role of NFAT in Regulation of the Immune Response	0.328	0.00541	#NUM!	RRAS
B Cell Receptor Signaling	0.328	0.00541	#NUM!	RRAS
Endothelin-1 Signaling	0.325	0.00535	#NUM!	RRAS
RAR Activation	0.32	0.00526	#NUM!	AKR1C3
Dendritic Cell Maturation	0.32	0.00526	#NUM!	STAT1
Role of NFAT in Cardiac Hypertrophy	0.316	0.00521	#NUM!	RRAS
Production of Nitric Oxide and Reactive Oxygen Species in Macrophages	0.315	0.00518	#NUM!	STAT1
Thrombin Signaling	0.299	0.00493	#NUM!	RRAS
LPS/IL-1 Mediated Inhibition of RXR Function	0.274	0.00452	#NUM!	PAPSS2
Systemic Lupus Erythematosus Signaling	0.269	0.00444	#NUM!	RRAS
Role of Osteoblasts, Osteoclasts and Chondrocytes in Rheumatoid Arthritis	0.26	0.00431	#NUM!	CTNNB1
Cardiac Hypertrophy Signaling	0.257	0.00426	#NUM!	RRAS
Huntington's Disease Signaling	0.249	0.00415	#NUM!	VAMP3
Signaling by Rho Family GTPases	0.243	0.00405	#NUM!	ACTC1
Protein Ubiquitination Pathway	0.234	0.00392	#NUM!	HSPH1
G-Protein Coupled Receptor Signaling	0.218	0.0037	#NUM!	RRAS
Xenobiotic Metabolism Signaling	0.203	0.0035	#NUM!	RRAS

## Sheet: 1 day Fe
Ingenuity Canonical Pathways	-log(p-value)	Ratio	z-score	Molecules
Remodeling of Epithelial Adherens Junctions	4.82	0.0735	#NUM!	ZYX,VCL,CTNNB1,ACTC1,ACTN1
tRNA Charging	4.52	0.103	#NUM!	CARS,AARS,IARS,QARS
Glutathione-mediated Detoxification	3.5	0.103	#NUM!	ANPEP,GSTP1,GSTK1
Integrin Signaling	3.28	0.0274	2	PFN1,ZYX,TLN1,VCL,ACTC1,ACTN1
Epithelial Adherens Junction Signaling	3.24	0.0342	#NUM!	ZYX,VCL,CTNNB1,ACTC1,ACTN1
Mitochondrial Dysfunction	2.93	0.0292	#NUM!	NDUFV1,NDUFS1,PRDX5,NDUFB7,NDUFB8
Germ Cell-Sertoli Cell Junction Signaling	2.91	0.0289	#NUM!	ZYX,VCL,CTNNB1,ACTC1,ACTN1
Oxidative Phosphorylation	2.79	0.0367	#NUM!	NDUFV1,NDUFS1,NDUFB7,NDUFB8
Paxillin Signaling	2.74	0.0354	2	TLN1,VCL,ACTC1,ACTN1
EIF2 Signaling	2.7	0.0259	#NUM!	RPL3,EIF3D,EIF3A,RPL37A,EIF3K
Regulation of Cellular Mechanics by Calpain Protease	2.64	0.0526	#NUM!	TLN1,VCL,ACTN1
γ-glutamyl Cycle	2.62	0.125	#NUM!	GGT5,ANPEP
Leukocyte Extravasation Signaling	2.54	0.0238	1	PECAM1,VCL,CTNNB1,ACTC1,ACTN1
Actin Cytoskeleton Signaling	2.39	0.0219	2.236	PFN1,TLN1,VCL,ACTC1,ACTN1
Glutathione Redox Reactions I	2.34	0.0909	#NUM!	GSTP1,GSTK1
Protein Ubiquitination Pathway	2.19	0.0196	#NUM!	USO1,HSPA8,PSMD2,PSMC4,HSPA5
Intrinsic Prothrombin Activation Pathway	2.11	0.069	#NUM!	FGB,COL18A1
Sertoli Cell-Sertoli Cell Junction Signaling	2.04	0.0225	#NUM!	VCL,CTNNB1,ACTC1,ACTN1
FAK Signaling	1.97	0.0303	#NUM!	TLN1,VCL,ACTC1
VEGF Signaling	1.92	0.0291	#NUM!	VCL,ACTC1,ACTN1
NRF2-mediated Oxidative Stress Response	1.92	0.0207	#NUM!	SQSTM1,ACTC1,GSTP1,GSTK1
ILK Signaling	1.89	0.0204	1	VCL,CTNNB1,ACTC1,ACTN1
Clathrin-mediated Endocytosis Signaling	1.89	0.0203	#NUM!	HSPA8,ALB,CSNK2B,ACTC1
Mechanisms of Viral Exit from Host Cells	1.82	0.0488	#NUM!	PDCD6IP,ACTC1
Huntington's Disease Signaling	1.6	0.0166	#NUM!	HSPA8,HDAC2,DCTN1,HSPA5
Unfolded protein response	1.59	0.037	#NUM!	HSPA8,HSPA5
Glycogen Biosynthesis II (from UDP-D-Glucose)	1.56	0.167	#NUM!	GBE1
Regulation of eIF4 and p70S6K Signaling	1.45	0.0192	#NUM!	EIF3D,EIF3A,EIF3K
Agrin Interactions at Neuromuscular Junction	1.4	0.029	#NUM!	LAMC1,ACTC1
Tight Junction Signaling	1.38	0.018	#NUM!	VCL,CTNNB1,ACTC1
Caveolar-mediated Endocytosis Signaling	1.37	0.0282	#NUM!	ALB,ACTC1
Guanosine Nucleotides Degradation III	1.24	0.0769	#NUM!	NT5E
DNA Double-Strand Break Repair by Non-Homologous End Joining	1.2	0.0714	#NUM!	XRCC5
Leukotriene Biosynthesis	1.2	0.0714	#NUM!	GGT5
Urate Biosynthesis/Inosine 5'-phosphate Degradation	1.2	0.0714	#NUM!	NT5E
mTOR Signaling	1.2	0.0152	#NUM!	EIF3D,EIF3A,EIF3K
Crosstalk between Dendritic Cells and Natural Killer Cells	1.2	0.0225	#NUM!	TLN1,ACTC1
Regulation of Actin-based Motility by Rho	1.18	0.022	#NUM!	PFN1,ACTC1
Telomere Extension by Telomerase	1.18	0.0667	#NUM!	XRCC5
Methylglyoxal Degradation III	1.18	0.0667	#NUM!	AKR1B1
Death Receptor Signaling	1.17	0.0217	#NUM!	LMNA,ACTC1
Fcγ Receptor-mediated Phagocytosis in Macrophages and Monocytes	1.17	0.0215	#NUM!	TLN1,ACTC1
Prostate Cancer Signaling	1.16	0.0213	#NUM!	CTNNB1,GSTP1
Extrinsic Prothrombin Activation Pathway	1.15	0.0625	#NUM!	FGB
Adenosine Nucleotides Degradation II	1.12	0.0588	#NUM!	NT5E
DNA Methylation and Transcriptional Repression Signaling	1.06	0.05	#NUM!	HDAC2
Purine Nucleotides Degradation II (Aerobic)	1.06	0.05	#NUM!	NT5E
Endoplasmic Reticulum Stress Pathway	1.04	0.0476	#NUM!	HSPA5
Polyamine Regulation in Colon Cancer	1.02	0.0455	#NUM!	CTNNB1
RhoA Signaling	0.965	0.0164	#NUM!	PFN1,ACTC1
Glycolysis I	0.963	0.04	#NUM!	PFKP
Gluconeogenesis I	0.963	0.04	#NUM!	ME2
NAD Salvage Pathway II	0.947	0.0385	#NUM!	NT5E
Atherosclerosis Signaling	0.936	0.0157	#NUM!	ALB,COL18A1
Aryl Hydrocarbon Receptor Signaling	0.868	0.0143	#NUM!	GSTP1,GSTK1
Coagulation System	0.827	0.0286	#NUM!	FGB
Interferon Signaling	0.816	0.0278	#NUM!	ISG15
Complement System	0.805	0.027	#NUM!	C1QBP
eNOS Signaling	0.797	0.0129	#NUM!	HSPA8,HSPA5
Cell Cycle Control of Chromosomal Replication	0.794	0.0263	#NUM!	MCM4
Thyroid Cancer Signaling	0.774	0.025	#NUM!	CTNNB1
Aldosterone Signaling in Epithelial Cells	0.751	0.012	#NUM!	HSPA8,HSPA5
Gap Junction Signaling	0.743	0.0119	#NUM!	CTNNB1,ACTC1
Acute Phase Response Signaling	0.739	0.0118	#NUM!	ALB,FGB
Wnt/β-catenin Signaling	0.739	0.0118	#NUM!	CSNK2B,CTNNB1
Calcium Signaling	0.705	0.0112	#NUM!	HDAC2,ACTC1
NF-κB Signaling	0.698	0.0111	#NUM!	HDAC2,CSNK2B
Cancer Drug Resistance By Drug Efflux	0.694	0.0204	#NUM!	YBX1
Amyloid Processing	0.679	0.0196	#NUM!	CSNK2B
Agranulocyte Adhesion and Diapedesis	0.666	0.0106	#NUM!	PECAM1,ACTC1
ERK/MAPK Signaling	0.634	0.0101	#NUM!	H3F3A/H3F3B,TLN1
Nur77 Signaling in T Lymphocytes	0.623	0.0169	#NUM!	HDAC2
MSP-RON Signaling Pathway	0.623	0.0169	#NUM!	ACTC1
Induction of Apoptosis by HIV1	0.617	0.0167	#NUM!	SLC25A5
autophagy	0.617	0.0167	#NUM!	SQSTM1
Activation of IRF by Cytosolic Pattern Recognition Receptors	0.604	0.0161	#NUM!	ISG15
PCP pathway	0.598	0.0159	#NUM!	PFN1
Endometrial Cancer Signaling	0.592	0.0156	#NUM!	CTNNB1
Cell Cycle: G1/S Checkpoint Regulation	0.592	0.0156	#NUM!	HDAC2
IL-2 Signaling	0.592	0.0156	#NUM!	CSNK2B
Calcium-induced T Lymphocyte Apoptosis	0.581	0.0152	#NUM!	HDAC2
UVB-Induced MAPK Signaling	0.581	0.0152	#NUM!	H3F3A/H3F3B
EGF Signaling	0.57	0.0147	#NUM!	CSNK2B
LPS/IL-1 Mediated Inhibition of RXR Function	0.569	0.00905	#NUM!	GSTP1,GSTK1
Basal Cell Carcinoma Signaling	0.549	0.0139	#NUM!	CTNNB1
Ephrin B Signaling	0.544	0.0137	#NUM!	CTNNB1
Role of Wnt/GSK-3β Signaling in the Pathogenesis of Influenza	0.529	0.0132	#NUM!	CTNNB1
Cyclins and Cell Cycle Regulation	0.52	0.0128	#NUM!	HDAC2
Apoptosis Signaling	0.473	0.0112	#NUM!	LMNA
PDGF Signaling	0.469	0.0111	#NUM!	CSNK2B
Factors Promoting Cardiogenesis in Vertebrates	0.461	0.0109	#NUM!	CTNNB1
TR/RXR Activation	0.439	0.0102	#NUM!	PFKP
CTLA4 Signaling in Cytotoxic T Lymphocytes	0.436	0.0101	#NUM!	AP1G1
CDK5 Signaling	0.436	0.0101	#NUM!	LAMC1
Virus Entry via Endocytic Pathways	0.425	0.0098	#NUM!	ACTC1
Xenobiotic Metabolism Signaling	0.421	0.00699	#NUM!	GSTP1,GSTK1
Glucocorticoid Receptor Signaling	0.419	0.00697	#NUM!	HSPA8,HSPA5
Chronic Myeloid Leukemia Signaling	0.419	0.00962	#NUM!	HDAC2
Mouse Embryonic Stem Cell Pluripotency	0.412	0.00943	#NUM!	CTNNB1
IGF-1 Signaling	0.412	0.00943	#NUM!	CSNK2B
Amyotrophic Lateral Sclerosis Signaling	0.397	0.00901	#NUM!	SSR4
p53 Signaling	0.397	0.00901	#NUM!	CTNNB1
Telomerase Signaling	0.397	0.00901	#NUM!	HDAC2
p38 MAPK Signaling	0.379	0.00855	#NUM!	H3F3A/H3F3B
PTEN Signaling	0.374	0.0084	#NUM!	CSNK2B
LXR/RXR Activation	0.368	0.00826	#NUM!	ALB
Role of NANOG in Mammalian Embryonic Stem Cell Pluripotency	0.366	0.0082	#NUM!	CTNNB1
Role of Tissue Factor in Cancer	0.366	0.0082	#NUM!	FGB
PI3K/AKT Signaling	0.361	0.00806	#NUM!	CTNNB1
FXR/RXR Activation	0.355	0.00794	#NUM!	ALB
IL-6 Signaling	0.353	0.00787	#NUM!	CSNK2B
Estrogen Receptor Signaling	0.35	0.00781	#NUM!	H3F3A/H3F3B
14-3-3-mediated Signaling	0.345	0.00769	#NUM!	PDCD6IP
Cellular Effects of Sildenafil (Viagra)	0.345	0.00769	#NUM!	ACTC1
Gα12/13 Signaling	0.345	0.00769	#NUM!	CTNNB1
D-myo-inositol (1,4,5,6)-Tetrakisphosphate Biosynthesis	0.343	0.00763	#NUM!	PPM1F
D-myo-inositol (3,4,5,6)-tetrakisphosphate Biosynthesis	0.343	0.00763	#NUM!	PPM1F
Adipogenesis pathway	0.336	0.00746	#NUM!	HDAC2
Hereditary Breast Cancer Signaling	0.318	0.00704	#NUM!	HDAC2
Human Embryonic Stem Cell Pluripotency	0.316	0.00699	#NUM!	CTNNB1
Ovarian Cancer Signaling	0.313	0.00694	#NUM!	CTNNB1
phagosome maturation	0.313	0.00694	#NUM!	PRDX5
IL-12 Signaling and Production in Macrophages	0.309	0.00685	#NUM!	ALB
3-phosphoinositide Degradation	0.305	0.00676	#NUM!	PPM1F
D-myo-inositol-5-phosphate Metabolism	0.303	0.00671	#NUM!	PPM1F
Glioblastoma Multiforme Signaling	0.284	0.00629	#NUM!	CTNNB1
Protein Kinase A Signaling	0.27	0.00513	#NUM!	H3F3A/H3F3B,CTNNB1
Tec Kinase Signaling	0.264	0.00588	#NUM!	ACTC1
RhoGDI Signaling	0.259	0.00578	#NUM!	ACTC1
Granulocyte Adhesion and Diapedesis	0.253	0.00565	#NUM!	PECAM1
Hepatic Fibrosis / Hepatic Stellate Cell Activation	0.243	0.00546	#NUM!	COL18A1
3-phosphoinositide Biosynthesis	0.239	0.00538	#NUM!	PPM1F
AMPK Signaling	0.234	0.00529	#NUM!	PFKP
Regulation of the Epithelial-Mesenchymal Transition Pathway	0.234	0.00529	#NUM!	CTNNB1
RAR Activation	0.233	0.00526	#NUM!	CSNK2B
Dendritic Cell Maturation	0.233	0.00526	#NUM!	COL18A1
Role of NFAT in Cardiac Hypertrophy	0.23	0.00521	#NUM!	HDAC2
Production of Nitric Oxide and Reactive Oxygen Species in Macrophages	0.229	0.00518	#NUM!	ALB

## Sheet: 7 days Fe
Ingenuity Canonical Pathways	-log(p-value)	Ratio	z-score	Molecules
Caveolar-mediated Endocytosis Signaling	8.86	0.127	#NUM!	ITGB1,HLA-C,HLA-A,HLA-B,ITGA2,COPE,CAV1,ITGA5,PTRF
Virus Entry via Endocytic Pathways	8.67	0.098	#NUM!	ITGB1,RAC2,RRAS2,RRAS,HLA-C,HLA-A,HLA-B,ITGA2,CAV1,ITGA5
Neuroprotective Role of THOP1 in Alzheimer's Disease	6.52	0.15	#NUM!	MME,HLA-C,HLA-A,HLA-B,ECE1,HLA-F
Ephrin Receptor Signaling	5.48	0.0517	2.828	ITGB1,GNAI2,RAC2,RRAS2,RRAS,ITGA2,ITGA5,RAP1A,EPHA2
Antigen Presentation Pathway	5.28	0.135	#NUM!	HLA-C,HLA-A,HLA-B,HLA-F,TAPBP
phagosome maturation	5.16	0.0556	#NUM!	CTSZ,ATP6V1C1,HLA-C,HLA-A,HLA-B,CTSB,RAB7A,LAMP1
NRF2-mediated Oxidative Stress Response	5.11	0.0466	2.236	AKR7A2,HMOX1,MGST1,FTL,RRAS2,RRAS,MGST3,GSTP1,FTH1
Agrin Interactions at Neuromuscular Junction	5.1	0.087	2.449	ITGB1,RAC2,RRAS2,RRAS,ITGA2,ITGA5
Granzyme A Signaling	5.02	0.2	#NUM!	HIST1H1C,H1FX,HMGB2,H1F0
ERK/MAPK Signaling	5.01	0.0452	3	ITGB1,RAC2,H3F3A/H3F3B,RRAS2,PPP2R2A,RRAS,ITGA2,ITGA5,RAP1A
Leukocyte Extravasation Signaling	4.82	0.0429	2.333	ITGB1,GNAI2,RAC2,F11R,MMP14,ITGA2,ITGA5,CTNNB1,RAP1A
PTEN Signaling	4.74	0.0588	-2.646	ITGB1,RAC2,RRAS2,RRAS,ITGA2,ITGA5,CSNK2B
Integrin Signaling	4.68	0.0411	2.333	ITGB1,RAC2,RRAS2,RRAS,ARF4,ITGA2,CAV1,ITGA5,RAP1A
PI3K/AKT Signaling	4.62	0.0565	2.646	ITGB1,RRAS2,PPP2R2A,RRAS,ITGA2,ITGA5,CTNNB1
Phospholipase C Signaling	4.41	0.038	#NUM!	TGM2,ITGB1,HMOX1,PLD3,RRAS2,RRAS,ITGA2,ITGA5,RAP1A
Actin Nucleation by ARP-WASP Complex	4.39	0.0893	2.236	ITGB1,RRAS2,RRAS,ITGA2,ITGA5
Regulation of Cellular Mechanics by Calpain Protease	4.35	0.0877	2.236	ITGB1,RRAS2,RRAS,ITGA2,ITGA5
HGF Signaling	3.84	0.0522	2.449	ITGB1,RRAS2,RRAS,ITGA2,ITGA5,RAP1A
Cdc42 Signaling	3.8	0.0419	#NUM!	ITGB1,HLA-C,HLA-A,HLA-B,ITGA2,ITGA5,HLA-F
Sertoli Cell-Sertoli Cell Junction Signaling	3.63	0.0393	#NUM!	ITGB1,F11R,RRAS2,RRAS,ITGA2,ITGA5,CTNNB1
Molecular Mechanisms of Cancer	3.57	0.0267	#NUM!	ITGB1,GNAI2,RAC2,RRAS2,RRAS,ITGA2,ITGA5,BAX,CTNNB1,RAP1A
Heme Degradation	3.56	0.5	#NUM!	HMOX1,HMOX2
Autoimmune Thyroid Disease Signaling	3.52	0.0851	#NUM!	HLA-C,HLA-A,HLA-B,HLA-F
NF-κB Activation by Viruses	3.5	0.0581	#NUM!	ITGB1,RRAS2,RRAS,ITGA2,ITGA5
Graft-versus-Host Disease Signaling	3.48	0.0833	#NUM!	HLA-C,HLA-A,HLA-B,HLA-F
Neuregulin Signaling	3.45	0.0568	#NUM!	ITGB1,RRAS2,RRAS,ITGA2,ITGA5
IL-8 Signaling	3.36	0.0355	1.89	GNAI2,HMOX1,RAC2,PLD3,RRAS2,RRAS,BAX
Glutathione Redox Reactions I	3.35	0.136	#NUM!	MGST1,MGST3,GSTP1
CTLA4 Signaling in Cytotoxic T Lymphocytes	3.22	0.0505	#NUM!	PPP2R2A,HLA-C,HLA-A,HLA-B,AP1G1
CDK5 Signaling	3.22	0.0505	#NUM!	ITGB1,RRAS2,PPP2R2A,RRAS,ITGA2
FAK Signaling	3.22	0.0505	#NUM!	ITGB1,RRAS2,RRAS,ITGA2,ITGA5
PAK Signaling	3.18	0.0495	2.236	ITGB1,RRAS2,RRAS,ITGA2,ITGA5
Regulation of eIF4 and p70S6K Signaling	3.13	0.0385	2.449	ITGB1,RRAS2,PPP2R2A,RRAS,ITGA2,ITGA5
autophagy	3.11	0.0667	#NUM!	CTSZ,CTSB,LAMP1,MAP1LC3B
Xenobiotic Metabolism Signaling	3.08	0.028	#NUM!	HMOX1,MGST1,FTL,RRAS2,PPP2R2A,RRAS,MGST3,GSTP1
Glutathione-mediated Detoxification	2.99	0.103	#NUM!	MGST1,MGST3,GSTP1
Axonal Guidance Signaling	2.97	0.0223	#NUM!	ITGB1,MME,GNAI2,RAC2,RRAS2,RRAS,ITGA2,ITGA5,RAP1A,EPHA2
Paxillin Signaling	2.96	0.0442	2.236	ITGB1,RRAS2,RRAS,ITGA2,ITGA5
Acute Phase Response Signaling	2.95	0.0355	2	HMOX1,FTL,RRAS2,RRAS,SERPINE1,HMOX2
Germ Cell-Sertoli Cell Junction Signaling	2.9	0.0347	#NUM!	ITGB1,RAC2,RRAS2,RRAS,ITGA2,CTNNB1
Rac Signaling	2.89	0.0427	2.236	ITGB1,RRAS2,RRAS,ITGA2,ITGA5
Cytotoxic T Lymphocyte-mediated Apoptosis of Target Cells	2.87	0.0938	#NUM!	HLA-C,HLA-A,HLA-B
Gαi Signaling	2.84	0.0417	0.447	GNAI2,RRAS2,RRAS,CAV1,RAP1A
Endothelin-1 Signaling	2.73	0.0321	2.236	GNAI2,HMOX1,PLD3,RRAS2,RRAS,ECE1
p70S6K Signaling	2.67	0.0382	2.236	GNAI2,RRAS2,PPP2R2A,RRAS,BCAP31
PKCθ Signaling in T Lymphocytes	2.66	0.0379	2.236	RAC2,RRAS2,RRAS,HLA-A,HLA-B
Renal Cell Carcinoma Signaling	2.63	0.0494	#NUM!	RRAS2,RRAS,RAP1A,ELOC
Macropinocytosis Signaling	2.63	0.0494	#NUM!	ITGB1,RRAS2,RRAS,ITGA5
Thyroid Cancer Signaling	2.58	0.075	#NUM!	RRAS2,RRAS,CTNNB1
Allograft Rejection Signaling	2.57	0.0476	#NUM!	HLA-C,HLA-A,HLA-B,HLA-F
Aryl Hydrocarbon Receptor Signaling	2.55	0.0357	#NUM!	TGM2,MGST1,BAX,MGST3,GSTP1
Bladder Cancer Signaling	2.51	0.046	#NUM!	RRAS2,RRAS,THBS1,MMP14
G Beta Gamma Signaling	2.5	0.0455	2	GNAI2,RRAS2,RRAS,CAV1
Communication between Innate and Adaptive Immune Cells	2.48	0.0449	#NUM!	HLA-C,HLA-A,HLA-B,HLA-F
Crosstalk between Dendritic Cells and Natural Killer Cells	2.48	0.0449	#NUM!	HLA-C,HLA-A,HLA-B,HLA-F
OX40 Signaling Pathway	2.48	0.0449	#NUM!	HLA-C,HLA-A,HLA-B,HLA-F
IL-4 Signaling	2.48	0.0449	#NUM!	RRAS2,RRAS,HLA-A,HLA-B
Apoptosis Signaling	2.48	0.0449	0	RRAS2,RRAS,LMNA,BAX
PDGF Signaling	2.46	0.0444	1	RRAS2,RRAS,CAV1,CSNK2B
Choline Biosynthesis III	2.46	0.154	#NUM!	HMOX1,PLD3
Regulation of Actin-based Motility by Rho	2.44	0.044	2	ITGB1,RAC2,ITGA2,ITGA5
Prostate Cancer Signaling	2.39	0.0426	#NUM!	RRAS2,RRAS,CTNNB1,GSTP1
Systemic Lupus Erythematosus Signaling	2.33	0.0267	#NUM!	RRAS2,RRAS,HLA-C,HLA-A,HLA-B,HLA-F
Actin Cytoskeleton Signaling	2.3	0.0263	2.449	ITGB1,RAC2,RRAS2,RRAS,ITGA2,ITGA5
Gap Junction Signaling	2.21	0.0298	#NUM!	GNAI2,RRAS2,RRAS,CAV1,CTNNB1
IGF-1 Signaling	2.21	0.0377	#NUM!	RRAS2,RRAS,CSNK2B,IGFBP7
Mitochondrial Dysfunction	2.18	0.0292	#NUM!	SDHA,NDUFS1,NDUFB8,CYB5R3,COX4I1
Oxidative Phosphorylation	2.17	0.0367	#NUM!	SDHA,NDUFS1,NDUFB8,COX4I1
RhoGDI Signaling	2.16	0.0289	-2	ITGB1,GNAI2,ITGA2,ITGA5,CDH13
Type I Diabetes Mellitus Signaling	2.15	0.0364	#NUM!	HLA-C,HLA-A,HLA-B,HLA-F
p53 Signaling	2.14	0.036	#NUM!	THBS1,TIGAR,BAX,CTNNB1
Granulocyte Adhesion and Diapedesis	2.12	0.0282	#NUM!	ITGB1,GNAI2,MMP14,ITGA2,ITGA5
HIF1α Signaling	2.09	0.0348	#NUM!	RRAS2,RRAS,MMP14,ELOC
NGF Signaling	2.06	0.0342	2	RRAS2,RRAS,BAX,RAP1A
Role of NFAT in Regulation of the Immune Response	2.04	0.027	2.236	GNAI2,RRAS2,RRAS,HLA-A,HLA-B
Endometrial Cancer Signaling	2.01	0.0469	#NUM!	RRAS2,RRAS,CTNNB1
IL-2 Signaling	2.01	0.0469	#NUM!	RRAS2,RRAS,CSNK2B
Agranulocyte Adhesion and Diapedesis	2	0.0265	#NUM!	ITGB1,GNAI2,MMP14,ITGA2,ITGA5
Clathrin-mediated Endocytosis Signaling	1.93	0.0254	#NUM!	ITGB1,SH3GL1,RAB7A,ITGA5,CSNK2B
mTOR Signaling	1.92	0.0253	2.236	HMOX1,PLD3,RRAS2,PPP2R2A,RRAS
Myc Mediated Apoptosis Signaling	1.91	0.0429	#NUM!	RRAS2,RRAS,BAX
Gα12/13 Signaling	1.9	0.0308	1	RRAS2,RRAS,CTNNB1,CDH13
Chemokine Signaling	1.89	0.0423	#NUM!	GNAI2,RRAS2,RRAS
Role of MAPK Signaling in the Pathogenesis of Influenza	1.87	0.0417	#NUM!	RRAS2,RRAS,BAX
HMGB1 Signaling	1.87	0.0301	#NUM!	HMGB1,RRAS2,RRAS,SERPINE1
L-DOPA Degradation	1.86	0.5	#NUM!	COMT
Ephrin B Signaling	1.86	0.0411	#NUM!	GNAI2,RAC2,CTNNB1
GDNF Family Ligand-Receptor Interactions	1.81	0.0395	#NUM!	PDLIM7,RRAS2,RRAS
Synaptic Long Term Depression	1.74	0.0274	2	GNAI2,RRAS2,PPP2R2A,RRAS
Epithelial Adherens Junction Signaling	1.74	0.0274	#NUM!	RRAS2,RRAS,CTNNB1,RAP1A
Protein Kinase A Signaling	1.74	0.0179	-1.134	GNAI2,HIST1H1C,H3F3A/H3F3B,H1FX,H1F0,CTNNB1,RAP1A
α-Adrenergic Signaling	1.66	0.0345	#NUM!	GNAI2,RRAS2,RRAS
TGF-β Signaling	1.66	0.0345	#NUM!	RRAS2,RRAS,SERPINE1
Role of Osteoblasts, Osteoclasts and Chondrocytes in Rheumatoid Arthritis	1.65	0.0216	#NUM!	ITGB1,MMP14,ITGA2,ITGA5,CTNNB1
Oncostatin M Signaling	1.64	0.0588	#NUM!	RRAS2,RRAS
HER-2 Signaling in Breast Cancer	1.64	0.0341	#NUM!	ITGB1,RRAS2,RRAS
B Cell Development	1.62	0.0571	#NUM!	HLA-A,HLA-B
Interferon Signaling	1.6	0.0556	#NUM!	BAX,ISG15
Reelin Signaling in Neurons	1.59	0.0326	#NUM!	ITGB1,ITGA2,ITGA5
Ceramide Signaling	1.58	0.0323	#NUM!	RRAS2,PPP2R2A,RRAS
Fcγ Receptor-mediated Phagocytosis in Macrophages and Monocytes	1.58	0.0323	#NUM!	HMOX1,RAC2,PLD3
Pentose Phosphate Pathway (Oxidative Branch)	1.57	0.25	#NUM!	PGD
Colorectal Cancer Metastasis Signaling	1.55	0.0202	1.342	RRAS2,RRAS,MMP14,BAX,CTNNB1
Signaling by Rho Family GTPases	1.55	0.0202	2	ITGB1,GNAI2,ITGA2,ITGA5,CDH13
Tec Kinase Signaling	1.52	0.0235	#NUM!	ITGB1,GNAI2,ITGA2,ITGA5
Protein Ubiquitination Pathway	1.5	0.0196	#NUM!	UCHL1,HLA-C,HLA-A,HLA-B,ELOC
UVC-Induced MAPK Signaling	1.47	0.0476	#NUM!	RRAS2,RRAS
Tyrosine Degradation I	1.47	0.2	#NUM!	FAH
SAPK/JNK Signaling	1.46	0.0288	#NUM!	RAC2,RRAS2,RRAS
Mouse Embryonic Stem Cell Pluripotency	1.44	0.0283	#NUM!	RRAS2,RRAS,CTNNB1
Hepatic Fibrosis / Hepatic Stellate Cell Activation	1.42	0.0219	#NUM!	COL4A1,ECE1,BAX,SERPINE1
B Cell Receptor Signaling	1.41	0.0216	2	RAC2,RRAS2,RRAS,RAP1A
Rapoport-Luebering Glycolytic Shunt	1.39	0.167	#NUM!	TIGAR
Telomerase Signaling	1.39	0.027	#NUM!	RRAS2,PPP2R2A,RRAS
Cancer Drug Resistance By Drug Efflux	1.35	0.0408	#NUM!	RRAS2,RRAS
Fc Epsilon RI Signaling	1.31	0.0252	#NUM!	RAC2,RRAS2,RRAS
Synaptic Long Term Potentiation	1.3	0.025	#NUM!	RRAS2,RRAS,RAP1A
fMLP Signaling in Neutrophils	1.29	0.0248	#NUM!	GNAI2,RRAS2,RRAS
FcγRIIB Signaling in B Lymphocytes	1.29	0.0377	#NUM!	RRAS2,RRAS
Breast Cancer Regulation by Stathmin1	1.29	0.0197	#NUM!	GNAI2,RRAS2,PPP2R2A,RRAS
Natural Killer Cell Signaling	1.28	0.0246	#NUM!	RAC2,RRAS2,RRAS
Role of NANOG in Mammalian Embryonic Stem Cell Pluripotency	1.28	0.0246	#NUM!	RRAS2,RRAS,CTNNB1
Role of Tissue Factor in Cancer	1.28	0.0246	#NUM!	ITGB1,RRAS2,RRAS
phagosome formation	1.28	0.0246	#NUM!	ITGB1,ITGA2,ITGA5
Melanoma Signaling	1.26	0.0364	#NUM!	RRAS2,RRAS
IL-6 Signaling	1.24	0.0236	#NUM!	RRAS2,RRAS,CSNK2B
Estrogen Receptor Signaling	1.23	0.0234	#NUM!	H3F3A/H3F3B,RRAS2,RRAS
GNRH Signaling	1.23	0.0233	#NUM!	GNAI2,RRAS2,RRAS
14-3-3-mediated Signaling	1.22	0.0231	#NUM!	RRAS2,RRAS,BAX
CCR3 Signaling in Eosinophils	1.22	0.0231	#NUM!	GNAI2,RRAS2,RRAS
Nur77 Signaling in T Lymphocytes	1.21	0.0339	#NUM!	HLA-A,HLA-B
P2Y Purigenic Receptor Signaling Pathway	1.2	0.0227	#NUM!	GNAI2,RRAS2,RRAS
Pentose Phosphate Pathway	1.18	0.1	#NUM!	PGD
Phospholipases	1.17	0.0323	#NUM!	HMOX1,PLD3
CNTF Signaling	1.16	0.0317	#NUM!	RRAS2,RRAS
ERK5 Signaling	1.16	0.0317	#NUM!	RRAS2,RRAS
Thrombopoietin Signaling	1.13	0.0308	#NUM!	RRAS2,RRAS
Calcium-induced T Lymphocyte Apoptosis	1.12	0.0303	#NUM!	HLA-A,HLA-B
Ovarian Cancer Signaling	1.11	0.0208	#NUM!	RRAS2,RRAS,CTNNB1
Remodeling of Epithelial Adherens Junctions	1.1	0.0294	#NUM!	RAB7A,CTNNB1
ErbB2-ErbB3 Signaling	1.09	0.029	#NUM!	RRAS2,RRAS
Glioma Invasiveness Signaling	1.08	0.0286	#NUM!	RRAS2,RRAS
Huntington's Disease Signaling	1.07	0.0166	#NUM!	TGM2,SDHA,DCTN1,BAX
Role of JAK1 and JAK3 in γc Cytokine Signaling	1.07	0.0282	#NUM!	RRAS2,RRAS
Guanosine Nucleotides Degradation III	1.07	0.0769	#NUM!	NT5E
ErbB4 Signaling	1.06	0.0278	#NUM!	RRAS2,RRAS
T Helper Cell Differentiation	1.05	0.0274	#NUM!	HLA-A,HLA-B
STAT3 Pathway	1.05	0.0274	#NUM!	RRAS2,RRAS
GM-CSF Signaling	1.05	0.0274	#NUM!	RRAS2,RRAS
Leukotriene Biosynthesis	1.04	0.0714	#NUM!	GGT5
Urate Biosynthesis/Inosine 5'-phosphate Degradation	1.04	0.0714	#NUM!	NT5E
TREM1 Signaling	1.03	0.0267	#NUM!	ITGB1,ITGA5
Antiproliferative Role of Somatostatin Receptor 2	1.03	0.0267	#NUM!	RRAS2,RRAS
IL-15 Signaling	1.02	0.0263	#NUM!	RRAS2,RRAS
Role of PI3K/AKT Signaling in the Pathogenesis of Influenza	1.02	0.0263	#NUM!	KPNA3,GNAI2
Neurotrophin/TRK Signaling	1.02	0.0263	#NUM!	RRAS2,RRAS
BMP signaling pathway	1.02	0.0263	#NUM!	RRAS2,RRAS
Glioblastoma Multiforme Signaling	1.01	0.0189	#NUM!	RRAS2,RRAS,CTNNB1
Methylglyoxal Degradation III	1.01	0.0667	#NUM!	AKR7A2
Angiopoietin Signaling	1.01	0.026	#NUM!	RRAS2,RRAS
Non-Small Cell Lung Cancer Signaling	1.01	0.026	#NUM!	RRAS2,RRAS
Estrogen-Dependent Breast Cancer Signaling	1.01	0.026	#NUM!	RRAS2,RRAS
Dopamine Receptor Signaling	1.01	0.026	#NUM!	PPP2R2A,COMT
Erythropoietin Signaling	0.989	0.0253	#NUM!	RRAS2,RRAS
Regulation of IL-2 Expression in Activated and Anergic T Lymphocytes	0.989	0.0253	#NUM!	RRAS2,RRAS
RAN Signaling	0.981	0.0625	#NUM!	KPNA3
γ-glutamyl Cycle	0.981	0.0625	#NUM!	GGT5
Parkinson's Signaling	0.981	0.0625	#NUM!	UCHL1
CXCR4 Signaling	0.979	0.0182	#NUM!	GNAI2,RRAS2,RRAS
Tight Junction Signaling	0.967	0.018	#NUM!	F11R,PPP2R2A,CTNNB1
γ-linolenate Biosynthesis II (Animals)	0.956	0.0588	#NUM!	CYB5R3
Adenosine Nucleotides Degradation II	0.956	0.0588	#NUM!	NT5E
Wnt/β-catenin Signaling	0.956	0.0178	#NUM!	PPP2R2A,CSNK2B,CTNNB1
IL-3 Signaling	0.953	0.0241	#NUM!	RRAS2,RRAS
Prolactin Signaling	0.953	0.0241	#NUM!	RRAS2,RRAS
JAK/Stat Signaling	0.953	0.0241	#NUM!	RRAS2,RRAS
PEDF Signaling	0.945	0.0238	#NUM!	RRAS2,RRAS
G-Protein Coupled Receptor Signaling	0.937	0.0148	#NUM!	GNAI2,RRAS2,RRAS,RAP1A
IL-17 Signaling	0.936	0.0235	#NUM!	RRAS2,RRAS
FLT3 Signaling in Hematopoietic Progenitor Cells	0.936	0.0235	#NUM!	RRAS2,RRAS
LPS-stimulated MAPK Signaling	0.928	0.0233	#NUM!	RRAS2,RRAS
VEGF Family Ligand-Receptor Interactions	0.911	0.0227	#NUM!	RRAS2,RRAS
Calcium Signaling	0.906	0.0169	#NUM!	TPM1,ASPH,RAP1A
NF-κB Signaling	0.896	0.0167	#NUM!	RRAS2,RRAS,CSNK2B
Altered T Cell and B Cell Signaling in Rheumatoid Arthritis	0.896	0.0222	#NUM!	HLA-A,HLA-B
Purine Nucleotides Degradation II (Aerobic)	0.89	0.05	#NUM!	NT5E
Acute Myeloid Leukemia Signaling	0.888	0.022	#NUM!	RRAS2,RRAS
CREB Signaling in Neurons	0.875	0.0163	#NUM!	GNAI2,RRAS2,RRAS
PPAR Signaling	0.873	0.0215	#NUM!	RRAS2,RRAS
Inflammasome pathway	0.87	0.0476	#NUM!	CTSB
Glucocorticoid Receptor Signaling	0.867	0.0139	#NUM!	HMGB1,RRAS2,RRAS,SERPINE1
Melanocyte Development and Pigmentation Signaling	0.858	0.0211	#NUM!	RRAS2,RRAS
Polyamine Regulation in Colon Cancer	0.852	0.0455	#NUM!	CTNNB1
Regulation of the Epithelial-Mesenchymal Transition Pathway	0.85	0.0159	#NUM!	RRAS2,RRAS,CTNNB1
Dendritic Cell Maturation	0.845	0.0158	#NUM!	HLA-C,HLA-A,HLA-B
ErbB Signaling	0.836	0.0204	#NUM!	RRAS2,RRAS
Role of NFAT in Cardiac Hypertrophy	0.836	0.0156	#NUM!	GNAI2,RRAS2,RRAS
TCA Cycle II (Eukaryotic)	0.834	0.0435	#NUM!	SDHA
ILK Signaling	0.817	0.0153	#NUM!	ITGB1,PPP2R2A,CTNNB1
Tumoricidal Function of Hepatic Natural Killer Cells	0.817	0.0417	#NUM!	BAX
Cholecystokinin/Gastrin-mediated Signaling	0.815	0.0198	#NUM!	RRAS2,RRAS
UVA-Induced MAPK Signaling	0.809	0.0196	#NUM!	RRAS2,RRAS
Antioxidant Action of Vitamin C	0.802	0.0194	#NUM!	HMOX1,PLD3
VEGF Signaling	0.802	0.0194	#NUM!	RRAS2,RRAS
Chronic Myeloid Leukemia Signaling	0.795	0.0192	#NUM!	RRAS2,RRAS
Thrombin Signaling	0.785	0.0148	#NUM!	GNAI2,RRAS2,RRAS
NAD Salvage Pathway II	0.785	0.0385	#NUM!	NT5E
T Cell Receptor Signaling	0.764	0.0183	#NUM!	RRAS2,RRAS
Glioma Signaling	0.758	0.0182	#NUM!	RRAS2,RRAS
Amyotrophic Lateral Sclerosis Signaling	0.751	0.018	#NUM!	BAX,SSR4
Corticotropin Releasing Hormone Signaling	0.751	0.018	#NUM!	GNAI2,RAP1A
Pancreatic Adenocarcinoma Signaling	0.711	0.0169	#NUM!	HMOX1,PLD3
LPS/IL-1 Mediated Inhibition of RXR Function	0.711	0.0136	#NUM!	MGST1,MGST3,GSTP1
Renin-Angiotensin Signaling	0.7	0.0167	#NUM!	RRAS2,RRAS
iCOS-iCOSL Signaling in T Helper Cells	0.689	0.0164	#NUM!	HLA-A,HLA-B
Inhibition of Angiogenesis by TSP1	0.68	0.0294	#NUM!	THBS1
Coagulation System	0.669	0.0286	#NUM!	SERPINE1
Cell Cycle Regulation by BTG Family Proteins	0.669	0.0286	#NUM!	PPP2R2A
Dopamine Degradation	0.669	0.0286	#NUM!	COMT
Cardiac Hypertrophy Signaling	0.659	0.0128	#NUM!	GNAI2,RRAS2,RRAS
PI3K Signaling in B Lymphocytes	0.658	0.0156	#NUM!	RRAS2,RRAS
CD28 Signaling in T Helper Cells	0.644	0.0153	#NUM!	HLA-A,HLA-B
Netrin Signaling	0.627	0.0256	#NUM!	RAC2
tRNA Charging	0.627	0.0256	#NUM!	QARS
Inhibition of Matrix Metalloproteases	0.627	0.0256	#NUM!	MMP14
Noradrenaline and Adrenaline Degradation	0.618	0.025	#NUM!	COMT
Mechanisms of Viral Exit from Host Cells	0.608	0.0244	#NUM!	SH3GL1
Insulin Receptor Signaling	0.598	0.0142	#NUM!	RRAS2,RRAS
Hereditary Breast Cancer Signaling	0.593	0.0141	#NUM!	RRAS2,RRAS
Relaxin Signaling	0.56	0.0133	#NUM!	GNAI2,RAP1A
Amyloid Processing	0.528	0.0196	#NUM!	CSNK2B
Gαq Signaling	0.522	0.0125	#NUM!	HMOX1,PLD3
Docosahexaenoic Acid (DHA) Signaling	0.521	0.0192	#NUM!	BAX
Dopamine-DARPP32 Feedback in cAMP Signaling	0.514	0.0123	#NUM!	GNAI2,PPP2R2A
Semaphorin Signaling in Neurons	0.514	0.0189	#NUM!	ITGB1
Unfolded protein response	0.507	0.0185	#NUM!	OS9
Role of CHK Proteins in Cell Cycle Checkpoint Control	0.501	0.0182	#NUM!	PPP2R2A
Induction of Apoptosis by HIV1	0.47	0.0167	#NUM!	BAX
Ephrin A Signaling	0.47	0.0167	#NUM!	EPHA2
PPARα/RXRα Activation	0.461	0.0112	#NUM!	RRAS2,RRAS
Activation of IRF by Cytosolic Pattern Recognition Receptors	0.458	0.0161	#NUM!	ISG15
Role of Macrophages, Fibroblasts and Endothelial Cells in Rheumatoid Arthritis	0.448	0.00971	#NUM!	RRAS2,RRAS,CTNNB1
Mitotic Roles of Polo-Like Kinase	0.437	0.0152	#NUM!	PPP2R2A
UVB-Induced MAPK Signaling	0.437	0.0152	#NUM!	H3F3A/H3F3B
IL-10 Signaling	0.426	0.0147	#NUM!	HMOX1
EGF Signaling	0.426	0.0147	#NUM!	CSNK2B
RAR Activation	0.425	0.0105	#NUM!	SORBS3,CSNK2B
CCR5 Signaling in Macrophages	0.421	0.0145	#NUM!	GNAI2
Production of Nitric Oxide and Reactive Oxygen Species in Macrophages	0.417	0.0104	#NUM!	PPP2R2A,RAP1A
EIF2 Signaling	0.417	0.0104	#NUM!	RRAS2,RRAS
Melatonin Signaling	0.412	0.0141	#NUM!	GNAI2
Basal Cell Carcinoma Signaling	0.407	0.0139	#NUM!	CTNNB1
GPCR-Mediated Integration of Enteroendocrine Signaling Exemplified by an L Cell	0.407	0.0139	#NUM!	GNAI2
Role of Wnt/GSK-3β Signaling in the Pathogenesis of Influenza	0.389	0.0132	#NUM!	CTNNB1
Cyclins and Cell Cycle Regulation	0.38	0.0128	#NUM!	PPP2R2A
ATM Signaling	0.372	0.0125	#NUM!	CBX3
GPCR-Mediated Nutrient Sensing in Enteroendocrine Cells	0.353	0.0118	#NUM!	GNAI2
HIPPO signaling	0.349	0.0116	#NUM!	PPP2R2A
cAMP-mediated signaling	0.347	0.00905	#NUM!	GNAI2,RAP1A
IL-1 Signaling	0.331	0.011	#NUM!	GNAI2
Factors Promoting Cardiogenesis in Vertebrates	0.328	0.0109	#NUM!	CTNNB1
Death Receptor Signaling	0.328	0.0109	#NUM!	LMNA
Gαs Signaling	0.276	0.00917	#NUM!	RAP1A
Androgen Signaling	0.271	0.00901	#NUM!	GNAI2
Nitric Oxide Signaling in the Cardiovascular System	0.266	0.00885	#NUM!	CAV1
p38 MAPK Signaling	0.256	0.00855	#NUM!	H3F3A/H3F3B
Sphingosine-1-phosphate Signaling	0.244	0.0082	#NUM!	GNAI2
Cardiac β-adrenergic Signaling	0.217	0.00741	#NUM!	PPP2R2A
Human Embryonic Stem Cell Pluripotency	0.202	0.00699	#NUM!	CTNNB1
