# Supplementary material for: Differential Impact of Single-Dose Fe Ion and X-Ray Irradiation on Endothelial Cell Transcriptomic and Proteomic Responses
Source: Front Pharmacol. 2017 Sep 22;8:570. doi: 10.3389/fphar.2017.00570 (PMC5622284; doi:10.3389/fphar.2017.00570)
Supplement: Supplementary file 5 [file DataSheet5.XLSX]

## Sheet: 1 day X-rays
Category	p-value	Neg log p-value	Molecules
Cell Death and Survival	1.47E-07-3.22E-03	6.83268	PFN1,CHD4,PRDX4,GPX1,TPR,TOP1,TGFB1I1,FASN,ARF4,PTPN1,UPF1,CAV1,EIF3A,KPNA2,CTNNB1,RAI14,MBOAT7,MYO6,HSPG2,SMC3,FBLIM1,COL4A1,VWF,ANXA4,LMNA,IGF2R,EIF3F,CDH2,H3F3A/H3F3B,FUS,TFRC,NFIB,LYPLA1,AP1G1,GSTP1,CD151
Cell Morphology	1.75E-07-3.22E-03	6.75696	PFN1,CHD4,TPR,GPX1,TLN1,TGFB1I1,TOP1,FASN,PTPN1,UTRN,LAMB1,CAV1,KPNA2,CTNNB1,MBOAT7,HSPG2,MYO6,FBLIM1,LMNA,VWF,CDH2,FLOT2,H3F3A/H3F3B,FLNC,TFRC,NFIB,SPTAN1,TMPO,ATP6V1B2,CD151
Cell-To-Cell Signaling and Interaction	2.07E-07-3.3E-03	6.68403	HSPG2,MYO6,SMC3,FBLIM1,COL4A1,MRC2,VWF,TLN1,IGF2R,TGFB1I1,TOP1,CDH2,FLNC,FASN,PTPN1,CAV1,UTRN,PLCB3,TFRC,STAB1,KPNA2,SPTAN1,CTNNB1,CD151
Cellular Movement	3.03E-07-3.22E-03	6.51856	PFN1,CHD4,TPR,TLN1,TGFB1I1,PTPN1,CAV1,EIF3A,UTRN,LAMB1,STAB1,KPNA2,CTNNB1,MBOAT7,MYO6,FBLIM1,COL4A1,MRC2,LMNA,VWF,IGF2R,CDH2,FLNC,PLCB3,LYPLA1,TMPO,CD151
Cellular Growth and Proliferation	8.78E-07-3.22E-03	6.05651	PFN1,CHD4,PRDX4,TPR,GPX1,TLN1,SURF4,TGFB1I1,TOP1,FASN,PTPN1,CAV1,UTRN,EIF3A,LAMB1,PXDN,KPNA2,CTNNB1,MYO6,HSPG2,SMC3,COL4A1,FBLIM1,VWF,LMNA,IGF2R,CDH2,FLOT2,H3F3A/H3F3B,FUS,SEC62,TFRC,NFIB,SPTAN1,TMPO,GSTP1,CD151
Cellular Assembly and Organization	1.9E-06-3.22E-03	5.72125	MYO6,HSPG2,FBLIM1,COL4A1,TPR,LMNA,VWF,TLN1,TOP1,CDH2,H3F3A/H3F3B,FLNC,PTPN1,UTRN,CAV1,SPTAN1,CTNNB1,TMPO
Cellular Compromise	1.9E-06-3.22E-03	5.72125	HSPG2,CDH2,PTPN1,CAV1,LMNA,TLN1
DNA Replication, Recombination, and Repair	1.64E-05-3.22E-03	4.78516	SMC3,MCM6,PFN1,GPX1,LMNA,REXO2,MCM4,TOP1,FUS,UPF1,CAV1,EIF3A,KPNA2,TMPO,CTNNB1,GSTP1
Cellular Development	2.01E-05-3.27E-03	4.6968	PFN1,CHD4,PRDX4,TPR,GPX1,TLN1,TGFB1I1,TOP1,FASN,PTPN1,EIF3A,UTRN,CAV1,KPNA2,CTNNB1,MBOAT7,MYO6,HSPG2,FBLIM1,COL4A1,MRC2,LMNA,IGF2R,CDH2,H3F3A/H3F3B,FUS,FLNC,ME2,TFRC,NFIB,SPTAN1,TMPO,GSTP1,CD151
Cell Cycle	8.13E-05-3.22E-03	4.08991	SMC3,TOP1,H3F3A/H3F3B,PFN1,FASN,PTPN1,GPX1,CAV1,ME2,TMPO,CTNNB1
Gene Expression	1.03E-04-2.42E-03	3.98716	PFN1,CHD4,PRDX4,GPX1,TPR,TOP1,TGFB1I1,ARF4,PTPN1,UPF1,CAV1,STAB1,KPNA2,ACO1,CTNNB1,MYO6,LMNA,ANXA4,EPRS,CDH2,EIF3F,FLOT2,H3F3A/H3F3B,NFIB,TMPO,GSTP1
Molecular Transport	1.14E-04-3.22E-03	3.9431	HSPG2,MYO6,KPNA4,TPR,SLC25A1,IGF2R,CDH2,FLOT2,FUS,UPF1,CAV1,PLCB3,TFRC,SEC61B,KPNA2,CTNNB1,ACO1,AP1G1,ATP6V1B2
Protein Trafficking	1.14E-04-3.22E-03	3.9431	HSPG2,KPNA4,CDH2,FLOT2,TPR,CAV1,TFRC,SEC61B,KPNA2,IGF2R,AP1G1
Cellular Function and Maintenance	2.08E-04-3.22E-03	3.68194	PFN1,CHD4,GPX1,TPR,TLN1,TOP1,PTPN1,UTRN,CAV1,STAB1,KPNA2,CTNNB1,ACO1,MYO6,HSPG2,COL4A1,FBLIM1,VWF,LMNA,IGF2R,CDH2,H3F3A/H3F3B,FLNC,TFRC,PLCB3,SPTAN1,ATP6V1B2,CD151
Free Radical Scavenging	3.3E-04-1.35E-03	3.48149	GPX1,CAV1,PXDN,TFRC
Small Molecule Biochemistry	3.3E-04-3.22E-03	3.48149	FASN,GPX1,CAV1,ME2,PXDN,PLCB3,TFRC,CAD,ACO1,GSTP1,ATP6V1B2
Protein Synthesis	4.45E-04-1.54E-03	3.35164	HSPG2,EIF3F,CDH2,FLOT2,UPF1,TPR,CAV1,TFRC,ACO1,EPRS
RNA Trafficking	1.21E-03-1.21E-03	2.91721	FUS,UPF1,TPR
Amino Acid Metabolism	1.35E-03-1.35E-03	2.86967	ME2,CAD
Lipid Metabolism	2.48E-03-3.22E-03	2.60555	FASN,CAV1,GSTP1
Carbohydrate Metabolism	3.22E-03-3.22E-03	2.49214	CAV1,ACO1
Nucleic Acid Metabolism	3.22E-03-3.22E-03	2.49214	FASN
RNA Damage and Repair	3.22E-03-3.22E-03	2.49214	REXO2

## Sheet: 7 days X-rays
Category	p-value	Neg log p-value	Molecules
Cell Death and Survival	2.98E-09-3.98E-03	8.52578	CNN2,PFN1,AKR1C3,SRPX,PRDX4,GPX1,SUN2,ARF4,YBX1,CAV1,VAMP3,TNFRSF10C,KPNA2,DYSF,STAT1,CTNNB1,ACTC1,HSPG2,PRKDC,YWHAE,RRAS,HSPH1,RALB,G6PD,VWF,LMNA,YBX3,EMD,PVR,H3F3A/H3F3B,MCM2,TUBB6,NT5E,PECAM1,ZYX,CAPRIN1,MAP4K4,EPHA2,CD151
Cellular Movement	4.1E-07-3.41E-03	6.38722	CNN2,PFN1,GOLGA2,SUN2,CALD1,YBX1,CAV1,KPNA2,CTNNB1,STAT1,ACTC1,YWHAE,MRC2,RRAS,RALB,G6PD,VWF,LMNA,EMD,PVR,NT5E,PECAM1,ZYX,EPHA2,MAP4K4,CD151
Cell Morphology	5.63E-07-4.39E-03	6.24949	CNN2,RAB5C,PFN1,SRPX,GPX1,SUN2,CALD1,YBX1,CAV1,KPNA2,DYSF,STAT1,KRT1,CTNNB1,ACTC1,HSPG2,PRKDC,G6PD,LMNA,EMD,VWF,PVR,FLOT2,H3F3A/H3F3B,NT5E,ZYX,PECAM1,CAPRIN1,EPHA2,CD151
Cellular Growth and Proliferation	1.52E-06-3.41E-03	5.81816	CNN2,PFN1,AKR1C3,PRDX4,GPX1,GOLGA2,CALD1,YBX1,CAV1,KPNA2,PLIN3,STAT1,CTNNB1,HSPG2,PRKDC,RRAS,TUBB2A,RALB,G6PD,VWF,EMD,LMNA,YBX3,G3BP1,PAPSS2,MCM3,FLOT2,H3F3A/H3F3B,MCM2,NT5E,EIF4A1,ZYX,PECAM1,CAPRIN1,MAP4K4,EPHA2,CD151
Cell Cycle	4.38E-06-3.41E-03	5.35853	PRKDC,PFN1,YWHAE,RALB,GPX1,LMNA,GOLGA2,SUN2,MCM4,MCM3,H3F3A/H3F3B,YBX1,CAV1,STAT1,CTNNB1
Cellular Function and Maintenance	1.06E-05-4.43E-03	4.97469	CNN2,PFN1,RAB5C,RAB2A,GPX1,GOLGA2,SUN2,CALD1,YBX1,CAV1,VAMP3,KPNA2,CTNNB1,STAT1,ACTC1,HSPG2,PRKDC,RALB,G6PD,LMNA,EMD,VWF,ERP29,NT5E,MACF1,PECAM1,ZYX,CAPRIN1,EPHA2,CD151
Cell-To-Cell Signaling and Interaction	1.13E-05-3.41E-03	4.94692	HSPG2,PFN1,MRC2,HSPH1,RALB,VWF,PVR,ERP29,NT5E,CAV1,ZYX,PECAM1,KPNA2,DYSF,STAT1,KRT1,CTNNB1,EPHA2,CD151
DNA Replication, Recombination, and Repair	1.68E-05-4.09E-03	4.77469	PRKDC,MCM6,PFN1,GPX1,G6PD,LMNA,MCM4,MCM3,H3F3A/H3F3B,MCM2,NT5E,YBX1,CAV1,KPNA2,STAT1,CTNNB1
Cellular Development	5.19E-05-3.41E-03	4.28483	CNN2,PFN1,AKR1C3,PRDX4,GPX1,GOLGA2,YBX1,CAV1,KPNA2,STAT1,CTNNB1,HSPG2,PRKDC,MRC2,RALB,TUBB2A,G6PD,LMNA,EMD,H3F3A/H3F3B,MCM2,PECAM1,MAP4K4,EPHA2,CD151
Gene Expression	1.25E-04-4.37E-03	3.90309	CNN2,PRKDC,PFN1,YWHAE,MRPL15,PRDX4,HSPH1,GPX1,ZC3HAV1,YBX3,LMNA,G3BP1,H3F3A/H3F3B,FLOT2,ERP29,ARF4,YBX1,CAV1,PECAM1,KPNA2,CAPRIN1,CTNNB1,STAT1
Cellular Assembly and Organization	1.71E-04-4.43E-03	3.767	CNN2,PFN1,RAB5C,RAB2A,GOLGA2,SUN2,MCM4,CALD1,YBX1,CAV1,VAMP3,DYSF,KRT1,CTNNB1,ACTC1,HSPG2,PRKDC,RALB,EMD,VWF,LMNA,ERP29,H3F3A/H3F3B,MACF1,PECAM1,ZYX,CAPRIN1,EPHA2
Molecular Transport	1.71E-04-3.41E-03	3.767	HSPG2,ERP29,AKR1C3,RAB2A,ZC3HAV1,CAV1,KPNA2,AP1B1,G3BP1
RNA Trafficking	1.71E-04-1.71E-04	3.767	ZC3HAV1,G3BP1
Cellular Compromise	3.17E-04-4.09E-03	3.49894	PRKDC,RALB,YBX1,CAV1,LMNA,DYSF,CTNNB1
Protein Trafficking	1.1E-03-3.41E-03	2.95861	HSPG2,ERP29,AKR1C3,RAB2A,CAV1,KPNA2,AP1B1
Carbohydrate Metabolism	3.41E-03-3.41E-03	2.46725	CAV1
Cell Signaling	3.41E-03-4.09E-03	2.46725	CAV1,STAT1,MAP4K4
Lipid Metabolism	3.41E-03-3.41E-03	2.46725	CAV1
Nucleic Acid Metabolism	3.41E-03-3.41E-03	2.46725	NT5E
Post-Translational Modification	3.41E-03-3.41E-03	2.46725	MAP4K4
Small Molecule Biochemistry	3.41E-03-4.09E-03	2.46725	NT5E,CAV1,STAT1

## Sheet: 1 day Fe
Category	p-value	Neg log p-value	Molecules
Cell Death and Survival	5.01E-11-9.17E-03	10.3002	PFN1,IFI16,PEX11B,HSPA5,EEF1D,QARS,HNRNPUL1,C1QBP,PUF60,HDAC2,RPL3,PSMC4,LMNA,RPL37A,FAM129B,HSPA8,H3F3A/H3F3B,PECAM1,ZYX,SQSTM1,AARS,LYPLA1,AKR1B1,GSTP1,XRCC5,DEK,CARS,PRDX5,ITM2B,PRDX4,HYOU1,ANPEP,CST3,YBX1,EIF3A,PPM1F,VCL,CTNNB1,COL18A1,PDCD6IP,LONP1,ACTC1,FDXR,ISG15,ALB,HNRNPH1,NT5E,PSMD2,PEA15,SF3B1,GBE1,DCTN1,SLC25A5,AP1G1
Cellular Growth and Proliferation	3.27E-06-9.17E-03	5.48545	PFN1,PRDX4,IFI16,TLN1,COPS8,HSPA5,ANPEP,EEF1D,LAMC1,CST3,YBX1,EIF3A,GGT5,CSNK2B,C1QBP,VCL,COL18A1,CTNNB1,PLIN3,PLOD3,ACTN1,DHX15,NDUFV1,HDAC2,PSMC4,LMNA,UBA6,PFKP,FDXR,ISG15,HSPA8,H3F3A/H3F3B,NT5E,PSMD2,SF3B1,PEA15,P3H3,ZYX,PECAM1,SQSTM1,AARS,AKR1B1,SLC25A5,XRCC5,GSTP1
Cell Morphology	3.72E-05-9.17E-03	4.42946	DEK,PFN1,ITM2B,PEX11B,TLN1,ANPEP,USO1,LAMC1,NDUFS1,YBX1,PPM1F,VCL,CSNK2B,COL18A1,PDCD6IP,CTNNB1,ACTC1,PLOD3,ACTN1,GSTK1,HDAC2,LMNA,SEC23A,ALB,H3F3A/H3F3B,PEA15,DCTN1,ZYX,PECAM1,XRCC5,INF2
Cellular Development	3.72E-05-9.17E-03	4.42946	DEK,PFN1,PRDX4,IFI16,PEX11B,TLN1,HSPA5,ANPEP,LAMC1,CST3,YBX1,EIF3A,VCL,CSNK2B,C1QBP,CTNNB1,COL18A1,IARS,LONP1,PLOD3,ACTN1,HDAC2,LMNA,UBA6,PFKP,FDXR,ISG15,ALB,H3F3A/H3F3B,NT5E,PEA15,SF3B1,PECAM1,SQSTM1,GSTP1,XRCC5
Cellular Function and Maintenance	3.72E-05-9.17E-03	4.42946	DEK,PFN1,VPS35,HDAC2,HYOU1,LMAN2,HSPA5,ANPEP,ISG15,USO1,HSPA8,PECAM1,ZYX,PPM1F,CSNK2B,VCL,CTNNB1,COL18A1,PDCD6IP,XRCC5,PLOD3,ACTN1
Cellular Assembly and Organization	3.84E-05-9.17E-03	4.41567	PFN1,ITM2B,PEX11B,HSPA5,USO1,LAMC1,CST3,YBX1,PPM1F,FGB,CSNK2B,VCL,COL18A1,PDCD6IP,CTNNB1,LONP1,ACTC1,PLOD3,ACTN1,HDAC2,PSMC4,LMNA,HSPA8,SEC23A,H3F3A/H3F3B,ZYX,PECAM1,DCTN1,SLC25A5,INF2
Cell-To-Cell Signaling and Interaction	4.5E-05-9.17E-03	4.34679	DEK,PFN1,IFI16,LMAN2,TLN1,HSPA5,ALB,CST3,NT5E,ZYX,PECAM1,PPM1F,FGB,CSNK2B,VCL,C1QBP,PDCD6IP,COL18A1,CTNNB1,ACTN1
Cell Cycle	1.25E-04-9.17E-03	3.90309	DEK,PFN1,HDAC2,IFI16,LMNA,MCM4,YBX1,PEA15,DCTN1,ME2,SQSTM1,CSNK2B,CTNNB1,AKR1B1,XRCC5,INF2
Cellular Movement	1.25E-04-9.17E-03	3.90309	DEK,PFN1,HYOU1,PEX11B,TLN1,HSPA5,ANPEP,LAMC1,CST3,YBX1,EIF3A,GGT5,PPM1F,FGB,CSNK2B,VCL,C1QBP,CTNNB1,COL18A1,ACTC1,PLOD3,HDAC2,LMNA,HSPA8,ALB,NT5E,ZYX,PECAM1,SQSTM1,LYPLA1,INF2
Post-Translational Modification	1.76E-04-9.17E-03	3.75449	HDAC2,PRDX4,PSMC4,PITRM1,HSPA5,ANPEP,HSPA8,ALB,UGGT1,CST3,AARS,LONP1,PLOD3
Protein Degradation	1.76E-04-3.95E-04	3.75449	HSPA8,PFN1,HDAC2,VPS35,CST3,PSMC4,UBA6,SQSTM1,PITRM1,ANPEP,LONP1
Protein Synthesis	1.76E-04-4.73E-03	3.75449	PFN1,HDAC2,VPS35,PEX11B,PSMC4,MRPL2,UBA6,PITRM1,PFKP,HSPA5,ANPEP,HSPA8,EIF3D,CST3,GGT5,FGB,C1QBP,SQSTM1,CTNNB1,LONP1,GSTP1,GSTK1,EIF3K
Protein Folding	3.58E-04-3.58E-04	3.44612	HSPA8,UGGT1,PRDX4,AARS
Free Radical Scavenging	4.32E-04-9.17E-03	3.36452	ALB,NDUFS1,CST3,PRDX5,ITM2B,AKR1B1,COL18A1,LONP1
Molecular Transport	4.32E-04-9.17E-03	3.36452	USO1,HSPA8,NDUFS1,ALB,VPS35,PRDX5,C1QBP,COL18A1,LONP1
DNA Replication, Recombination, and Repair	7.62E-04-9.17E-03	3.11805	DEK,H3F3A/H3F3B,HDAC2,NT5E,YBX1,PEA15,EIF3A,LMNA,SQSTM1,CTNNB1,LONP1,XRCC5,GSTP1
RNA Post-Transcriptional Modification	1.24E-03-9.17E-03	2.90658	ALB,HNRNPH1,SF3B1,HNRNPUL1,AARS,C1QBP,DHX15,QARS
Drug Metabolism	1.32E-03-9.17E-03	2.87943	ALB,GGT5,GSTP1,GSTK1
Cellular Compromise	1.83E-03-9.17E-03	2.73755	USO1,YBX1,LMNA,TLN1,COL18A1,CTNNB1,XRCC5
Lipid Metabolism	3.05E-03-9.17E-03	2.5157	HSPA8,ALB,GGT5,GSTP1
Small Molecule Biochemistry	3.05E-03-9.17E-03	2.5157	HSPA8,ALB,NT5E,GGT5,AKR1B1,GSTP1,PLOD3
Amino Acid Metabolism	4.59E-03-4.59E-03	2.33819	ALB,PLOD3
Carbohydrate Metabolism	4.59E-03-4.59E-03	2.33819	C1QBP,AKR1B1
Cellular Response to Therapeutics	4.59E-03-4.59E-03	2.33819	XRCC5
Energy Production	4.59E-03-4.59E-03	2.33819	ALB
Nucleic Acid Metabolism	4.59E-03-9.17E-03	2.33819	NT5E
Protein Trafficking	4.59E-03-9.17E-03	2.33819	C1QBP,COL18A1

## Sheet: 7 days Fe
Category	p-value	Neg log p-value	Molecules
Cell Death and Survival	1.26E-15-1.87E-03	14.8996	SND1,RAC2,SRSF2,HLA-B,ELOC,QARS,HMGB1,ARF4,COMT,CAV1,DYSF,PUF60,SERPINE1,PGRMC1,TAPBP,MGST1,COL4A1,RRAS,TIGAR,LMNA,ITGA5,RAP1A,HMOX2,SLC3A2,PDLIM7,H3F3A/H3F3B,TMX1,CTSB,LYPLA1,MTDH,EPHA2,GSTP1,FTH1,MME,HIST1H1C,DEK,ARL8B,PPP2R2A,HLA-A,MMP14,PRDX4,HYOU1,HMGB2,IGFBP7,SCARB2,TGM2,UCHL1,HMOX1,GBA,RNPS1,THBS1,MCAM,LAMP1,MAP1LC3B,ECE1,BCAP31,CTNNB1,LONP1,KRT10,SDHA,ITGB1,ITGA2,EMD,ANXA4,BAX,PVR,FAH,FDX…
Cell-To-Cell Signaling and Interaction	5.98E-10-2.46E-03	9.2233	RAC2,HLA-A,MMP14,HYOU1,CKAP4,UCHL1,CTSZ,TGM2,HMGB1,HMOX1,THBS1,CALD1,MCAM,CAV1,CSNK2B,DYSF,CTNNB1,SERPINE1,BCAP31,CDH13,TAPBP,ITGB1,MGST1,COL4A1,RRAS,ITGA2,DDOST,ITGA5,BAX,PVR,RAP1A,ISG15,SLC3A2,GNAI2,F11R,RRAS2,NT5E,MOGS,CTSB,AFG3L2,EPHA2,RAB6A
Cellular Movement	2.63E-08-2.34E-03	7.58004	MME,DEK,RAC2,HLA-A,MMP14,HYOU1,TPM1,HMGB2,TGM2,CTSZ,HMGB1,HMOX1,GBA,THBS1,MCAM,CAV1,GGT5,SORBS3,ECE1,CSNK2B,ASPH,SERPINE1,CTNNB1,CDH13,KRT10,PLOD3,ITGB1,COL4A1,RRAS,ITGA2,EMD,ITGA5,LMNA,BAX,PVR,RAP1A,SLC3A2,GNAI2,F11R,RRAS2,NT5E,CTSB,MTDH,LYPLA1,EPHA2,RAB6A
Cellular Growth and Proliferation	1E-07-2.24E-03	7	SND1,RAC2,SRSF2,TPM1,HMGB1,CTSZ,PGD,COMT,CAV1,GGT5,SERPINE1,TAPBP,CDH13,PGRMC1,COL4A1,RRAS,ITGA5,LMNA,SLC3A2,SH3GL1,H3F3A/H3F3B,SYNJ2BP,CTSB,MTDH,EPHA2,GSTP1,FTH1,HLA-A,MMP14,PRDX4,COPE,HMGB2,IGFBP7,SCARB2,UCHL1,TGM2,HMOX1,THBS1,CALD1,MCAM,LAMP1,ECE1,ASPH,CSNK2B,BCAP31,CTNNB1,LONP1,KRT10,PLOD3,ITGB1,ITGA2,EMD,BAX,FAH,FDXR,ISG15,GNAI2,F11R,FTL,RRAS2,NT5E,AFG3L2,ATAD3A
Cell Cycle	3.17E-07-1.97E-03	6.49894	ITGB1,SRSF2,PPP2R2A,ITGA2,ITGA5,LMNA,BAX,IGFBP7,HMOX1,CAV1,CSNK2B,MTDH,CTNNB1,CDH13
Cellular Development	4.89E-07-2.24E-03	6.31069	SND1,RAC2,SRSF2,TPM1,HMGB1,CTSZ,PGD,COMT,CAV1,SERPINE1,CDH13,PGRMC1,TAPBP,COL4A1,RRAS,LMNA,ITGA5,SLC3A2,SH3GL1,PDLIM7,H3F3A/H3F3B,SYNJ2BP,CTSB,MTDH,CBX3,EPHA2,GSTP1,FTH1,MMP14,PRDX4,HMGB2,IGFBP7,UCHL1,TGM2,HMOX1,THBS1,MCAM,ASPH,CSNK2B,CTNNB1,KRT10,PLOD3,ITGB1,ITGA2,EMD,BAX,FDXR,FAH,ISG15,GNAI2,F11R,FTL,RRAS2,NT5E,AFG3L2
Cellular Function and Maintenance	2.11E-06-2.42E-03	5.67572	RAC2,TPM1,HMGB1,CTSZ,NDUFS1,COMT,CAV1,SERPINE1,CDH13,TAPBP,COL4A1,LMNA,LMAN1,RAP1A,SLC3A2,PDLIM7,SYNJ2BP,CTSB,EPHA2,HLA-A,MMP14,HYOU1,HMGB2,CKAP4,TGM2,UCHL1,HMOX1,THBS1,MCAM,CALD1,LAMP1,CSNK2B,CTNNB1,BCAP31,LONP1,PLOD3,ITGB1,ITGA2,RAB7A,EMD,BAX,ISG15,GNAI2,F11R,RRAS2,NT5E,DCTN1,AFG3L2,PTRF,RAB6A
Cell Morphology	5.12E-06-2.42E-03	5.29073	RAC2,DEK,HLA-A,MMP14,HMGB2,TPM1,IGFBP7,HMGB1,UCHL1,CTSZ,SCARB2,NDUFS1,GBA,THBS1,MCAM,CALD1,CAV1,LAMP1,ECE1,SORBS3,MAP1LC3B,CSNK2B,DYSF,BCAP31,CTNNB1,SERPINE1,CDH13,PLOD3,ITGB1,COL4A1,RRAS,ITGA2,EMD,LMNA,ITGA5,PVR,BAX,RAP1A,FAH,SH3GL1,F11R,H3F3A/H3F3B,RRAS2,NT5E,CTSB,DCTN1,EPHA2
Cellular Assembly and Organization	6.3E-06-2.24E-03	5.20066	RAC2,PPP2R2A,MMP14,TPM1,HMGB2,CKAP4,HMGB1,TGM2,UCHL1,NDUFS1,THBS1,CALD1,COMT,CAV1,DYSF,CSNK2B,SERPINE1,CTNNB1,CDH13,LONP1,PLOD3,ITGB1,COL4A1,ITGA2,LMNA,EMD,BAX,LMAN1,SLC3A2,GNAI2,P4HA1,F11R,FTL,PDLIM7,H3F3A/H3F3B,SYNJ2BP,CTSB,DCTN1,AFG3L2,PTRF,EPHA2,RAB6A
Protein Degradation	2.9E-05-2.03E-03	4.5376	MME,ITGB1,MMP14,RAB7A,PITRM1,CTSZ,UCHL1,HMOX1,FTL,GBA,RNF213,CTSB,LAMP1,CAV1,ECE1,ASPH,SERPINE1,LONP1,FTH1
Protein Synthesis	2.9E-05-2.03E-03	4.5376	MME,RAB14,HLA-A,MMP14,HYOU1,PITRM1,TGM2,HMGB1,CTSZ,UCHL1,HMOX1,STOM,GBA,THBS1,RNF213,LAMP1,CAV1,ECE1,ASPH,SERPINE1,CTNNB1,LONP1,PLOD3,ITGB1,ITGA2,RAB7A,BAX,F11R,FTL,CTSB
Post-Translational Modification	4.4E-05-1.77E-03	4.35655	ITGB1,MME,MMP14,DDOST,PITRM1,CTSZ,P4HA1,HMOX1,FTL,MOGS,CTSB,ECE1,ASPH,SERPINE1,LONP1,PLOD3,FTH1,RPN1
Molecular Transport	4.62E-05-2.24E-03	4.33536	RAB14,HLA-A,HYOU1,IGFBP7,HMGB1,TGM2,SCARB2,HMOX1,PGD,GBA,THBS1,MCAM,CAV1,LAMP1,GGT5,ECE1,LONP1,PLOD3,ITGB1,LMNA,BAX,HMOX2,GNAI2,F11R,FTL,FTH1
Protein Trafficking	4.62E-05-5E-05	4.33536	ITGB1,RAB14,TIMM44,HLA-A,RAB7A,HYOU1,OS9,TOMM70,SCARB2,F11R,FTL,THBS1,SYNJ2BP,CAV1,RAB6A,PLOD3
Energy Production	4.68E-05-4.68E-05	4.32975	HMOX1,HMOX2
Small Molecule Biochemistry	4.68E-05-1.98E-03	4.32975	CYB5B,RAB7A,LMNA,BAX,HMOX2,GNAI2,SCARB2,TGM2,P4HA1,HMOX1,FTL,RRAS2,GBA,NT5E,CAV1,LAMP1,GGT5,GSTP1,PLOD3
Cell Signaling	7.48E-05-9.47E-04	4.1261	ITGB1,RRAS,RAB7A,RAP1A,TGM2,HMGB1,GNAI2,HMOX1,RRAS2,SYNJ2BP,CAV1,SORBS3,CSNK2B,MTDH,CTNNB1,CDH13,GSTP1
DNA Replication, Recombination, and Repair	7.48E-05-9.62E-04	4.1261	GNAI2,TGM2,RRAS2,NT5E,PPP2R2A,RAB7A,LMNA
Nucleic Acid Metabolism	7.48E-05-1.47E-04	4.1261	GNAI2,TGM2,RRAS2,NT5E,RAB7A
Free Radical Scavenging	2.2E-04-2.24E-03	3.65758	HMGB1,ITGB1,TGM2,RAC2,HMOX1,PGD,FTL,NDUFS1,CAV1,AFG3L2,BAX,LONP1,HMOX2,FTH1
Amino Acid Metabolism	2.79E-04-2.79E-04	3.5544	P4HA1,PLOD3
Cellular Compromise	4.62E-04-2.05E-03	3.33536	MME,ITGB1,MMP14,LMNA,HMGB2,SCARB2,TGM2,UCHL1,F11R,FTL,THBS1,MCAM,CAV1,CTSB,AFG3L2,DYSF,SERPINE1,CTNNB1
Gene Expression	1.84E-03-1.84E-03	2.73518	HMGB1,SND1,H3F3A/H3F3B,PRDX4,ITGA2,CAV1,ITGA5,LMNA,HMGB2,CTNNB1,GSTP1
Lipid Metabolism	1.9E-03-1.98E-03	2.72125	SCARB2,HMOX1,FTL,CYB5B,GBA,LAMP1,CAV1,GGT5,LMNA,BAX,GSTP1
